# Supplementary material for: Development of a prognostic model based on an immunogenomic landscape analysis of medulloblastoma
Source: Biosci Rep. 2021 Jan 7;41(1):BSR20202907. doi: 10.1042/BSR20202907 (PMC7791544; doi:10.1042/BSR20202907)
Supplement: Supplementary Files 1-4 [file BSR-2020-2907_supp1.zip]

Archive with 4 entries (4 files):
- BSR-2020-2907_suppS1.txt
- BSR-2020-2907_suppS2.txt
- BSR-2020-2907_suppS3.txt
- BSR-2020-2907_suppS4.txt
