# Supplementary material for: Development of a prognostic model based on an immunogenomic landscape analysis of medulloblastoma
Source: Biosci Rep. 2021 Jan 7;41(1):BSR20202907. doi: 10.1042/BSR20202907 (PMC7791544; doi:10.1042/BSR20202907)
Supplement: Supplementary Files 1-4 [file BSR-2020-2907_supp1.zip › BSR-2020-2907_suppS1.txt]

GSE35493
row.names(tT)	logFC	AveExpr	t	P.Value	adj.P.Val	B	regulated
EZH2	6.92977607767418	8.34585055033366	24.8712852509128	5.34608974530567e-21	1.04774448858416e-17	37.7127371511927	Up-Regulated
KIF11	6.33281602809038	7.78463855319553	24.7138406093337	6.36711357180938e-21	1.06958412129867e-17	37.5479310553105	Up-Regulated
HMGN1 /// LOC101927733	2.17636935118014	12.7999757215712	23.0207043718974	4.4592549150026e-20	5.5196187942648e-17	35.7014631512321	Up-Regulated
HMGB2	1.57692252063247	7.72429026709663	22.5177549243577	8.15073107609934e-20	9.58444467238522e-17	35.1253882800193	Up-Regulated
TOP2A	8.47027279889142	8.5775040435791	22.3580821143448	9.89582143215931e-20	1.10823775448344e-16	34.9397124393714	Up-Regulated
NUF2	6.30440659699617	7.77714352925619	21.0197111978311	5.29130655439347e-19	5.18503948109274e-16	33.3279873987735	Up-Regulated
UBE2C	7.31819645715138	9.21941135830349	20.2631621808215	1.42389046175041e-18	1.24026132886837e-15	32.3706720312516	Up-Regulated
C4orf46	4.99563874542398	8.39219978756375	19.9378576038045	2.20122893073937e-18	1.72561673310428e-15	31.948148200163	Up-Regulated
NUSAP1	6.66959660040638	8.18297633700901	19.4865442963441	4.07033344393692e-18	2.99144068545339e-15	31.3506860342787	Up-Regulated
CENPK	4.82690658973008	7.82509372287326	18.6464952530762	1.32149959501973e-17	8.17869144096686e-15	30.2022546254681	Up-Regulated
NDC80	6.38682642941752	7.66066720750597	18.2609802307388	2.30353995752071e-17	1.3890936595121e-14	29.6586898249193	Up-Regulated
CDK1	6.427682601081	6.98226227018568	18.1019180064812	2.90554539967701e-17	1.66664918803912e-14	29.4312765456355	Up-Regulated
TYMS	6.39607797047449	6.90552682664659	17.8420417896362	4.26174014566335e-17	2.33087452897001e-14	29.0556975375144	Up-Regulated
MELK	6.60469047909691	7.94720233493381	17.8218843309511	4.39112443729288e-17	2.34705601173304e-14	29.0263541186634	Up-Regulated
TTK	6.42797097503824	6.92451192220052	17.4591204695802	7.55889714289776e-17	3.78234346822701e-14	28.4929838290196	Up-Regulated
KNTC1	4.16840709302791	7.01033200581869	17.4212121884253	8.00467098916776e-17	3.84191535353566e-14	28.4366624042038	Up-Regulated
TPX2	5.95547939482189	7.84637624952528	16.7640218933126	2.1981676486363e-16	9.39936486556881e-14	27.4421588336955	Up-Regulated
NCAPG	5.49569119852056	7.77613735198975	16.5040961167176	3.30744795022556e-16	1.36464141918254e-13	27.0391343769749	Up-Regulated
HAUS1	3.20522564277447	10.1292345513238	16.2847067763678	4.68853653649078e-16	1.83775003775317e-13	26.6945580747032	Up-Regulated
WEE1	4.99268439863094	7.55161709891425	16.085162338243	6.46128595733333e-16	2.26800780812784e-13	26.377584203572	Up-Regulated
CENPF	5.68470069441215	7.03392794291178	15.783488335701	1.05573636169178e-15	3.40830825214129e-13	25.8918019266978	Up-Regulated
MEX3A	5.55712661339493	8.84850280761719	15.7784550823235	1.06448819012838e-15	3.40830825214129e-13	25.8836288677597	Up-Regulated
ZNF367	3.53404920870665	6.87221178690592	15.7739227144407	1.07243307533997e-15	3.40830825214129e-13	25.8762672251775	Up-Regulated
CENPA /// SLC35F6	6.44598570929633	6.73462724049886	15.699575433339	1.21185175256003e-15	3.7013414956762e-13	25.7552482283378	Up-Regulated
VEZF1	2.98766555382461	10.8213295152452	15.5792681859757	1.47831789238817e-15	4.45731797348526e-13	25.5583685377053	Up-Regulated
KIF4A	5.85839465509647	6.7538921017117	15.5179877440568	1.63658900995598e-15	4.8720633336892e-13	25.4575826684079	Up-Regulated
LBR	2.77403532159391	10.9986144341363	15.2665347319283	2.49259209950663e-15	6.89656247014083e-13	25.0404370988358	Up-Regulated
KIF14	5.34492668878465	6.52206929948595	15.230898144835	2.64690000092915e-15	7.2383481653316e-13	24.9808467477396	Up-Regulated
DLGAP5	6.60603830246698	7.08504215664334	15.2025519438643	2.77665267463369e-15	7.50589857494657e-13	24.9333628709476	Up-Regulated
RNASEH2A	4.87358845705709	7.63977091471354	15.0702635403864	3.47474339325132e-15	9.07989056916495e-13	24.7107685326863	Up-Regulated
PRC1	4.06809574510685	9.51187272813585	15.0373795567049	3.67484062477766e-15	9.49724195752979e-13	24.6551814393752	Up-Regulated
NEDD1	3.19641711926334	7.12041923522949	15.0058715249596	3.87771516005431e-15	9.80603281012443e-13	24.6018244832754	Up-Regulated
BUB1B	6.04244472967885	7.69473377227783	14.889578269708	4.73199984634217e-15	1.17144391985553e-12	24.4040735317539	Up-Regulated
LMNB1	4.6225417283477	10.5022967359755	14.8791452533519	4.8175674153986e-15	1.18020365078484e-12	24.3862697193162	Up-Regulated
RRM2	7.48888535978933	7.98570322460598	14.5980492620847	7.83679478818873e-15	1.80691901792767e-12	23.9026362340218	Up-Regulated
DTL	6.34811711588865	7.05389560699463	14.2721966338569	1.3901241450143e-14	3.06443024657093e-12	23.3323137277867	Up-Regulated
KIAA0101	5.2247284026373	9.18468701044718	14.0571767198081	2.0402717787904e-14	4.35493985014889e-12	22.9501553381922	Up-Regulated
RBM12	1.74091170780243	9.93452776590983	14.0554926194209	2.04644815888385e-14	4.35493985014889e-12	22.9471436301032	Up-Regulated
UHRF1	6.14588316256407	8.68215898301866	13.9123736432465	2.64846958157014e-14	5.46374628240057e-12	22.6901390764661	Up-Regulated
TIMELESS	2.46110937330458	4.91566829681396	13.8827455323277	2.79439543041995e-14	5.7146601506623e-12	22.6366711340778	Up-Regulated
TMSB15A /// TMSB15B	6.14537224542527	9.4204828092787	13.7065077928604	3.85137262589191e-14	7.61147742989293e-12	22.3167408895592	Up-Regulated
MCM7	4.4069988028713	10.114406721327	13.666000920759	4.14789278480872e-14	8.12917854276096e-12	22.2427482342378	Up-Regulated
FOXM1	5.90207567164507	5.84111455281576	13.5323698371773	5.30394234487863e-14	1.00595254892626e-11	21.9974202582392	Up-Regulated
YTHDF2	1.20073997860863	11.8900039333767	13.5088160756506	5.53986287408537e-14	1.03021583683507e-11	21.9539824377187	Up-Regulated
HMGN1	2.03880631381242	13.1998317464193	13.5065339423485	5.56328817408174e-14	1.03021583683507e-11	21.9497705892136	Up-Regulated
RAD51AP1	4.23917570568266	8.55433722601997	13.4604597599143	6.0586771229894e-14	1.11318725451926e-11	21.8646183189251	Up-Regulated
MCM2	6.08518138663479	8.57010351392958	13.3945974250811	6.84695105227335e-14	1.2386661142105e-11	21.7424998438254	Up-Regulated
NCAPG2	3.43360782199436	8.67374286227756	13.3728362444561	7.13001168902157e-14	1.28002759467488e-11	21.7020489936896	Up-Regulated
ZNF561 /// ZNF562	2.3312199123322	7.22070065392388	13.3413497434019	7.56106489326643e-14	1.34712972848364e-11	21.6434298708906	Up-Regulated
ZNF300	4.34896951503855	8.83494169447157	13.3089986413071	8.03196145819883e-14	1.42026819228511e-11	21.5830895941817	Up-Regulated
ODC1	2.7529459958354	12.3190487331814	13.2286930696363	9.33589781064088e-14	1.60263974241352e-11	21.4328158487435	Up-Regulated
STIL	3.8362987255924	8.26639425489638	13.1979842328077	9.89045726865183e-14	1.68107144917657e-11	21.3751657710613	Up-Regulated
KDM1A	2.55277349885809	10.5860674031576	13.1955549948821	9.93574842399623e-14	1.68107144917657e-11	21.3706009417063	Up-Regulated
CEP55	5.38016151549324	6.80090615166558	13.16238124471	1.05760548240071e-13	1.7766261239357e-11	21.3081989538151	Up-Regulated
RACGAP1	2.63063992293423	11.2637370808919	13.1163791829879	1.15349980425226e-13	1.91042312650736e-11	21.2214666541072	Up-Regulated
YBX1	2.68985492363178	12.909489203559	13.0527637392769	1.30107298428168e-13	2.11025065133356e-11	21.1011428926073	Up-Regulated
XRCC5	1.70314647533276	11.8565687391493	13.0329841901503	1.3508139618964e-13	2.16111855482174e-11	21.0636404467249	Up-Regulated
PLK4	4.30795924676158	6.63382016499837	13.0236798959244	1.37488491302627e-13	2.1616288343114e-11	21.0459843539067	Up-Regulated
WDR5B	3.81084706543615	5.76117846171061	12.9915511424463	1.46145308325021e-13	2.26121405341306e-11	20.984942247435	Up-Regulated
PTMA	1.31151417727193	12.7302051289876	12.9835008088553	1.48401018878594e-13	2.28110794901096e-11	20.9696293232113	Up-Regulated
SOX4	5.85316871360497	9.7773848385281	12.9473729647116	1.58973944704005e-13	2.42775924126546e-11	20.9008202153941	Up-Regulated
KIF15	5.21564462853488	6.2859574593438	12.8356546216802	1.96848498684e-13	2.87600595720344e-11	20.6871208526708	Up-Regulated
MCM3	2.72613484216115	9.96156061808268	12.7683750722235	2.24027306476588e-13	3.22647056576863e-11	20.5577510252207	Up-Regulated
SMC4	5.1382287444261	7.64101108974881	12.7175788189572	2.4708606666682e-13	3.52180007022441e-11	20.4597384549821	Up-Regulated
MAD2L1	4.77769188452019	7.96256590101454	12.700479270723	2.55386589450008e-13	3.59651605430256e-11	20.42667883341	Up-Regulated
BEND3	3.00402467919405	7.69848112318251	12.6209032472487	2.97960206224142e-13	4.14640717750259e-11	20.2723930338595	Up-Regulated
METAP2	2.19302235759755	9.42787902832031	12.6133788550282	3.02346657928542e-13	4.18269923597851e-11	20.2577671006983	Up-Regulated
LIG3	2.39919031536768	7.7941845703125	12.6030504968656	3.08476158013912e-13	4.24253934746853e-11	20.2376802972558	Up-Regulated
KIF18B	5.22028427931367	7.64527195400662	12.5457310428419	3.44895047017301e-13	4.68857902644675e-11	20.1259827420975	Up-Regulated
PBK	6.70568177157609	7.55118258158366	12.4818478575537	3.90738110072665e-13	5.2812522256833e-11	20.0010508344932	Up-Regulated
BAZ1A	4.62023556825345	8.49418184068468	12.3750823869727	4.81837728464734e-13	6.43855664661001e-11	19.7912072222273	Up-Regulated
F2R	2.34227000443393	5.31840244293213	12.3303680830123	5.26236771413247e-13	6.99211095485691e-11	19.7029306178466	Up-Regulated
GPC2	4.57778841856296	7.51093953450521	12.3263640792491	5.30412512572054e-13	7.00800082621886e-11	19.69501442894	Up-Regulated
ACTL6A	3.49922038083354	9.28097734239366	12.2151652992481	6.61077808358297e-13	8.45813510405487e-11	19.4744193899392	Up-Regulated
CCNJ	3.23713203712746	8.06475482516819	12.2146559273525	6.61747112486647e-13	8.45813510405487e-11	19.4734055739985	Up-Regulated
CENPH	4.34022608762065	7.52998110453288	12.1670582950377	7.27468443918604e-13	9.10032067238177e-11	19.378536325314	Up-Regulated
ZNF670	3.11404143641235	6.88601045396593	12.1232505631982	7.93888918645048e-13	9.72431228577825e-11	19.2909852802676	Up-Regulated
ESPL1	4.24094136354154	5.75134448157416	12.0987194728403	8.33775722011518e-13	1.00044578725851e-10	19.241860256306	Up-Regulated
TRIP4	1.78778441898406	9.0547329542372	11.9581846485472	1.10556583301778e-12	1.30656770155337e-10	18.9590553083886	Up-Regulated
SMARCE1	1.77566835514452	9.76440910339355	11.9196582568272	1.19494331496176e-12	1.39814312842143e-10	18.8811159356397	Up-Regulated
NRM	3.23310632453394	7.36379709879557	11.9085022354406	1.22218708310549e-12	1.42294038715223e-10	18.8585140128221	Up-Regulated
CDC20	6.2229768016351	7.06039761861165	11.8385755796845	1.40813997799599e-12	1.59983748804394e-10	18.7165036829812	Up-Regulated
PPP4C	2.01142402931496	9.44988564385308	11.8123859548433	1.48506478450005e-12	1.67108868908479e-10	18.6631652434559	Up-Regulated
LIG1	2.86414911179316	7.79953362358941	11.7915030849517	1.54949077158598e-12	1.72044998267129e-10	18.6205754283307	Up-Regulated
NKIRAS2	2.44159665385252	9.19071109347873	11.7910634335888	1.5508776100277e-12	1.72044998267129e-10	18.6196782106065	Up-Regulated
HNRNPDL	1.45417990709739	12.2302532280816	11.7673556138491	1.62758309265368e-12	1.79706568887461e-10	18.5712619480187	Up-Regulated
PHF21B	4.5263978322347	7.77978325313992	11.7538562287879	1.67299165691612e-12	1.83857092464268e-10	18.5436630595243	Up-Regulated
TRMT5	1.842216850967	9.97768616570367	11.7475041877173	1.6948069011272e-12	1.85388226514928e-10	18.5306689674713	Up-Regulated
ILF2	1.99220080501819	11.3435851372613	11.6785766543883	1.9512149007806e-12	2.0916198140171e-10	18.3893524263339	Up-Regulated
BRIP1	4.23450289529467	6.42997772216797	11.5883493361695	2.34833979377616e-12	2.46554711026909e-10	18.2034931780525	Up-Regulated
KIF20A	5.5413818843781	6.42839613172743	11.5555763884461	2.51239088606887e-12	2.60292550037743e-10	18.1357379885672	Up-Regulated
KIF23	2.85011534514251	4.78829739040799	11.4906871258615	2.8728580419609e-12	2.95038757339897e-10	18.0011965758453	Up-Regulated
FAM64A	5.28655166222305	5.47676527235243	11.3950879422244	3.50341792836161e-12	3.54007277973954e-10	17.8020367335518	Up-Regulated
CDCA4	3.87613320325417	7.70723154703776	11.3945615966742	3.50725809031088e-12	3.54007277973954e-10	17.8009370837225	Up-Regulated
RBM15B	2.32159094028372	8.60919054667155	11.392097769526	3.52529150318551e-12	3.54306861418447e-10	17.7957891593781	Up-Regulated
KIF2C	4.8134195993817	5.81675418217977	11.376368557845	3.64268563172319e-12	3.64547577390919e-10	17.7629068041594	Up-Regulated
DHX40	1.63326177849341	10.8031157260471	11.2911523194917	4.35231540096619e-12	4.30074594957659e-10	17.584226250938	Up-Regulated
DYNLT1	2.21050633021763	12.1851389227973	11.2775737584845	4.47787694133605e-12	4.40563437170423e-10	17.5556714532556	Up-Regulated
ZSCAN25	1.53087021560265	5.84123037126329	11.2639936483222	4.60717766539908e-12	4.47733902210147e-10	17.5270904160212	Up-Regulated
FAM60A	6.3326352255685	8.7427507909139	11.2306066664075	4.94162806586699e-12	4.74355954502285e-10	17.4567255186783	Up-Regulated
TIGD1	2.03725616616547	8.31877380371094	11.1951307259009	5.32443120914901e-12	5.00879892707066e-10	17.3818053780722	Up-Regulated
ZNF22	2.20623843076999	9.05206464979384	11.1625037585617	5.70338045281945e-12	5.33555442789997e-10	17.3127627536135	Up-Regulated
SPDL1	2.22599848994502	8.73071763780382	11.1613604107235	5.71715161081211e-12	5.33555442789997e-10	17.3103408702885	Up-Regulated
MIR636 /// SRSF2	1.41819414411272	12.0566814168294	11.1042216727569	6.45073585685145e-12	5.97277188509576e-10	17.1890982798175	Up-Regulated
DHFR	2.49058818918057	9.73768406338162	10.9872602228411	8.26928672128825e-12	7.56720175530183e-10	16.9396351086551	Up-Regulated
WDR34	2.46880259841839	9.29706175062391	10.9698830791168	8.5813299791421e-12	7.82231466858388e-10	16.9024243957317	Up-Regulated
TACC3	4.12285456581721	7.11624620225694	10.9614153550333	8.73774254211844e-12	7.90362419636698e-10	16.8842780826396	Up-Regulated
FANCF	2.96880241071106	8.03156042734782	10.9336922970346	9.27062519001835e-12	8.25858194010801e-10	16.824803980164	Up-Regulated
C14orf93	3.71001651501529	6.15053198920356	10.8722560554539	1.05737638929522e-11	9.32186140823325e-10	16.692657086193	Up-Regulated
ZNF320	1.5383023014775	9.05322785271539	10.8718438730081	1.05831150437889e-11	9.32186140823325e-10	16.6917688756403	Up-Regulated
ZFP62	1.61409322748739	9.95182254367404	10.8427242122313	1.1265713190703e-11	9.84933244680127e-10	16.6289641954001	Up-Regulated
LSM5	2.41614036761894	9.03492952134874	10.7860433724031	1.27270127806652e-11	1.10447928625714e-09	16.5064056520898	Up-Regulated
ZNF850	3.49821246515506	6.8350631459554	10.6878671198638	1.57354828463095e-11	1.34569849301639e-09	16.2931497657783	Up-Regulated
DEK	1.81138767464451	12.6754792616102	10.6843697284456	1.58552284780369e-11	1.34614896514971e-09	16.2855299932289	Up-Regulated
SPIN4	3.75907871306889	10.3480961947971	10.6662353837477	1.64912930434229e-11	1.39511593451518e-09	16.2459954319931	Up-Regulated
MCM10	4.54117857110564	5.90207046508789	10.6235150485374	1.80953418320307e-11	1.52532705808494e-09	16.1526937185091	Up-Regulated
VANGL2	3.98200761906054	8.76057795206706	10.6113009368721	1.85827739757973e-11	1.55193313660821e-09	16.1259747007073	Up-Regulated
CCNB1	3.51644139769216	8.50784150017632	10.610342324829	1.86215954177754e-11	1.55193313660821e-09	16.1238768712254	Up-Regulated
GSE1	3.4645918669524	10.754048614502	10.5984652612495	1.91095504833526e-11	1.5769066956754e-09	16.0978752295558	Up-Regulated
TMPO	5.48485905884435	7.70866748385959	10.562182717518	2.06830580963153e-11	1.69485770142559e-09	16.0183314742412	Up-Regulated
OIP5	5.1912846640935	6.0945561726888	10.5543261518353	2.10409512046856e-11	1.71819823066595e-09	16.0010847741847	Up-Regulated
DDX11 /// DDX12P /// LOC642846	4.51156860432297	6.06714837816026	10.5447751060528	2.14846082056408e-11	1.74835645598706e-09	15.9801076014412	Up-Regulated
ZNF260	1.43257068452381	10.5625366210938	10.4878558877094	2.43352453465904e-11	1.94665408184052e-09	15.8548496092607	Up-Regulated
TDG	2.39777371845549	10.6174311998155	10.4452125896918	2.6723236282745e-11	2.12323334762702e-09	15.7607321679752	Up-Regulated
DEPDC1	4.55042507635853	5.65616705576579	10.4404648805999	2.70035810702284e-11	2.1382835677092e-09	15.7502389458952	Up-Regulated
ZNF124	3.46433727324955	6.4480065451728	10.4037057834361	2.92788853653366e-11	2.29202589304949e-09	15.6688960190524	Up-Regulated
AURKA	4.03834945032837	6.36436278449164	10.3742732796262	3.12419862351826e-11	2.42491429795057e-09	15.6036390102869	Up-Regulated
HMGN2	1.3111722754423	13.4570863172743	10.3549361992483	3.26047914411484e-11	2.50588067030368e-09	15.5607038475952	Up-Regulated
AAR2	1.62121334176845	8.49102310180664	10.3420844698473	3.3544137927573e-11	2.5613345317554e-09	15.5321414715597	Up-Regulated
MKI67	4.65408655499655	5.84262381871541	10.3384085180936	3.38178909607044e-11	2.57388077544934e-09	15.5239678728419	Up-Regulated
CREB3L4	4.30649529310761	5.89140792422824	10.3328788357332	3.42340181119901e-11	2.59714721921865e-09	15.5116691201665	Up-Regulated
IGDCC3	4.0538657940254	7.64827850341797	10.2755587372356	3.88699621954807e-11	2.85669928410411e-09	15.3839461533421	Up-Regulated
MCM5	3.96442352274738	6.98204166624281	10.2657091813814	3.97292260276609e-11	2.90171409229357e-09	15.3619557025228	Up-Regulated
GMEB1	1.35631167699421	7.3655463748508	10.204188983467	4.55557620273461e-11	3.29655511187423e-09	15.2243160010459	Up-Regulated
GNAI3	1.76187417973917	9.55588690863715	10.1233275081051	5.45733718932132e-11	3.86583301260418e-09	15.0426482869487	Up-Regulated
N4BP2	3.44083180906912	7.80017570495605	10.106562576353	5.66615733267366e-11	3.98972120209039e-09	15.0048756831314	Up-Regulated
MDC1	2.04423616601045	8.24949768066406	10.0966276369843	5.79375435816085e-11	4.05528318438175e-09	14.9824740845557	Up-Regulated
U2SURP	1.49009279119905	9.33158621893989	10.086540572594	5.92632195030373e-11	4.13576378715855e-09	14.9597161698312	Up-Regulated
LOC101928747 /// RBMX /// SNORD61	2.23826282238834	9.56238509284125	10.0795865746403	6.01952171931351e-11	4.16760060976522e-09	14.9440191119118	Up-Regulated
IKBIP	2.74643188960968	6.31229351467556	10.0537306930775	6.37943861215586e-11	4.39975475896427e-09	14.8855994729216	Up-Regulated
GTSE1	4.28814802220259	6.0398685031467	10.0101689532868	7.03652217407893e-11	4.81060838633687e-09	14.7869751838877	Up-Regulated
HNRNPC	1.07390261049624	12.4175973510742	9.99850339903684	7.22399656412154e-11	4.910229803324e-09	14.7605217055954	Up-Regulated
PTK7	1.61758722174105	5.49513677385118	9.99209401339227	7.32917261229576e-11	4.95308854873482e-09	14.7459797642092	Up-Regulated
HLTF	1.10598406110491	11.6900576443142	9.97134944350194	7.68047637045036e-11	5.14613798519235e-09	14.6988762055502	Up-Regulated
INSM1	5.75275008590133	11.4677059258355	9.95592141736385	7.95290636002638e-11	5.31353556179262e-09	14.6638077425642	Up-Regulated
HJURP	4.66760081134776	6.34222635904948	9.93783722544541	8.28488989671022e-11	5.50406894324381e-09	14.6226616382407	Up-Regulated
HES6	4.11837234900743	10.5413642544217	9.9197344691175	8.63145894445062e-11	5.70209695099971e-09	14.5814299512013	Up-Regulated
RFWD3	2.49575931609623	7.2605903116862	9.90501931394226	8.92410664279061e-11	5.86248994483658e-09	14.5478820561615	Up-Regulated
PPP1R14B	3.48701640941479	10.1316406419542	9.87307544989991	9.59491559473522e-11	6.25078185476407e-09	14.4749570993333	Up-Regulated
CCNA2	4.40988931100835	7.24580424202813	9.87010979925588	9.65975961941371e-11	6.27564162235833e-09	14.4681799267534	Up-Regulated
FBXO5	3.41361643271472	8.4969872156779	9.8145317961218	1.09616775966722e-10	7.02443416126801e-09	14.3409560477845	Up-Regulated
POLE2	4.3821124525928	5.67988976372613	9.81027576404053	1.10685090387607e-10	7.0736194449341e-09	14.3311966491735	Up-Regulated
SOX11	5.60138147344034	11.0931962331136	9.7559130882461	1.25308479706723e-10	7.96353511492156e-09	14.2063273858631	Up-Regulated
H2AFY2	3.34458630274213	10.4586434088813	9.71713760770222	1.36937265593991e-10	8.61093746588098e-09	14.1170214212494	Up-Regulated
CCDC50	2.72035080036789	8.26018252902561	9.71309384092204	1.38212039646131e-10	8.656595087412e-09	14.1076964842313	Up-Regulated
PRKX /// PRKY	3.74062587193081	9.2923976304796	9.71250237334986	1.38399513260775e-10	8.656595087412e-09	14.1063323760847	Up-Regulated
CDCA7	3.93921648863132	6.32029807196723	9.70924873569652	1.39435467283052e-10	8.68615003945485e-09	14.0988276437758	Up-Regulated
ATP13A1	1.29866665633267	9.19164496527778	9.69139514619983	1.45263163493654e-10	9.01398173890173e-09	14.0576220804003	Up-Regulated
IRAK1BP1	2.62560697081228	7.78473216162788	9.68898430039465	1.46069011653405e-10	9.04013425280202e-09	14.0520546682943	Up-Regulated
ZNF813	2.11818661967283	7.0468547905816	9.67239808670267	1.51738727956212e-10	9.29885063710814e-09	14.0137308412363	Up-Regulated
GTF2IRD1	2.99513741952402	10.0917775811089	9.67213377872122	1.51830880374586e-10	9.29885063710814e-09	14.0131198392356	Up-Regulated
NOL11	1.74036232277199	10.8283141411675	9.63286232589209	1.66180825396732e-10	1.01512744199489e-08	13.9222324706571	Up-Regulated
FUBP1	1.67231662891528	9.94241155836317	9.6304161182039	1.67119394994223e-10	1.01558499521295e-08	13.9165643265697	Up-Regulated
TTC28	2.81520442256221	9.06453121609158	9.62750376571226	1.68243902841013e-10	1.01949491728616e-08	13.9098150319813	Up-Regulated
MFAP2	7.2470822894384	8.08050349765354	9.62650897339528	1.68629782644918e-10	1.01949491728616e-08	13.907509370006	Up-Regulated
CTPS2	2.61801988712695	6.89437923855252	9.58244334227118	1.86665048909759e-10	1.10052752716039e-08	13.8052447548995	Up-Regulated
MAPK1IP1L	1.01870860750714	10.9318404303657	9.55913811701799	1.96990892423294e-10	1.15820795200276e-08	13.7510548804093	Up-Regulated
ZNF766	2.12438406162161	8.87002014160156	9.55479962055958	1.98976850955788e-10	1.16696697775018e-08	13.7409589075561	Up-Regulated
HNRNPH3	1.47172701396639	11.1167804972331	9.55035539498351	2.01032481272911e-10	1.17609002352645e-08	13.7306142933311	Up-Regulated
E2F7	2.60455223971574	4.292522477044	9.52843122688423	2.11496309224727e-10	1.23035572799661e-08	13.6795438896413	Up-Regulated
CDKN3	4.09109508171283	8.01217386457655	9.52156594755943	2.14886376331502e-10	1.24169479080203e-08	13.6635386486135	Up-Regulated
CENPU	4.0708687474488	6.60824846903483	9.49365784815086	2.29250592596657e-10	1.3150037650459e-08	13.5984108822686	Up-Regulated
DBN1	2.6064355840128	11.1898351881239	9.4891423001529	2.31665564944445e-10	1.32240552338919e-08	13.58786340048	Up-Regulated
MSH2	1.82657598263372	10.399280090332	9.48183646171961	2.35628146499056e-10	1.33899214625681e-08	13.5707925553286	Up-Regulated
WDHD1	2.53778719220843	6.02564901563856	9.48047239180523	2.363756558449e-10	1.33953799377358e-08	13.5676044760818	Up-Regulated
SMARCC1	2.81830114132513	8.59874876234266	9.4510917625285	2.53079515478799e-10	1.41712477262628e-08	13.4988763224382	Up-Regulated
HNRNPAB	1.67997570542431	12.2813474188911	9.4489278469612	2.54356596581787e-10	1.41952119851526e-08	13.4938098625912	Up-Regulated
RP11-350F4.2	2.62020190203631	5.87479521009657	9.44832312719074	2.54714663565541e-10	1.41952119851526e-08	13.4923938968696	Up-Regulated
DBR1	1.86784175085643	8.32573195563422	9.44193647613634	2.58527999981022e-10	1.43736678571009e-08	13.477436420991	Up-Regulated
PCNA	1.86484882011615	11.8151148139106	9.40428137531571	2.82231108539925e-10	1.55810122315539e-08	13.3891378205964	Up-Regulated
LRIG2	1.4145863972013	4.15220464918348	9.38310284035592	2.96529313238934e-10	1.63320290134737e-08	13.339392430138	Up-Regulated
CASK	2.92747925854234	6.69029911465115	9.37178783570058	3.04470322073478e-10	1.66912191946948e-08	13.3127905289467	Up-Regulated
DCAF12	1.27668066277075	10.1543320719401	9.35658335231898	3.15485265822294e-10	1.71749594481683e-08	13.27701742377	Up-Regulated
G2E3	1.58185286748977	8.91208589341905	9.32513355576933	3.39582831455815e-10	1.84016337100872e-08	13.2029243546	Up-Regulated
EBF3	7.06659084501721	7.31919261508518	9.30492353318269	3.56055486947611e-10	1.91618145126634e-08	13.1552415120863	Up-Regulated
HSD17B10	1.85709452149729	10.2107483079698	9.30360650379187	3.57156952011673e-10	1.9177208213266e-08	13.1521322638525	Up-Regulated
POT1	1.58400698465015	8.83158651563856	9.29961866897249	3.60513402861988e-10	1.9313335326898e-08	13.1427163544945	Up-Regulated
GTF2H2 /// GTF2H2B	2.60955833959832	8.86080598619249	9.27007206303634	3.86409773730692e-10	2.06536024059055e-08	13.0728859580815	Up-Regulated
SSR1	1.16847449408637	10.0024919467502	9.25478960988771	4.00543941723981e-10	2.13122000485624e-08	13.0367216744941	Up-Regulated
SMARCAD1	1.93539518326048	9.98233010186089	9.24476111104599	4.10105555923521e-10	2.17226632076787e-08	13.0129733551264	Up-Regulated
TIA1	2.35735159576255	9.59711125691732	9.24237226595463	4.12417450718463e-10	2.17960305752737e-08	13.0073143899908	Up-Regulated
SAAL1	3.7211337942295	7.29303636338976	9.23137308158291	4.23235726930152e-10	2.22676908857792e-08	12.9812484484995	Up-Regulated
TSEN34	1.30679041140924	9.58418682522244	9.21557480405077	4.39284808147184e-10	2.30604913348336e-08	12.9437813079841	Up-Regulated
LOC100506248 /// LOC728026 /// MIR1244-1 /// MIR1244-2 /// MIR1244-3 /// PTMA	1.64112619874338	13.5599009195964	9.1910236632694	4.65472244331113e-10	2.41122824717601e-08	12.8854897476096	Up-Regulated
DDX20	1.64647390779364	7.7076050567627	9.18812924746464	4.68663138717513e-10	2.41710958253475e-08	12.8786122562263	Up-Regulated
PAFAH1B3	2.22123195103237	9.87779429117839	9.1777968609723	4.80237674464927e-10	2.47138503896415e-08	12.854052096685	Up-Regulated
KIFC1	4.61288553066355	6.77903840806749	9.16364861055276	4.96563251943738e-10	2.53322658551255e-08	12.8203984723271	Up-Regulated
BOD1	1.62158243492167	11.5645485772027	9.16122893744074	4.99411676417225e-10	2.54224324804768e-08	12.8146402591713	Up-Regulated
MIR1244-3	1.06157262085608	13.1290890842014	9.14634511342255	5.17304531509702e-10	2.61072274078222e-08	12.7792033079832	Up-Regulated
NUDT1	2.53990854737619	7.42372806125217	9.1385477990346	5.26938806340922e-10	2.65365028854942e-08	12.7606268464809	Up-Regulated
UNG	1.64581516810826	10.865360683865	9.13514306569863	5.31203076543079e-10	2.66630033243591e-08	12.7525128026212	Up-Regulated
GABPB1	2.38613841949948	7.45520620557997	9.134733671549	5.31718197088377e-10	2.66630033243591e-08	12.7515370442686	Up-Regulated
ZNF548	3.36969851135577	7.32618434482151	9.13183333997928	5.3538221356792e-10	2.66760993616321e-08	12.7446236941458	Up-Regulated
ZNF559	2.34237980918279	9.83526319715712	9.1290905302662	5.3887100672083e-10	2.67424178331067e-08	12.738084786405	Up-Regulated
SLC25A13	3.39997464538251	5.20949424743652	9.08174514004461	6.02900573542662e-10	2.94170449970463e-08	12.6250542450735	Up-Regulated
PCDHB16	4.24127289706437	8.41590010748969	9.0674558155381	6.23716810706704e-10	3.03697141908908e-08	12.5908816981932	Up-Regulated
DPYSL3	3.59463228094515	9.91895775689019	9.06227396016305	6.31446066430157e-10	3.06825384097199e-08	12.5784826950374	Up-Regulated
FAM83D	3.83083165082982	7.55025699191623	9.03971221636307	6.66258655749795e-10	3.2307363022523e-08	12.5244558139229	Up-Regulated
ZNF627	1.12215363033234	6.49461385938856	9.00807407197703	7.18413750949384e-10	3.44809277445461e-08	12.4485800211208	Up-Regulated
GATC /// SRSF9	1.05044843885634	12.233132748074	8.98686346490006	7.55701941589389e-10	3.57433965051563e-08	12.3976372186622	Up-Regulated
GPR107	1.40579647488064	5.02338536580404	8.98424635764341	7.60438084199913e-10	3.57433965051563e-08	12.3913473975735	Up-Regulated
VAT1	2.88114041121548	9.4183598836263	8.98326661805254	7.62218908425763e-10	3.57433965051563e-08	12.3889925069785	Up-Regulated
CKAP2L	4.08730909155791	5.97714863247342	8.98286211489372	7.62955397805446e-10	3.57433965051563e-08	12.3880202106194	Up-Regulated
PIBF1	1.73303620676515	9.13944263034397	8.97900954911379	7.70006460150208e-10	3.60020117888918e-08	12.3787587805839	Up-Regulated
CHEK1	4.20820467711757	6.20602607303196	8.95881273288003	8.0807738079404e-10	3.75580313073404e-08	12.3301739998603	Up-Regulated
APEX1	1.81575840541295	12.1004474555122	8.95577867742325	8.13960745921875e-10	3.76825370523438e-08	12.3228706834298	Up-Regulated
DNAAF2	2.19569805488385	10.6836366780599	8.95427128228655	8.16900026719898e-10	3.77443120400758e-08	12.3192417560384	Up-Regulated
MKS1	2.24214085775708	4.8392408879598	8.94681769102512	8.31594242675875e-10	3.82728637950122e-08	12.3012934121836	Up-Regulated
TAF1A	3.04154573067156	8.15866357591417	8.93747968753382	8.50385801243738e-10	3.89092865246114e-08	12.2787969386903	Up-Regulated
IFT81	1.15561593474535	6.27759453243679	8.8961296021741	9.38964462097083e-10	4.2630436717373e-08	12.1790396596296	Up-Regulated
IRF2BP2	2.70739138971561	10.6050434705946	8.89081043330046	9.51025019156194e-10	4.29293788877454e-08	12.1661906226897	Up-Regulated
SNRPG	1.40068711376695	12.7597087944878	8.8782266393933	9.80192135472565e-10	4.40767851664317e-08	12.1357781029309	Up-Regulated
RAD17	1.43754928023727	8.9926328531901	8.85775592803813	1.02960916227988e-09	4.58631197783219e-08	12.0862594898173	Up-Regulated
REC8	1.80049598330543	5.70637095981174	8.8521538240247	1.04357190301443e-09	4.63945633555639e-08	12.0726983025483	Up-Regulated
ZMYM4	1.24329698350695	10.2421839057075	8.85112075153791	1.04616781909709e-09	4.64222165462744e-08	12.0701970563913	Up-Regulated
CDCA8	4.32667336438699	7.29082373725043	8.84420929963985	1.06370574429056e-09	4.69347686570835e-08	12.0534595945203	Up-Regulated
DEPDC1B	3.76795397965366	8.00254459804959	8.82755468590955	1.10721313444279e-09	4.86718476557487e-08	12.0131010475134	Up-Regulated
ALMS1	2.02953437926278	8.43787868923611	8.81403842834816	1.14385766273268e-09	5.0095427396922e-08	11.9803204898584	Up-Regulated
SPC25	4.30406538140837	6.34119572109646	8.80864685102259	1.15881896151595e-09	5.06563277638143e-08	11.9672376981976	Up-Regulated
TROAP	3.16098736757955	5.39360929277208	8.80232381364842	1.17662026036408e-09	5.13390636052737e-08	11.9518897803298	Up-Regulated
MSH6	3.793846203032	9.15360409206814	8.79159340275944	1.20747227281401e-09	5.25876535408147e-08	11.9258316960302	Up-Regulated
NCAPD2	3.48809471332207	7.67162365383572	8.77955038993925	1.24308522720832e-09	5.39897712116085e-08	11.8965678525612	Up-Regulated
RPL19	1.08259508243945	14.2165463935004	8.77915987757609	1.24425784491419e-09	5.39897712116085e-08	11.8956186074783	Up-Regulated
RYK	1.89135488681692	8.46864050971137	8.7665345161218	1.28278465256742e-09	5.55589861124872e-08	11.8649183830802	Up-Regulated
CBX2	1.97566545274523	4.1379685804579	8.74804044158662	1.34143484202223e-09	5.75027390665104e-08	11.8199094652178	Up-Regulated
ZCCHC11	1.89532979127591	7.36321276770698	8.74801892454637	1.34150465265566e-09	5.75027390665104e-08	11.8198570729284	Up-Regulated
PIGC	1.84433903769842	8.27944607204861	8.74775855323859	1.3423497048983e-09	5.75027390665104e-08	11.8192230845469	Up-Regulated
RECQL	1.65805605530108	8.92560627407498	8.73634023778745	1.37994901519843e-09	5.88995298356384e-08	11.7914113443322	Up-Regulated
ZNF738	2.32216940178442	8.45275252448188	8.73211783999964	1.39412417402274e-09	5.93967614577297e-08	11.7811224211558	Up-Regulated
NASP	1.9655407012455	10.643554526435	8.70923630538883	1.47357201444153e-09	6.2218072954463e-08	11.7253248123304	Up-Regulated
TMX1	2.07853120470804	9.68862166934543	8.69350522725253	1.53086476654188e-09	6.44058632907548e-08	11.6869237102875	Up-Regulated
MEX3B	4.4640526988519	9.02957231309679	8.67156758135101	1.61458789521449e-09	6.78069252136687e-08	11.6333171323046	Up-Regulated
MINA	2.49623128295576	8.13190764109294	8.66983418888504	1.62139961457074e-09	6.79365894863955e-08	11.6290787229928	Up-Regulated
CBX3	2.46744691354257	9.67206722259522	8.66931316676395	1.62345281449759e-09	6.79365894863955e-08	11.6278046667348	Up-Regulated
CASC3 /// MIR6866	1.57698830902262	11.5410271877713	8.66756316332253	1.63036855792448e-09	6.80230559671452e-08	11.6235251178687	Up-Regulated
CDCA3	3.96397818610782	5.91108905580309	8.66732707790799	1.63130383389191e-09	6.80230559671452e-08	11.6229477514197	Up-Regulated
C7orf73 /// LOC101930655	1.71754340923652	11.0441625976562	8.66630740317303	1.635349682061e-09	6.80710687127622e-08	11.6204539677584	Up-Regulated
STAG1	2.52388207975519	8.71487815009223	8.66302891229867	1.64842767319668e-09	6.82530317222526e-08	11.6124349438674	Up-Regulated
XPO5	3.2955081031436	8.34571336534288	8.6587119643972	1.66581135113705e-09	6.88068660746827e-08	11.6018737407394	Up-Regulated
ZC3HC1	1.35509000909391	8.84281032986111	8.658256793183	1.66765514340374e-09	6.88068660746827e-08	11.6007600430541	Up-Regulated
IFT52	1.08908655883143	7.75390394422743	8.65571794651214	1.67797775877371e-09	6.91115252729248e-08	11.594547576107	Up-Regulated
SENP1	1.99641916386034	4.90273810068766	8.6549708847256	1.68102763426558e-09	6.91160977319193e-08	11.5927193805658	Up-Regulated
HDAC2	1.32886074409283	9.16470303853353	8.65256849299868	1.6908738536168e-09	6.93996008540311e-08	11.5868397932089	Up-Regulated
MGAT2	1.45814460068153	8.39569025675456	8.65011135995634	1.70100542807386e-09	6.96938077655768e-08	11.5808254442618	Up-Regulated
DNMT3B	2.94416714219189	7.15689701504177	8.63760847841223	1.75352862090821e-09	7.15963300460403e-08	11.5502096715495	Up-Regulated
DDX11	2.19641679228929	6.64941918267144	8.63097713693296	1.78205607071492e-09	7.26123489160917e-08	11.5339631509725	Up-Regulated
LPAR2	4.10883656254521	7.14470651414659	8.6219628438769	1.821597343755e-09	7.37355014293116e-08	11.5118691922725	Up-Regulated
PRIM1	2.97059030684214	8.61219892713759	8.60618382785307	1.89298458252783e-09	7.6180897011276e-08	11.4731691604106	Up-Regulated
NUP107	2.57051448115596	9.21759009467231	8.60575445822676	1.89496661074906e-09	7.6180897011276e-08	11.4721156184521	Up-Regulated
KIAA1586	2.02289090434079	8.81475099351671	8.60015122358109	1.92102722084032e-09	7.70967887025982e-08	11.4583647644915	Up-Regulated
NXT1	1.87971394049427	8.46258750067817	8.5847787843725	1.99442179616682e-09	7.94996810207651e-08	11.4206181449864	Up-Regulated
ZKSCAN4	2.08738354072369	6.81686328464084	8.57689365882315	2.03317465637811e-09	8.06344039944358e-08	11.4012443533956	Up-Regulated
CDK4	2.80692429315476	10.4844901529948	8.56633175279948	2.08629214113387e-09	8.26017147730411e-08	11.3752808786598	Up-Regulated
ZNF146	1.78058082136527	10.5196973927816	8.56319590332623	2.10233430791481e-09	8.29601059526324e-08	11.3675694493668	Up-Regulated
MGC27345 /// RBM28	1.46120752405237	8.53584852430556	8.55349501606286	2.15276430805692e-09	8.45220550866153e-08	11.3437056176976	Up-Regulated
ZSCAN16	2.80276114650505	6.40624766031901	8.51160367616773	2.38513930526788e-09	9.25638715862873e-08	11.2405124457603	Up-Regulated
BCDIN3D	2.40190418788365	5.82046960618761	8.50738464468791	2.40992092515514e-09	9.33715326487619e-08	11.2301067112266	Up-Regulated
CAD	1.42216510671787	5.21255733913845	8.43119808434571	2.90562523235045e-09	1.11293964518596e-07	11.0418004786206	Up-Regulated
TRIM45	1.88637706211635	5.6677552541097	8.4119427064577	3.04665759289665e-09	1.16128514213522e-07	10.9940878453191	Up-Regulated
CEP192	2.24389876511993	6.98159777323405	8.4109795210422	3.05389322604981e-09	1.16215956133073e-07	10.9916999107409	Up-Regulated
HNRNPU	1.63661539390605	8.90055959065755	8.40319380794097	3.11302927004837e-09	1.18274995756054e-07	10.9723930854567	Up-Regulated
UBE2S	2.0839096795945	11.6683359103733	8.4015061383341	3.12600141617045e-09	1.18576292428221e-07	10.9682070001843	Up-Regulated
MASTL	2.37880617171999	7.82127360026042	8.39981756589793	3.13903577102153e-09	1.18878974658429e-07	10.9640183038814	Up-Regulated
NSRP1	1.16309754709718	9.8873142835829	8.38737439504318	3.23681458087424e-09	1.22090170720378e-07	10.9331401411732	Up-Regulated
AURKB	2.46492097844522	4.20153554704454	8.38324100529479	3.26997882303809e-09	1.22695551835985e-07	10.9228785266574	Up-Regulated
BCOR	3.35791180726713	6.86548960367839	8.38224283658596	3.27803952998763e-09	1.22759448513135e-07	10.920400124695	Up-Regulated
ZNF268	2.31276021483083	7.56673460218641	8.37952284191924	3.30010800493396e-09	1.23389411860154e-07	10.913645858259	Up-Regulated
LSM14A	1.08419937053054	11.3999228583442	8.37737287097603	3.31765898409527e-09	1.23652462738435e-07	10.908306387989	Up-Regulated
FGFR1OP	2.46832476822788	6.38919036017524	8.36373859521257	3.43120224625733e-09	1.2748027555684e-07	10.8744315484622	Up-Regulated
H3F3A /// H3F3AP4 /// H3F3B	1.09491056411985	14.1066071743435	8.35213519188595	3.53095599618433e-09	1.30979531732276e-07	10.8455834369196	Up-Regulated
ERCC6L	2.78642909135768	5.03257083468967	8.34082720000873	3.63102111484902e-09	1.34215099510418e-07	10.8174529333612	Up-Regulated
RCOR2	4.65711664270472	8.17519861857096	8.34035062564064	3.63530140267609e-09	1.34215099510418e-07	10.8162670108549	Up-Regulated
FANCI	3.72502229074952	6.35295215182834	8.33783796620582	3.65795387348276e-09	1.34680677643778e-07	10.8100139431202	Up-Regulated
UBE2J1	1.30096909861086	8.86389274597168	8.32570168117411	3.76941356132003e-09	1.38298078213923e-07	10.7797997374879	Up-Regulated
BPHL	1.82281075936777	8.89462388780382	8.31187803762375	3.90060437287933e-09	1.4200373628696e-07	10.7453614453263	Up-Regulated
RRM1	2.57042499522053	9.89972429063585	8.30774544420048	3.94072249818291e-09	1.43242521966408e-07	10.7350612697135	Up-Regulated
LSM2	2.18228085633939	9.80111858791775	8.30418102908499	3.9756632736147e-09	1.44289581587763e-07	10.7261754578448	Up-Regulated
TMEM251	1.40836750817677	9.86723254733615	8.29027746851038	4.11500692670144e-09	1.49116691682842e-07	10.6914992262676	Up-Regulated
HNRNPA1P3 /// HNRNPA1P3	2.24916195339627	10.9982552252875	8.28023491153954	4.21874912623305e-09	1.51939574197165e-07	10.6664369833473	Up-Regulated
FANCG	2.6672677580011	7.9109605746799	8.2574784408206	4.4638272781644e-09	1.58363207381314e-07	10.6095976005042	Up-Regulated
DCLRE1B	2.08801753735416	6.55682666778564	8.24531899790486	4.60069120910317e-09	1.62461044828361e-07	10.5791992540172	Up-Regulated
SEPHS1	1.83359842451792	9.22723990546332	8.23931284631654	4.66986859270526e-09	1.64656626031847e-07	10.5641769660777	Up-Regulated
FPGS	2.00027014919059	6.23088405185276	8.2330238961213	4.74344205591754e-09	1.66750777684706e-07	10.5484423717325	Up-Regulated
EIF4A3	1.42915119796834	10.7534685601128	8.22556860628377	4.83219549454697e-09	1.69364491267892e-07	10.5297830601006	Up-Regulated
HN1L	2.91846117292132	7.60809683905707	8.2027537939318	5.1144796723802e-09	1.78460434621717e-07	10.4726370444093	Up-Regulated
ZBED3	1.9943439705662	7.34206956651476	8.20140574146754	5.13167653043597e-09	1.78581060431858e-07	10.4692583787684	Up-Regulated
ICE2	2.38415715858419	6.73636689927843	8.18851606209671	5.29911872079356e-09	1.83002458260827e-07	10.436940784874	Up-Regulated
ANP32B	1.59374279849744	11.9402588907878	8.15915896040835	5.7016135593894e-09	1.94616179520638e-07	10.363255725599	Up-Regulated
PEX1	2.01717093936981	8.20346460554335	8.15639294728205	5.74111048314352e-09	1.95680342525463e-07	10.3563074571274	Up-Regulated
ASCC2	1.50709812224857	8.2254510667589	8.14037875808715	5.97533675692186e-09	2.02236357831982e-07	10.3160603127916	Up-Regulated
CCND2	4.89427215132133	8.05635987599691	8.14030384980291	5.97645500013724e-09	2.02236357831982e-07	10.315871974867	Up-Regulated
FKBP7	4.09622763578223	6.87430754767524	8.13326725062242	6.08245674589068e-09	2.05232737087313e-07	10.2981770279955	Up-Regulated
CHST14	3.13985010782877	6.9507527923584	8.13214689712434	6.09951038486997e-09	2.05513302623742e-07	10.2953590892624	Up-Regulated
SLC30A7	1.14806254553417	8.17764568752713	8.12854624770557	6.15464943480562e-09	2.06778636296798e-07	10.2863015675129	Up-Regulated
DKC1 /// MIR664B /// SNORA56	1.93653787279886	10.2573787434896	8.12480928115185	6.21241417153695e-09	2.08124724339325e-07	10.2768993852823	Up-Regulated
LL22NC03-N27C7.1 /// ZNF70	2.4591221723607	6.70563483344184	8.1179010078909	6.32066117352861e-09	2.11449942359951e-07	10.2595135219768	Up-Regulated
DLEU2 /// DLEU2L /// MIR15A	2.73921513633122	7.72545247395833	8.1083959474554	6.47275244403064e-09	2.15617835663899e-07	10.2355824407534	Up-Regulated
DHX15	1.25342823008381	11.8672578091092	8.10318700003693	6.55768042939921e-09	2.17240228261348e-07	10.222462882268	Up-Regulated
ARL6IP6	2.09667858143963	8.31026036580404	8.10276558362311	6.56460084064023e-09	2.17240228261348e-07	10.2214013271091	Up-Regulated
BIRC5	5.05196266376153	5.74980230543349	8.09626538756025	6.67229486084191e-09	2.19160657174972e-07	10.2050243555357	Up-Regulated
TTC30B	2.33353748422452	6.01822479671902	8.09117056500576	6.75796426685609e-09	2.21356272462286e-07	10.1921844013683	Up-Regulated
SRP72	1.35448942234907	10.2453180525038	8.07993894520028	6.95081130192506e-09	2.26098451173822e-07	10.1638668419941	Up-Regulated
TSKU	2.58547137628787	6.31222646925184	8.07862608076475	6.973716842866e-09	2.26530210926136e-07	10.1605557539436	Up-Regulated
RCC2	2.21752763374773	10.6983225165473	8.05333486108815	7.43032725590451e-09	2.39707045822171e-07	10.0967277059604	Up-Regulated
NUP37	2.07131287711007	6.28617504119873	8.02084580911927	8.06200063870606e-09	2.56913456668142e-07	10.0146152903989	Up-Regulated
MIR4647 /// SLC35B2	1.49428382348762	9.18433242797852	7.99302729096704	8.64630250986574e-09	2.74418005974389e-07	9.94420105239002	Up-Regulated
CENPL	2.04615134991035	5.99023735046387	7.99042747344795	8.70307127307178e-09	2.75847480054046e-07	9.93761540471672	Up-Regulated
COL3A1	6.34747288012631	9.34926831139459	7.98879944889898	8.73881375872495e-09	2.76607566591781e-07	9.933490990728	Up-Regulated
WDR70	1.62397089559565	8.46376620822483	7.98069310721477	8.91902663818321e-09	2.8117649929865e-07	9.9129495307626	Up-Regulated
SNRPF	1.89097878592355	10.3841636996799	7.9642766347646	9.29568619977366e-09	2.91877100195296e-07	9.8713248753025	Up-Regulated
NPM1	1.84713070178159	13.281179945204	7.95628315158121	9.4849242716871e-09	2.97025897498718e-07	9.85104479845981	Up-Regulated
C19orf54	2.38125316074916	6.52436919318305	7.95369915908053	9.5469346914083e-09	2.98570226160293e-07	9.84448729600858	Up-Regulated
ATM	1.48749611869691	4.98936087290446	7.93860053830779	9.91763030635745e-09	3.08930900059489e-07	9.80615416551112	Up-Regulated
CENPM	3.4297416041137	6.96703754848904	7.93002105001568	1.01347797651567e-08	3.14815277809666e-07	9.78435940167738	Up-Regulated
SEC11A	1.45532222525784	11.5537016974555	7.92955571262233	1.01466953218695e-08	3.14815277809666e-07	9.78317702584284	Up-Regulated
MIR7703 /// PSME2	1.07776844488881	10.6458579508464	7.9199419696733	1.03960903472465e-08	3.21704279982293e-07	9.75874340238478	Up-Regulated
NCAPH	3.44844041854616	5.90965321011013	7.9066047361278	1.07524707797809e-08	3.31424125555553e-07	9.72482727733759	Up-Regulated
MCM6	1.40213962736584	7.90995398203532	7.90546000373415	1.07836336511719e-08	3.31949602366833e-07	9.72191522694372	Up-Regulated
PHACTR4	1.63183889641332	9.09931989034017	7.90214061720586	1.08745186238865e-08	3.33873275452433e-07	9.71347021430701	Up-Regulated
ZNF669	2.00838592367828	6.32143354627821	7.8946330309797	1.10829693984035e-08	3.38505551054096e-07	9.69436472847825	Up-Regulated
ILF3	1.50970596232743	10.7543143378364	7.8892075402084	1.12361429441925e-08	3.41528043423609e-07	9.68055343473215	Up-Regulated
ZKSCAN5	1.56772060495205	7.05189709133572	7.8788471422887	1.15346651462417e-08	3.49127741196026e-07	9.65416950527455	Up-Regulated
E2F5	2.12190665593223	7.68645872328016	7.87215185440597	1.17318724057753e-08	3.53278073289403e-07	9.63711208861124	Up-Regulated
SMC2	2.36847200545054	7.32674605899387	7.87042268437285	1.17833609014767e-08	3.53922198826217e-07	9.63270581977234	Up-Regulated
CPXM1	5.70731219135264	6.25491748809814	7.86786983339209	1.18597972426917e-08	3.55763662695949e-07	9.62619996879477	Up-Regulated
KDELR1	2.32295212922273	8.91031464470757	7.86011530305516	1.20950952207588e-08	3.61446939782327e-07	9.60643285549565	Up-Regulated
SETDB1	1.78812254244689	7.4136408996582	7.85956672076389	1.21119202396759e-08	3.61482411417128e-07	9.60503417871013	Up-Regulated
CMTR2	2.2744462674257	9.48346698337131	7.83264002944878	1.29677893010803e-08	3.83136267315083e-07	9.53633545702494	Up-Regulated
HNRNPA0	1.32509412008618	10.76152279324	7.83102787187171	1.30209476553469e-08	3.83964811115778e-07	9.53221947101024	Up-Regulated
UBA2	1.02898949113472	9.90476846483019	7.81166498505422	1.36770435594966e-08	3.99077804506503e-07	9.48275914713338	Up-Regulated
TUG1	1.93460630386595	10.3016304185655	7.81056028655482	1.37154763940662e-08	3.99703313303159e-07	9.4799359226358	Up-Regulated
PRKX	4.34296233162047	8.64330408732096	7.80869616287879	1.3780579734552e-08	4.01103557174746e-07	9.47517153060166	Up-Regulated
HMMR	4.06299095759316	5.69873560587565	7.80427373702994	1.39362934731436e-08	4.04714061061669e-07	9.46386682671725	Up-Regulated
LOXL1	5.41210855756487	7.41047361161974	7.80416251988102	1.39402324728935e-08	4.04714061061669e-07	9.46358249987104	Up-Regulated
PCGF6	1.8950025689665	8.03182513766819	7.79784203842938	1.416596163607e-08	4.08484195944312e-07	9.44742167266432	Up-Regulated
LOC81691	3.11433374314081	5.96148423088921	7.79170823494846	1.43885872836921e-08	4.14187020486989e-07	9.43173345775795	Up-Regulated
ZKSCAN7	1.66373386282139	5.68353713141547	7.790887218509	1.44186554550858e-08	4.14522571433506e-07	9.42963322127219	Up-Regulated
FANCE	2.42032146151104	5.09730111016168	7.78795667488097	1.45265044475496e-08	4.16610795501612e-07	9.42213594152778	Up-Regulated
USP1	1.59915105829794	10.669105029636	7.77691477554574	1.49403062902677e-08	4.264151982215e-07	9.39387770216863	Up-Regulated
MARCKSL1	1.35623663039435	13.2138838704427	7.77004555896446	1.52037783137863e-08	4.32360892845981e-07	9.37629056439254	Up-Regulated
TRA2B	1.66359443866386	9.6776577674018	7.76318808562696	1.54715257723844e-08	4.38913562261685e-07	9.35872771791367	Up-Regulated
ZNF84	1.28642284252025	10.1790313381619	7.75173728329414	1.59293794226667e-08	4.50814855911282e-07	9.32938793529273	Up-Regulated
CBFB	2.13474125130467	8.14078368292915	7.7491052171602	1.6036559138632e-08	4.52794708888352e-07	9.32264166289443	Up-Regulated
ZSCAN2	1.38742263632477	5.33131914774577	7.748878610241	1.60458210422114e-08	4.52794708888352e-07	9.32206080503051	Up-Regulated
TMEM258	1.39079097364314	12.599408738878	7.74860292706421	1.60570961481795e-08	4.52794708888352e-07	9.32135414231647	Up-Regulated
ZNF318	1.44453857462242	7.57978994157579	7.72055420706539	1.7247516971671e-08	4.82315224898643e-07	9.24940791920189	Up-Regulated
MDK	4.78857871968911	8.96577432420519	7.71944410561757	1.72964399858024e-08	4.8310887836829e-07	9.24655848478574	Up-Regulated
FTSJ3	1.80642349808305	8.54753336588542	7.71019738698605	1.77094855115868e-08	4.92889562439644e-07	9.22281795986856	Up-Regulated
UCP2	2.99860006261755	8.46458403693305	7.70922495956139	1.77535034579977e-08	4.93530607949396e-07	9.22032069246108	Up-Regulated
NCAPD3	2.26945499642186	7.92544615003798	7.70637295939891	1.78832464161668e-08	4.9655040049045e-07	9.2129958763526	Up-Regulated
CBX1	1.41980466489439	13.0377396308051	7.70111475857679	1.8124990956969e-08	5.0207719355241e-07	9.19948860255989	Up-Regulated
KDM5A	2.17197526396898	7.51462390475803	7.69956556563694	1.81968479701973e-08	5.03474671250705e-07	9.19550839278381	Up-Regulated
NDUFA11	1.00629383874318	11.5810580444336	7.69798697018801	1.82703674493147e-08	5.04914808076361e-07	9.19145234177827	Up-Regulated
ZNF135	1.12855349646674	3.50655995474921	7.68751105240425	1.87659907821556e-08	5.16185463409048e-07	9.16452780240038	Up-Regulated
ANKHD1 /// ANKHD1-EIF4EBP3	1.50684379295067	8.36603420681424	7.67419389291994	1.94158749111491e-08	5.3219410974406e-07	9.13028167829976	Up-Regulated
SASS6	1.70900379968068	7.05458190917969	7.67227104856468	1.95115876069403e-08	5.34078195615157e-07	9.1253351587565	Up-Regulated
RBM28	1.86939314584884	8.2208598836263	7.66544151784479	1.9855442387017e-08	5.40463303307715e-07	9.10776256800398	Up-Regulated
ZWILCH	2.45708373740867	8.72965742746989	7.66396749362845	1.99304635103228e-08	5.41878197498003e-07	9.10396911906828	Up-Regulated
TNPO1	1.62357958435382	10.364129486084	7.64597466297413	2.08698439314869e-08	5.64806662348341e-07	9.05764284919218	Up-Regulated
ZNF616	2.37552697116105	5.88209780799018	7.64147287358599	2.11118534155249e-08	5.69421569218048e-07	9.04604595591947	Up-Regulated
TRIM27	1.05787890398944	8.88663887871636	7.6414516120692	2.11130031617543e-08	5.69421569218048e-07	9.04599117912213	Up-Regulated
MED17	1.96797817977017	7.1891840616862	7.63708842330869	2.13503038082578e-08	5.74503941604814e-07	9.03474899048791	Up-Regulated
HMGB3	2.36625254393886	9.12724150763618	7.63348276475789	2.15484544736259e-08	5.79173202640839e-07	9.02545692527378	Up-Regulated
SFT2D3	1.20125857257339	4.89185514026218	7.6314254168498	2.16623555630318e-08	5.81569952204775e-07	9.0201542777373	Up-Regulated
COMMD2	1.02362357245551	9.45018747117784	7.62583192077273	2.19751396842988e-08	5.88623388491276e-07	9.00573492359286	Up-Regulated
NUP205	1.43609211028568	7.69553326924642	7.6146643694151	2.26134571026558e-08	6.04344641068476e-07	8.97693509652807	Up-Regulated
EXOSC8	1.54739438011533	10.2926324462891	7.59825321019873	2.35859456658285e-08	6.27482206073478e-07	8.93458549292283	Up-Regulated
OSGEPL1	1.48684594290597	8.53458318922255	7.59125399169761	2.40135654154504e-08	6.381367586899e-07	8.91651395223773	Up-Regulated
NINL	2.61678444998605	7.99334986368815	7.5828671004179	2.45363836410917e-08	6.50559944161437e-07	8.89485182503588	Up-Regulated
YAE1D1	1.42514765502284	9.17868240356445	7.58044207133162	2.46897044595607e-08	6.53887916081023e-07	8.88858676208371	Up-Regulated
ZNF618	4.17284283915525	7.43642902798123	7.57885477625209	2.47905882335822e-08	6.55821208186035e-07	8.88448560551896	Up-Regulated
EXO1	3.79283603082889	6.49918089124891	7.5750788599717	2.50322652234657e-08	6.59987459109268e-07	8.8747284162366	Up-Regulated
SMARCA5	1.6248134229549	10.2199122111003	7.56904970278771	2.54231469003336e-08	6.67300858037996e-07	8.85914520120219	Up-Regulated
TP53	3.84722215965311	6.68079525841607	7.564672385267	2.57108275802058e-08	6.72599825396308e-07	8.84782869153261	Up-Regulated
EEF1G /// MIR3654	1.03440682547433	13.6612701076931	7.56018715700006	2.60090407087603e-08	6.78890809532325e-07	8.83623084210228	Up-Regulated
GANAB	1.43732114923063	10.6856926642524	7.55615212468292	2.62803311383201e-08	6.85211560655223e-07	8.82579506238376	Up-Regulated
GSTP1	1.54968781647859	10.4151392279731	7.53848398126137	2.75025896806238e-08	7.13807912085424e-07	8.78007731361364	Up-Regulated
EFTUD1	1.47053845925306	8.38516960991753	7.53811304585524	2.75288619891776e-08	7.13807912085424e-07	8.7791170920429	Up-Regulated
PPM1G	1.40162988894831	9.60590689765082	7.53413136394284	2.78124882600197e-08	7.19575466335692e-07	8.76880889019275	Up-Regulated
SLC39A6	3.1289501896611	9.75822859870063	7.52589629979544	2.84085753787353e-08	7.33384056813498e-07	8.74748313453304	Up-Regulated
CEP135	1.31412762636861	6.54972910139296	7.52100102632864	2.87690649500299e-08	7.40252592445079e-07	8.73480240102842	Up-Regulated
NONO	2.90972688866671	11.1019247436523	7.5190428439081	2.89145675190747e-08	7.43183386790818e-07	8.72972912690362	Up-Regulated
TMEM194A	2.63883154934676	6.63414218478733	7.51414119888439	2.9282078612337e-08	7.51807778171334e-07	8.71702792538171	Up-Regulated
RP11-119F7.5	2.69163597954644	8.19748950534397	7.50316989739627	3.01220125166108e-08	7.70747095489269e-07	8.68858870424159	Up-Regulated
TSPAN6	2.13878700215981	9.27153828938802	7.5027989711881	3.01508345884058e-08	7.70747095489269e-07	8.68762696170987	Up-Regulated
POLD1	3.08902936662947	7.60225280761719	7.49060776508276	3.11139235930651e-08	7.93641274470395e-07	8.65600844178818	Up-Regulated
NARS2	1.73551351557333	9.53903503417969	7.48563280118418	3.15158862225781e-08	8.02295047265551e-07	8.64310060690396	Up-Regulated
ZKSCAN2	1.94346141512432	7.38828147040473	7.48514566618628	3.15555284769383e-08	8.02295047265551e-07	8.64183655072621	Up-Regulated
ATAD2	2.11556195254049	7.3142555363973	7.47895623584221	3.20636578620631e-08	8.14333807343412e-07	8.62577331052433	Up-Regulated
ANTXR2	3.58015509711372	5.74569495307075	7.46495432260036	3.3244130652461e-08	8.41588228939266e-07	8.58941803721612	Up-Regulated
MAP4K5	1.97885460424675	9.43675026787652	7.46336876185673	3.33805661511532e-08	8.43226804235039e-07	8.58529976399763	Up-Regulated
PPIB	1.15580391051278	12.3199944729275	7.45554966197097	3.40617749468966e-08	8.58590378564967e-07	8.56498645281854	Up-Regulated
FNBP1L	2.16812644030052	12.0320364040799	7.44351409700546	3.51381020705694e-08	8.82882355230395e-07	8.53370523299876	Up-Regulated
DDX39A	2.20303779077277	10.7316946411133	7.43914162719078	3.55376479947055e-08	8.90068589498917e-07	8.5223367270044	Up-Regulated
MRPL42	1.6326883225214	9.35802702162001	7.43870443042121	3.55778515097212e-08	8.90127565750664e-07	8.52119988483565	Up-Regulated
CYTH2	2.52563302983682	8.10619956122504	7.43489698726865	3.59299378348316e-08	8.97981166843325e-07	8.51129845750377	Up-Regulated
IVNS1ABP	1.7727629081282	10.8321165466309	7.43334064755774	3.607487694297e-08	9.00646450047524e-07	8.50725064166661	Up-Regulated
CENPE	4.27580372240178	5.8142271677653	7.43148246474525	3.62487059909115e-08	9.04026582708649e-07	8.50241740736203	Up-Regulated
KIAA1551	1.47846638109318	7.56849303351508	7.42230364144263	3.7119957839254e-08	9.23795945464102e-07	8.47853691982015	Up-Regulated
GPX7	4.82923093523298	6.38255685594347	7.41869956128182	3.74678582358963e-08	9.29503259485032e-07	8.46915753994314	Up-Regulated
ZNF253	2.31065803810402	7.93909968058268	7.41719665432995	3.76139122084898e-08	9.32143295383839e-07	8.46524588027634	Up-Regulated
CHAF1A	2.08169291662792	6.32039033677843	7.41007908746386	3.83135162097061e-08	9.45495565813082e-07	8.44671723637406	Up-Regulated
MAD2L2	1.98163143743283	9.3792274983724	7.40856453444133	3.8464086699863e-08	9.48216342775028e-07	8.44277375575868	Up-Regulated
BLOC1S5 /// EEF1E1-BLOC1S5	1.58920810033405	6.90442755805122	7.40199260334821	3.91244500261526e-08	9.62477840706125e-07	8.42565918434795	Up-Regulated
RP11-395I6.3	2.67353242742953	7.57564219156901	7.3977189593292	3.95600573751903e-08	9.71162243580089e-07	8.41452712268428	Up-Regulated
KDELC2	1.78561477257461	8.15341810438368	7.3963595072036	3.96996571443252e-08	9.7282607447766e-07	8.41098555733617	Up-Regulated
TPRKB	1.62622570865369	10.5139268663194	7.39109828634469	4.02446649364591e-08	9.84884526509517e-07	8.39727732734682	Up-Regulated
RPS8 /// SNORD38B /// SNORD55	1.14255643975798	14.9198560587565	7.38836171810877	4.05311496387128e-08	9.90864425367201e-07	8.39014587827031	Up-Regulated
RPL13A /// RPL13AP5 /// RPL13AP6 /// SNORD32A /// SNORD33 /// SNORD34 /// SNORD35A	1.45385714737827	13.0668928697374	7.37960827840633	4.14615420998186e-08	1.00732701147059e-06	8.36732879002912	Up-Regulated
LOC102724275	2.09036096643519	5.91940677218967	7.36850369205767	4.26731932666183e-08	1.03249810621845e-06	8.33837045673634	Up-Regulated
KDM5B	2.00666224565455	9.75277577718099	7.3634130804008	4.3240631530904e-08	1.04407923238583e-06	8.32509053488395	Up-Regulated
CPSF6	1.05902081847822	10.3585175577799	7.36251148430535	4.3341927934539e-08	1.0454517550405e-06	8.32273822459006	Up-Regulated
NUBP1	1.51524293283937	6.92423353407118	7.35931111177717	4.37034514085877e-08	1.05309197769177e-06	8.3143875389697	Up-Regulated
YEATS4	1.93105132087829	9.84363944159614	7.34640181859417	4.51931569077171e-08	1.08565134234493e-06	8.28069163900426	Up-Regulated
MED1	1.5895266578311	8.37251074896918	7.33199612898152	4.69166701164951e-08	1.12132748760135e-06	8.24306743106072	Up-Regulated
PRKD3	2.46753552149213	6.99073752509223	7.32965317309695	4.72032435504941e-08	1.12703135210205e-06	8.23694596226332	Up-Regulated
ZNF280C	2.28265865669049	6.49781305101183	7.32108028521191	4.82670863619721e-08	1.15009659276683e-06	8.21454216855621	Up-Regulated
ZNF606	2.19176632512814	6.90862808227539	7.31359096772651	4.92164193564528e-08	1.16916338426773e-06	8.19496329004502	Up-Regulated
HNRNPH1	2.84808123553241	9.41920505099826	7.3057995413959	5.02242231885824e-08	1.18949977940492e-06	8.17458789548039	Up-Regulated
AMMECR1L	1.05515597711795	9.90474478827582	7.3020399254774	5.07180070940597e-08	1.19998600687937e-06	8.16475365516191	Up-Regulated
TMOD1 /// TSTD2	1.26965830969432	9.95238521999783	7.29775239040978	5.12871596909843e-08	1.20980082408482e-06	8.153536561443	Up-Regulated
XPR1	1.59040033249628	9.05035044352214	7.29369931944441	5.18311630354224e-08	1.22140810848403e-06	8.14293097085114	Up-Regulated
HNRNPF	1.7790209411944	9.90188758002387	7.29272826699496	5.19623672416755e-08	1.22327422701674e-06	8.1403897624954	Up-Regulated
HNRNPUL1	2.25174571042339	10.0575265333388	7.28875730319711	5.25024318005942e-08	1.23475219108637e-06	8.12999679314084	Up-Regulated
HDGF	1.491277333416	11.2871579996745	7.28013731150212	5.3694519129653e-08	1.2565051750161e-06	8.10743009842675	Up-Regulated
NIPBL	1.44082683583416	8.47585388183594	7.27040532179215	5.50735285487022e-08	1.28112684906862e-06	8.08194223149925	Up-Regulated
PSME4	1.89536011711	8.57688839382596	7.26639696887635	5.56519330428967e-08	1.29202582557043e-06	8.07144135934158	Up-Regulated
TUBB	1.24404413132441	13.3995845540365	7.26427861734407	5.59601028424596e-08	1.29789911109365e-06	8.06589108757045	Up-Regulated
PMF1	1.38695633499711	8.64692155626085	7.2612634338002	5.64017370299587e-08	1.30556697979387e-06	8.05799017014472	Up-Regulated
TRRAP	1.83494947927969	7.62124969058567	7.25936172344753	5.66821024293514e-08	1.30947906182071e-06	8.05300644992808	Up-Regulated
RUVBL1	2.6685226278961	9.45885815090603	7.25152801626758	5.78520399333211e-08	1.33388654426651e-06	8.03247277760325	Up-Regulated
DACH1	4.78157858066458	10.2043896653917	7.24020894061738	5.95860458886601e-08	1.36983834526834e-06	8.00279119984649	Up-Regulated
POLG2	2.30045639926164	7.55084331936306	7.23783788271818	5.99559223266455e-08	1.37638267894418e-06	7.99657186074913	Up-Regulated
NFE2L3	3.8704414307125	6.00900607215034	7.23763445738929	5.99877645172967e-08	1.37638267894418e-06	7.99603824237073	Up-Regulated
HMGB3P1	2.81249311739805	5.89499524434408	7.23257169255192	6.07858052329213e-08	1.3933338864209e-06	7.98275629057149	Up-Regulated
CDK6	4.17796086709967	6.54232284545898	7.23043083733497	6.11265078144831e-08	1.39977917310712e-06	7.97713899094502	Up-Regulated
ACLY	2.71718255905878	10.5752816772461	7.21970266104798	6.28633087312133e-08	1.43257683598903e-06	7.94898213468799	Up-Regulated
RP11-846E15.2	2.76643768189445	7.95388779110379	7.21876514114913	6.30174500958813e-08	1.43469931399316e-06	7.9465209423982	Up-Regulated
MND1	3.90976637582931	5.85488642374674	7.21750958680119	6.3224483090714e-08	1.43802068987177e-06	7.94322468878449	Up-Regulated
VPS37B	2.06538379810474	10.5170869954427	7.21236072581107	6.40807588938012e-08	1.45048247128433e-06	7.92970537079983	Up-Regulated
SLC30A6	1.67819610272766	4.60787043253581	7.20606433919566	6.51439233755131e-08	1.4717144956247e-06	7.91316902897321	Up-Regulated
RPN2	1.07807904601728	11.544162258572	7.18756552082632	6.83724652506107e-08	1.53726925216431e-06	7.86455992240845	Up-Regulated
ABL1	1.79906671110285	10.1558577473958	7.18009019604523	6.97228500529523e-08	1.5619573713836e-06	7.84490645142	Up-Regulated
GABPA	2.2362505514155	7.05018731011285	7.17965342100589	6.98025851400697e-08	1.5619573713836e-06	7.84375793140289	Up-Regulated
ZNF24	3.16229444231306	7.20022533840603	7.17650875294435	7.03794010641169e-08	1.57187346080332e-06	7.83548826625556	Up-Regulated
CETN3	1.59270833333334	11.7557741292318	7.16433502592287	7.26584689072357e-08	1.62123517244817e-06	7.80346431957957	Up-Regulated
ZNF195	2.39031950128141	8.91168382432726	7.16222300729014	7.30614378621787e-08	1.62713910572227e-06	7.79790684265702	Up-Regulated
DOT1L	2.82213825851521	5.87865851508247	7.16180851861066	7.3140787842027e-08	1.62736523033944e-06	7.79681611754739	Up-Regulated
ZBTB5	1.79219882702701	8.98831626044379	7.16033216752995	7.34241340549192e-08	1.63212550539092e-06	7.79293095425402	Up-Regulated
PPIL4	1.44942489704758	9.71181535508898	7.15996269976195	7.34952179833195e-08	1.63216292401483e-06	7.79195862629928	Up-Regulated
SIAH1	2.56888763589204	9.74625013563368	7.14743889438016	7.59465849891646e-08	1.68025567805755e-06	7.75899096015924	Up-Regulated
TIGD2	2.22758207775298	8.73797787136502	7.14371073671143	7.66922599882718e-08	1.69515843083099e-06	7.74917366800342	Up-Regulated
MAN2B1	1.70567768238209	8.27709437052409	7.14259337403668	7.69171921605982e-08	1.69853382650981e-06	7.74623104298571	Up-Regulated
BUB3	1.60108332961956	10.1288971710205	7.13705709887663	7.80416141626234e-08	1.72174735635701e-06	7.7316490175906	Up-Regulated
POLR3C	1.67597559772472	7.59044405619303	7.13632671359935	7.81911986929752e-08	1.723430750573e-06	7.7297250041006	Up-Regulated
FAM114A2	1.64730584280832	7.81917744106717	7.13218352435889	7.90452669458032e-08	1.74062414609682e-06	7.71880973833229	Up-Regulated
ZNF20 /// ZNF625-ZNF20	1.80415683322483	6.64946424696181	7.12829416648603	7.98556409571975e-08	1.75157175147927e-06	7.70856150550366	Up-Regulated
HNRNPA3 /// HNRNPA3P1	1.33171774243552	11.6844413926866	7.12765986130978	7.99886015703137e-08	1.75157175147927e-06	7.706889993187	Up-Regulated
LRR1	1.89519881394805	4.94014096577962	7.12763814728932	7.99931571618761e-08	1.75157175147927e-06	7.70683277192892	Up-Regulated
MSANTD3	1.57670317553969	8.69723247104221	7.12730175735083	8.00637653218904e-08	1.75157175147927e-06	7.70594630336063	Up-Regulated
ZNF677	1.3468147035629	6.6403567759196	7.1236506268237	8.08342249425442e-08	1.76663349218408e-06	7.69632390913648	Up-Regulated
ZNF292	2.00960311485977	9.65727008395725	7.1233289314138	8.0902469218567e-08	1.76663349218408e-06	7.69547602610099	Up-Regulated
ARHGAP17	1.57600503749949	8.26434995863173	7.11898135089374	8.18305281406162e-08	1.78358698870344e-06	7.68401614365396	Up-Regulated
CPSF3	1.57206681670336	9.50504548814562	7.11493935444444	8.27030629030577e-08	1.79883220324575e-06	7.67335993155113	Up-Regulated
HAUS5	2.23736504852457	6.63300070020888	7.11467969472511	8.27594371932944e-08	1.79883220324575e-06	7.67267531148547	Up-Regulated
FAM117B	3.30132720382125	5.19641366746691	7.10987076177521	8.38105869303999e-08	1.81999758396043e-06	7.65999474583976	Up-Regulated
SSR4	1.314502195328	12.0205191040039	7.10831430928902	8.41536998266297e-08	1.82576264992867e-06	7.65589003967464	Up-Regulated
RFX7	2.48318758162241	9.10951591915554	7.10302577149488	8.53302393582707e-08	1.8495820914542e-06	7.64194106495059	Up-Regulated
NFX1	1.62676707272807	6.71562084621853	7.09152159355913	8.79476573374566e-08	1.89583226880138e-06	7.61158745706736	Up-Regulated
SFPQ	1.55440368652343	10.5891272989909	7.08847003165613	8.86555420194785e-08	1.90759472755178e-06	7.60353358063595	Up-Regulated
MAP4K4	1.6829009848297	10.4434937201606	7.08743930563279	8.88959504481152e-08	1.90801953463095e-06	7.60081299831996	Up-Regulated
ZBED4	2.04405238842838	5.53846777598063	7.08734202103866	8.89186754807179e-08	1.90801953463095e-06	7.60055621157444	Up-Regulated
CRNDE	5.43628158165664	8.15128751966688	7.08633756174962	8.91536559831778e-08	1.9113178499657e-06	7.59790484033844	Up-Regulated
GCN1L1	1.19748519009383	9.2122019788954	7.08476873667642	8.9521926143679e-08	1.91526922224501e-06	7.59376355361509	Up-Regulated
RFC4	2.24958795618128	9.81361034817166	7.08447480368011	8.95910965552253e-08	1.91526922224501e-06	7.59298761840725	Up-Regulated
PGLS	1.2235340078041	7.05675090789795	7.08079397126688	9.04619100422763e-08	1.93056551758099e-06	7.58327004113376	Up-Regulated
PDCL	1.97281401296142	7.62881553649902	7.07720708385015	9.13187750577344e-08	1.94180375389493e-06	7.57379909522013	Up-Regulated
MDM4	2.19669892447335	6.31334558698866	7.06885653085773	9.33457246941355e-08	1.97358187236941e-06	7.55174469659902	Up-Regulated
KHDRBS1	1.16185801672558	11.0328379652235	7.06863280065202	9.34006558358345e-08	1.97358187236941e-06	7.55115370750247	Up-Regulated
RBM7	1.23296447834641	8.61751640319824	7.06210039650056	9.50190846566771e-08	2.00417832552084e-06	7.53389585374165	Up-Regulated
ATP6V0A2	1.66041763547867	4.04298192342122	7.0599528652472	9.55573460804394e-08	2.01192270825405e-06	7.528221337878	Up-Regulated
HELLS	2.83650605136125	5.44321530659994	7.05836195270786	9.59580928213901e-08	2.01376055125089e-06	7.52401728526093	Up-Regulated
MYEF2	1.08777254296358	9.83526048448351	7.05750941793955	9.61735465856268e-08	2.01587296666735e-06	7.52176431645126	Up-Regulated
BRCA1	1.86716681788207	5.34581093682183	7.05447065237986	9.69455149545956e-08	2.02843827464607e-06	7.51373323402419	Up-Regulated
GAS2L3	3.23922077764279	7.03256512535943	7.04324315796642	9.98527798839116e-08	2.0855574398844e-06	7.48405189619735	Up-Regulated
CDT1	3.97302118937175	5.64670261806912	7.04255421066841	1.00034035978644e-07	2.08748931512489e-06	7.48223014191391	Up-Regulated
ASF1B	2.89399915826384	5.49266136169434	7.03956745927113	1.00823699445027e-07	2.10024071173441e-06	7.47433182336327	Up-Regulated
NSUN2	1.14806297342613	9.49388987223307	7.03511780023059	1.0201190467242e-07	2.11963853893925e-06	7.46256317674342	Up-Regulated
DEPDC7	3.80496807602978	6.66094997829861	7.03506796579127	1.02025292375169e-07	2.11963853893925e-06	7.46243136072578	Up-Regulated
NEK2	2.8143458855846	7.22809900071886	7.03180031062865	1.02907034975816e-07	2.12855553963169e-06	7.45378758623434	Up-Regulated
BAG6	1.23230234781902	11.3343018425835	7.026203645269	1.04435266322629e-07	2.15826765674481e-06	7.43898038816579	Up-Regulated
CCDC77	2.0018471450402	6.503855404324	7.02542793344345	1.04648895188465e-07	2.1607837726447e-06	7.43692781440693	Up-Regulated
PARP16	1.27310479381097	7.11916080050998	7.01790240490259	1.06744596896202e-07	2.20019231358885e-06	7.41701160605457	Up-Regulated
KIAA1211	2.97693139939081	9.92800837198893	7.0152966681431	1.07480137812073e-07	2.2080985367438e-06	7.41011417941671	Up-Regulated
APOM	1.52200247345778	5.08688244713677	7.01521337497607	1.07503734355458e-07	2.2080985367438e-06	7.40989368938378	Up-Regulated
MGME1	1.84164084782676	8.88047888861762	7.01437636848694	1.07741146581754e-07	2.21100363465628e-06	7.40767796216477	Up-Regulated
CORO1B	1.28747375124977	6.09386226654053	7.01144261615492	1.08577503249035e-07	2.22045714905288e-06	7.39991114303184	Up-Regulated
LOC102725016 /// PPP2R3B	1.09350074485496	4.29839919196235	7.0042241540388	1.10663544959341e-07	2.25907067239381e-06	7.38079715927578	Up-Regulated
PNN	1.4388679625496	11.4342814127604	7.00391487722319	1.10753826229699e-07	2.25907067239381e-06	7.37997809465743	Up-Regulated
FBL	2.32527218773251	12.0832006496853	7.00144641324025	1.11477085201775e-07	2.27185276410343e-06	7.37344045041764	Up-Regulated
HP1BP3	1.54524837271877	10.4037308926053	6.99697870422162	1.12798348038777e-07	2.2948023781799e-06	7.36160626230044	Up-Regulated
CENPV	1.86524790607432	10.7293509928385	6.99387209499016	1.13726452707223e-07	2.3096880092992e-06	7.35337617055651	Up-Regulated
RPP38	1.1963442767108	7.80165783352322	6.99147599986529	1.14447587040637e-07	2.32032616553596e-06	7.34702770339805	Up-Regulated
PHC1	1.51485984438941	9.37736381530762	6.98436772110638	1.16614364554851e-07	2.35401695271912e-06	7.32819078136362	Up-Regulated
RCOR3	1.79537257441768	8.85250489976671	6.98434711846505	1.16620704945034e-07	2.35401695271912e-06	7.32813617681447	Up-Regulated
ARID2	1.64865205956515	7.95688937717014	6.98407903986685	1.16703237120947e-07	2.35401695271912e-06	7.32742566629423	Up-Regulated
LMNB2	2.70348857092479	8.84643590291341	6.97060918663829	1.20927458470741e-07	2.43282460933694e-06	7.2917158674179	Up-Regulated
IPO4	3.4864936505676	6.99051687452528	6.96264886316005	1.23496555026205e-07	2.47815015452756e-06	7.27060354608696	Up-Regulated
SNAPC1	1.54419228690012	8.72903318617079	6.95733363730113	1.25242784361003e-07	2.50890954225049e-06	7.25650291377941	Up-Regulated
ELF2	1.43102925618489	8.70746643066406	6.95640494849553	1.25550453950506e-07	2.51293240511319e-06	7.25403892078586	Up-Regulated
TRAF4	2.39884725096365	5.64882708231608	6.95553835760927	1.25838243273448e-07	2.51655085485114e-06	7.25173960602829	Up-Regulated
ZWINT	3.42931220644997	9.68519448174371	6.95385100078984	1.26400527836227e-07	2.52136353999354e-06	7.24726234264566	Up-Regulated
SLC4A2	4.0998489178047	7.54785323248969	6.952467153636	1.26863577062022e-07	2.52845559774968e-06	7.24359019984096	Up-Regulated
SHCBP1	3.44077561797289	6.78971279568142	6.94483414942887	1.29448798130676e-07	2.57561491915165e-06	7.2233319293092	Up-Regulated
ALDH18A1	1.89044492206877	9.32212515936958	6.94092312303561	1.30794092250542e-07	2.59798603171304e-06	7.2129496186329	Up-Regulated
CD24	5.07566945313146	11.1350305260552	6.94016360224908	1.31056990366142e-07	2.60101122314846e-06	7.21093319451474	Up-Regulated
CORO1C	1.47309196108864	10.1910536787245	6.93499648860094	1.32859822358278e-07	2.63456770845023e-06	7.19721365317932	Up-Regulated
RAD51	1.96024631520428	4.45083256615533	6.92686815369223	1.35746965556596e-07	2.67826940936245e-06	7.17562608604258	Up-Regulated
SNX6	1.10586592659117	10.6192963239882	6.92470743834166	1.36525106583949e-07	2.69120766230222e-06	7.1698864409598	Up-Regulated
ZEB1-AS1	2.59417707655165	8.49946650187174	6.90946194556123	1.42145786958223e-07	2.78727464080005e-06	7.12937544634525	Up-Regulated
ZFP30	1.15168910758205	8.44242482503255	6.90926481549808	1.42219983372738e-07	2.78727464080005e-06	7.12885146995491	Up-Regulated
CEP78	1.44670174411996	7.52324645996094	6.90647197651833	1.4327539635392e-07	2.80562095874395e-06	7.12142761687114	Up-Regulated
PPP4R1	1.52428516206287	10.4476891072591	6.90132043665502	1.4524307517435e-07	2.83706531723453e-06	7.10773186541909	Up-Regulated
ZNF700	1.5539967208943	7.57152652316623	6.89510040400793	1.476554877307e-07	2.87225952063739e-06	7.09119189208287	Up-Regulated
TTF2	1.50846531378529	4.88703806559245	6.89219341763281	1.48796862801274e-07	2.8896817666064e-06	7.08346046058557	Up-Regulated
ARL5B	2.20593357994443	8.3722793536716	6.87725431762413	1.5480532773744e-07	2.99647053311039e-06	7.04371503953042	Up-Regulated
PRRC1	1.69980788861633	8.32510922749837	6.87553122614079	1.55514015276575e-07	3.00771267374547e-06	7.03912932809897	Up-Regulated
PDCL3 /// PDCL3P4	1.14561220199342	10.2677593655056	6.8737641132306	1.56244230116529e-07	3.01687340220076e-06	7.03442615410176	Up-Regulated
MARCKS	1.85505191863529	12.5743993123372	6.85784125881691	1.62983013806402e-07	3.13156414926387e-06	6.99203345739206	Up-Regulated
BMI1 /// COMMD3-BMI1	1.26900495902571	12.7991981336806	6.85529829833678	1.64086241869359e-07	3.14761846352657e-06	6.98526080212393	Up-Regulated
BORA	3.13206583658854	5.45619094848633	6.84616718974665	1.68110517115991e-07	3.21956281883865e-06	6.96093669722011	Up-Regulated
XRN2	2.68951921412554	8.85480782402886	6.83162613897142	1.74727001935549e-07	3.33000780512175e-06	6.92218425527096	Up-Regulated
DLEU2	2.03681678166466	6.04466963026259	6.82837018365225	1.76244401006009e-07	3.35349176606741e-06	6.9135041704957	Up-Regulated
PLGRKT	1.87496931287978	8.55735054863824	6.82640066188947	1.77168759312487e-07	3.36424073570407e-06	6.90825309857914	Up-Regulated
EFS	4.20806911307037	8.31882279925876	6.80468262277136	1.87694026065051e-07	3.55123741351398e-06	6.85032411597084	Up-Regulated
ZBTB39	1.69458750164698	5.48043469746908	6.80437888511368	1.87845643274887e-07	3.55124906634952e-06	6.84951362497916	Up-Regulated
DKFZP434I0714 /// MIR4453	2.32456563313802	8.4991892835829	6.80351365942842	1.88278221107553e-07	3.55656803534733e-06	6.84720481507478	Up-Regulated
ARF4	1.01281671271753	11.8555823262533	6.79572517907572	1.92217949757788e-07	3.61646539392292e-06	6.82641839621287	Up-Regulated
NRAS	1.40096712869311	9.83596127827962	6.78742115621728	1.96510691856719e-07	3.68837865210401e-06	6.80424960860222	Up-Regulated
MIR4745 /// PTBP1	2.23607065513651	10.9398432922363	6.78547638711948	1.9753001905809e-07	3.7045542170719e-06	6.79905680642944	Up-Regulated
RALA	1.10136725208747	10.1198253546821	6.77694299901218	2.02066507848064e-07	3.78661365065399e-06	6.77626718385751	Up-Regulated
BRCA2	2.47974147292041	4.69385813819038	6.77613814644847	2.02499800325972e-07	3.79171202553041e-06	6.77411735031998	Up-Regulated
VASH2	4.83825914897616	6.28472324795193	6.77428155843746	2.03502894274309e-07	3.80746306089356e-06	6.76915800011289	Up-Regulated
MAPRE1	1.66419909038241	10.3642962053087	6.76245006205784	2.10014871511501e-07	3.91373197163826e-06	6.73754575645114	Up-Regulated
SF3A2	3.15139686947777	8.03152780320909	6.7589976228718	2.11954637047899e-07	3.93732644740699e-06	6.72831876349558	Up-Regulated
ITFG3	1.62687522444144	7.76637771606445	6.75751510580061	2.1279316481654e-07	3.9467426263055e-06	6.72435623842238	Up-Regulated
CRLF3	1.39184631670594	9.8982620578342	6.75461611209348	2.14442607134398e-07	3.9710718382573e-06	6.71660709959637	Up-Regulated
ZNF587B	2.66238743211857	7.43405773586697	6.75149052061198	2.1623551546484e-07	4.00112262211023e-06	6.70825136047734	Up-Regulated
MIIP	1.52734087989444	7.80061258104112	6.74564787654186	2.19627881293584e-07	4.06069851592964e-06	6.69262955709823	Up-Regulated
MVB12A	2.00017479790581	7.92453845553928	6.73965993866212	2.2316065820762e-07	4.10986089250337e-06	6.6766159214507	Up-Regulated
ZCCHC10	1.30863859792235	7.76404749552409	6.72948764871141	2.29294833897876e-07	4.21622822799862e-06	6.64940425339202	Up-Regulated
MCM4	2.3862060062469	7.03962724473741	6.72785907107253	2.30292680233081e-07	4.23126816697e-06	6.64504677705417	Up-Regulated
METTL3	2.23563101632254	8.66145948621962	6.7269109489745	2.30875632285463e-07	4.23536124811975e-06	6.64250983538604	Up-Regulated
DCAF17	1.69331699351154	6.37768997192383	6.72555022424303	2.317148898962e-07	4.24257305078457e-06	6.63886872302435	Up-Regulated
CSK	1.38087724150804	9.58799914889866	6.72539641684835	2.31809948561024e-07	4.24257305078457e-06	6.63845714464502	Up-Regulated
ERI1	2.80630400117743	6.45941485510932	6.72224977415776	2.33763398173033e-07	4.27499813237434e-06	6.6300364506721	Up-Regulated
RPL5 /// SNORD21	1.05393292462384	14.3173830159505	6.7139091876419	2.39022466027881e-07	4.35762043104163e-06	6.60771181875876	Up-Regulated
RFC3	3.22819672841874	7.33962450663249	6.71168112485957	2.40447554250436e-07	4.37943918672153e-06	6.60174702752672	Up-Regulated
DCP2	1.43327705948441	6.7036823908488	6.70968401902197	2.41732244878771e-07	4.39339948613519e-06	6.59640014222457	Up-Regulated
RPLP0	1.23801338962777	13.8921948581272	6.6909379751703	2.54135843931777e-07	4.59751290583656e-06	6.5461929687349	Up-Regulated
TK1	2.7516542888823	5.47929787953695	6.6785638739214	2.62675237645152e-07	4.72654647202654e-06	6.51303383865776	Up-Regulated
LRRC42	1.50188394374948	7.76569581773546	6.67689754155315	2.63847203782377e-07	4.74400499889446e-06	6.50856745730816	Up-Regulated
TGFBI	2.79013517672423	9.23746787177192	6.67300472255977	2.66605814279416e-07	4.78994311705372e-06	6.49813228272249	Up-Regulated
WDR53	1.24142848827221	5.49401144239638	6.6717420287266	2.67506879532551e-07	4.80246320064621e-06	6.49474717992724	Up-Regulated
CSNK1G3	1.53734787229507	9.27051759507921	6.67140916191309	2.67744929136431e-07	4.80307036112172e-06	6.49385478695573	Up-Regulated
SGOL2	2.49090136169757	7.54238501654731	6.66703932398665	2.70890015025943e-07	4.85208787005341e-06	6.48213861230952	Up-Regulated
C1orf56	1.78591993220899	5.35849650065104	6.66559531745317	2.71937519620592e-07	4.86714352088059e-06	6.47826663571745	Up-Regulated
H2AFV	1.13420301972243	11.1876654391819	6.65912715687233	2.76680270802791e-07	4.9445035020821e-06	6.46092049607165	Up-Regulated
S100PBP	1.84013000770851	7.85629077063666	6.65288789440251	2.81334671297555e-07	5.02005219998171e-06	6.4441845988224	Up-Regulated
NAA16	1.55463334139062	7.22565637800429	6.63968012615883	2.91451172176433e-07	5.18875750737726e-06	6.40874506821206	Up-Regulated
KDELR2	1.27464643205915	10.4926960245768	6.63576674808231	2.94518898676911e-07	5.23940654998758e-06	6.39824153223489	Up-Regulated
EIF4EBP1	3.78557165640372	7.53616366068522	6.6353971926654	2.94810282668879e-07	5.24062602252962e-06	6.39724957141608	Up-Regulated
RMI1	1.37625496677621	9.66626295301649	6.61799417512086	3.08868303946944e-07	5.4698529911327e-06	6.35052249528241	Up-Regulated
CTDSPL2	1.42292566047144	8.76598631117079	6.61662320112028	3.10004240971465e-07	5.48583878041153e-06	6.34684027995653	Up-Regulated
BTF3	1.11901546256252	13.0542064921061	6.61571579525268	3.10758411656607e-07	5.49504986867676e-06	6.34440304171253	Up-Regulated
RP4-773N10.4	1.94387056865389	7.89792694091797	6.60924998793833	3.16186456174532e-07	5.57844941958938e-06	6.32703414323773	Up-Regulated
SSRP1	1.78628499268224	10.0589871131049	6.60880753267138	3.16561392722487e-07	5.58087768669224e-06	6.32584545330189	Up-Regulated
CNOT6	1.41311276955579	10.2944715627034	6.60556044738024	3.19326800476655e-07	5.62120336348052e-06	6.31712137793899	Up-Regulated
DCLRE1C	1.53441427725333	6.23762018839518	6.59637233555776	3.27285379395128e-07	5.74839249635147e-06	6.29243024130649	Up-Regulated
KIF18A	3.08850052848695	5.33707125345866	6.59519489146866	3.28319693916774e-07	5.76225564293634e-06	6.28926556575789	Up-Regulated
RP11-348P10.2	1.96951286679223	6.40069591946072	6.59390406187182	3.29457419110363e-07	5.77791169473343e-06	6.28579599764451	Up-Regulated
SNRPA	1.95822522198713	10.4971536085341	6.58815345083259	3.34574719583846e-07	5.8589190284236e-06	6.27033738025483	Up-Regulated
TSPAN4	3.22652533596786	7.910840771993	6.58264847642224	3.39548919351962e-07	5.92836784359276e-06	6.25553635011726	Up-Regulated
DNAJC10	1.80465360772673	7.68870127360026	6.58126599326707	3.40809842000621e-07	5.9324097525652e-06	6.2518188985599	Up-Regulated
ROMO1	1.42099612604373	10.1393069797092	6.58101238044984	3.41041669592149e-07	5.9324097525652e-06	6.25113692387681	Up-Regulated
PRKDC	2.03982757891297	9.4989614698622	6.5807186330631	3.41310384017644e-07	5.93269594333108e-06	6.2503470187359	Up-Regulated
ZCCHC9	1.18985482675058	8.50049068874783	6.57841797932405	3.43422414285762e-07	5.96059656027495e-06	6.24416015511223	Up-Regulated
CDK5RAP2	1.26279415554471	7.7941392856174	6.56832807898067	3.52842665770404e-07	6.1150728176775e-06	6.21702116908933	Up-Regulated
ZNF74	1.92264017579417	7.20134258694119	6.56559119513836	3.55442776655159e-07	6.15106933140252e-06	6.20965819303281	Up-Regulated
ZNF625 /// ZNF625-ZNF20	1.23258210843202	9.26814743041992	6.56217210670155	3.58718304347437e-07	6.19408008931206e-06	6.20045898252076	Up-Regulated
GCOM1 /// POLR2M	1.05830865284754	9.50441418117947	6.56041833491809	3.60410293191809e-07	6.21873020930664e-06	6.19573998717145	Up-Regulated
PASK	1.71781478155227	6.52417919582791	6.55421141723298	3.66463793370154e-07	6.31854508246282e-06	6.17903646249721	Up-Regulated
C10orf25	2.63981146433997	6.22280987209744	6.5395230512726	3.81202891661146e-07	6.51535581837706e-06	6.13949514666	Up-Regulated
DBF4	2.34296311474351	8.83240675184462	6.52714977125327	3.94084345670364e-07	6.72086703515274e-06	6.10617171492688	Up-Regulated
COMMD3	1.22772026263847	11.2968819173177	6.52645252792486	3.9482321831797e-07	6.7285887307261e-06	6.1042935263173	Up-Regulated
SUPT20H	1.60798511000537	8.08809709337023	6.52613544886183	3.95159692971822e-07	6.72944653100022e-06	6.10343938571997	Up-Regulated
PRIM2	2.20419137137277	6.85724636501736	6.52457083774114	3.96824270046148e-07	6.75082652515524e-06	6.09922454543695	Up-Regulated
BNIP2	1.00932674508877	9.32058212280274	6.52414710701745	3.97276295212809e-07	6.75082652515524e-06	6.09808303916774	Up-Regulated
ZNF85	1.35555525078345	5.75130356258816	6.51426960299804	4.07962501171489e-07	6.89752847056153e-06	6.07146929054643	Up-Regulated
NID2	5.2551890903049	7.5832751888699	6.50605508916272	4.17071129951494e-07	7.03964613854638e-06	6.04932998214388	Up-Regulated
CEP44	1.77129259059038	8.3199594285753	6.50358097800907	4.19854712970282e-07	7.07823880977426e-06	6.04266077862416	Up-Regulated
POC5	1.81923621445106	7.55293284098307	6.50264090885862	4.20917298031394e-07	7.09106949505898e-06	6.04012659724883	Up-Regulated
MAB21L1 /// MIR548F5	7.57707866688885	10.1681909518772	6.49710209264014	4.27233525189443e-07	7.1871802899895e-06	6.02519388609443	Up-Regulated
PATZ1	3.21822828464407	5.56133357153998	6.49553054483996	4.29043078488864e-07	7.20216639536125e-06	6.02095650707122	Up-Regulated
NDC1	2.14194177698206	7.90664189656576	6.48833001489382	4.3743392022138e-07	7.30651344869774e-06	6.00153901047728	Up-Regulated
ARHGEF1 /// LOC100505585	1.54987368306155	5.16659396701389	6.48794872911152	4.3788284282373e-07	7.30882093508054e-06	6.00051068560979	Up-Regulated
DDX52	1.70537696515441	7.86581741756863	6.48163890091882	4.45380125797958e-07	7.40243802015291e-06	5.98349136963253	Up-Regulated
CCDC15	2.13804963127015	4.3473630311754	6.47040671865987	4.5904942536867e-07	7.60812148401718e-06	5.95318695930843	Up-Regulated
RBM12B	1.4092647370838	8.06222816467285	6.46267647320846	4.68703133335207e-07	7.73277200379297e-06	5.93232471940176	Up-Regulated
PTMS	1.12605409975405	6.35235778808594	6.4602148213916	4.71820272149036e-07	7.77594194842399e-06	5.92568022904892	Up-Regulated
SRSF3	1.35578740034154	9.68911095513238	6.44590898567925	4.90355669099398e-07	8.05882922842743e-06	5.88705610839272	Up-Regulated
ZNF691	1.24745671105764	5.28538595411513	6.43867473992853	5.00007812882016e-07	8.20599005119277e-06	5.86751812976657	Up-Regulated
ZC3H7A	1.048088009143	8.98863964504666	6.43142335556389	5.09875979239229e-07	8.3452478423634e-06	5.84792961346578	Up-Regulated
ZNF354C	1.42566642559395	6.62164959377713	6.43139681570377	5.0991245639409e-07	8.3452478423634e-06	5.84785791226178	Up-Regulated
PRKAB1	1.52853342692057	7.46816913180881	6.43053605570734	5.11096943877409e-07	8.35881636029827e-06	5.84553241603817	Up-Regulated
FAM76B	1.74670610982905	6.4202659395006	6.42794588000973	5.1467810731171e-07	8.41153559955303e-06	5.83853423595655	Up-Regulated
KIF22	1.83193870019661	7.07279316372342	6.41188055361722	5.37464698296419e-07	8.73537994093654e-06	5.79511665449843	Up-Regulated
NT5C	1.53280730070891	5.09249223497179	6.41154687221333	5.37948660872189e-07	8.73720760109955e-06	5.79421464049485	Up-Regulated
BRWD1	1.56536950812769	6.69716156005859	6.40290626214586	5.50635613609805e-07	8.92477488688862e-06	5.77085409717859	Up-Regulated
RAE1	1.07267873451193	9.12920486450195	6.39021266680206	5.69825220431888e-07	9.15443396728528e-06	5.73652529602182	Up-Regulated
MIER3	1.90723086563998	8.84949240790473	6.39018663235847	5.69865266098548e-07	9.15443396728528e-06	5.73645487494581	Up-Regulated
RP11-255C15.4	1.40413404192244	6.97705530802409	6.38622646776896	5.7599001474763e-07	9.24650728111588e-06	5.72574232930846	Up-Regulated
ZBTB10	2.1989897066954	7.4958745320638	6.38293773408543	5.81126965056208e-07	9.31625355432304e-06	5.71684512199816	Up-Regulated
NUP62	2.33891084862765	7.64437571207682	6.37834203571175	5.88383170066918e-07	9.40693092701141e-06	5.70441069046675	Up-Regulated
BRD1	1.570740412152	10.3671358320448	6.37199291922996	5.98559033748842e-07	9.56311912751716e-06	5.687229388	Up-Regulated
VPS72	1.28339517583293	9.90484646267361	6.36998784390654	6.01809485986493e-07	9.60200508238151e-06	5.68180281673212	Up-Regulated
NOP2	2.20412895565941	7.94374950832791	6.36547881969328	6.09184550817357e-07	9.69337095136847e-06	5.66959837731854	Up-Regulated
CCDC88A	2.35916765404757	6.05040639241536	6.36097005796865	6.16650683536762e-07	9.77909020594577e-06	5.65739307884098	Up-Regulated
C1orf174	1.18631978918005	7.99197368197971	6.36068446535573	6.17126708773416e-07	9.78004443189568e-06	5.65661992179473	Up-Regulated
PRIM2 /// PRIM2B	1.305374107159	4.09660677168104	6.35737287295449	6.22673704742907e-07	9.84142485762344e-06	5.64765431240293	Up-Regulated
DTYMK	1.5443269356218	5.98861750284831	6.35328448045312	6.29591532393504e-07	9.93740514015464e-06	5.6365844791054	Up-Regulated
ZNF121	1.34616644319403	11.1304408772786	6.34394317819947	6.45691025770249e-07	1.01574324709463e-05	5.61128693974632	Up-Regulated
BLOC1S4	1.13014883212942	9.57692413330078	6.34364066433678	6.46219310400694e-07	1.0158947688505e-05	5.61046757913715	Up-Regulated
TP53RK	2.04343176544028	6.98966858757867	6.33915881611567	6.54097482281338e-07	1.02690684835063e-05	5.59832765172898	Up-Regulated
ZNF678	2.19784051602479	6.73880270640055	6.31562693713269	6.97085491379903e-07	1.091479145836e-05	5.53456225977256	Up-Regulated
MUTYH	1.56762347347522	8.0099536980523	6.30569604407426	7.16074948257657e-07	1.11453677254292e-05	5.50763964233765	Up-Regulated
LAMB1	2.52200733568302	10.209356918335	6.30543472180697	7.16581645787606e-07	1.11458777418207e-05	5.50693109974334	Up-Regulated
EBPL	2.11940178442254	10.8846851942274	6.30507182580891	7.17285894116471e-07	1.11494578042506e-05	5.50594714431879	Up-Regulated
CKS1B	2.53864577358993	9.24244623819987	6.30343159061056	7.20477737338512e-07	1.11916746543772e-05	5.50149969263401	Up-Regulated
C2orf68	2.26728246779669	7.87509711371528	6.29981391242515	7.27568521057395e-07	1.12746999817767e-05	5.49168975729671	Up-Regulated
MAT2A	2.4537275173046	9.30039738337199	6.29972675392741	7.27740223332642e-07	1.12746999817767e-05	5.4914534006418	Up-Regulated
NUP155	1.74271685887897	7.69855967203776	6.29815385182406	7.30845897254238e-07	1.13153612979758e-05	5.48718790418884	Up-Regulated
SYNRG	1.84809561633559	5.98640922970242	6.29766515958041	7.31813541456349e-07	1.13228887289279e-05	5.48586260023608	Up-Regulated
SCARB2	3.0370881539804	10.409241833157	6.29626351156295	7.34596098049584e-07	1.13435528784833e-05	5.48206131770441	Up-Regulated
LOC101929177	1.24281622669685	7.68079006618924	6.29509756132707	7.36918901482638e-07	1.13644975246352e-05	5.47889913971935	Up-Regulated
MED12	2.2690571598275	7.82863636864556	6.29262476310755	7.4186982921057e-07	1.14333516666934e-05	5.47219232411272	Up-Regulated
RHNO1	1.75425846967748	8.35791361490885	6.28622716621218	7.54835567699636e-07	1.16103485161282e-05	5.45483844490673	Up-Regulated
PPIP5K2	1.25831260075645	10.2229093424479	6.28155407579599	7.64451017628956e-07	1.17199211425018e-05	5.44216050859073	Up-Regulated
PCAT6	2.12289297921317	6.14556945800781	6.27131516390415	7.85954337146724e-07	1.19870778865218e-05	5.41437714427702	Up-Regulated
CLN3	1.80051264081682	5.81383221520318	6.26712365880165	7.94932749928551e-07	1.21004714646082e-05	5.40300127869871	Up-Regulated
ETAA1	1.2509770226857	8.10229015774197	6.26385898768598	8.01997666131684e-07	1.21647172173493e-05	5.39413999189856	Up-Regulated
ENKD1	1.68996335791533	7.3511634487576	6.26373977751227	8.02256841742869e-07	1.21647172173493e-05	5.39381640561154	Up-Regulated
ADAT3 /// SCAMP4	2.13989176270824	5.33029230753581	6.25288782552248	8.26208601097438e-07	1.24956745212923e-05	5.3643554103356	Up-Regulated
ZNF140	1.324787119709	9.91202765570747	6.2450913198525	8.43861971361037e-07	1.27217601554288e-05	5.3431841999294	Up-Regulated
LOC101929112	2.08354186204375	6.43056255764431	6.24257736421026	8.49635204944423e-07	1.28005898461774e-05	5.33635670094999	Up-Regulated
HSPBAP1	1.83095429031937	7.41472399393717	6.23446900352332	8.68529498819207e-07	1.30685071997633e-05	5.31433266543621	Up-Regulated
ZNF607	1.17716651391731	7.61313936021593	6.23246458732484	8.7326539485205e-07	1.31145948634294e-05	5.30888753259198	Up-Regulated
CHD7	3.34959599933928	8.91667803022596	6.22503352072477	8.91052067349412e-07	1.33476194394417e-05	5.28869808629301	Up-Regulated
GABPB1-AS1	2.18178089283131	7.50881335788303	6.21840924669369	9.07216353321689e-07	1.35811038812346e-05	5.27069737521229	Up-Regulated
SETD2	1.03877469824736	9.11333726671007	6.21439104281185	9.17165587921755e-07	1.37125876012358e-05	5.25977688369249	Up-Regulated
SIN3A	1.47522610053814	7.32503622266981	6.21204142325868	9.23034391981972e-07	1.3791564695446e-05	5.25339067886225	Up-Regulated
GINS1	1.73735804482112	9.89988459269206	6.20991203253051	9.28385914616207e-07	1.38624511777399e-05	5.24760272222303	Up-Regulated
ZNF354A	1.3903230535921	8.29741516113281	6.20968532102006	9.28957524284293e-07	1.38624511777399e-05	5.24698647296313	Up-Regulated
RBPJ	1.13620589321884	11.3302444797092	6.20030017203644	9.52935352574432e-07	1.41752900833937e-05	5.22147258860477	Up-Regulated
GTF2IRD2	1.41401495353255	6.15447638193766	6.18291074602935	9.99029919895003e-07	1.47768463245853e-05	5.17418295518351	Up-Regulated
NAA40	1.47794362224599	8.79971211751302	6.17723956992189	1.01454506948413e-06	1.4987481748824e-05	5.15875608706218	Up-Regulated
TMEM97	2.57004520476811	9.88994384765625	6.17578435298834	1.01856536544963e-06	1.50279926377944e-05	5.15479722480487	Up-Regulated
LOC642980	1.45858621748667	3.92799413045247	6.17409021906141	1.02326600700094e-06	1.50784272886266e-05	5.15018822013509	Up-Regulated
CNTLN	2.23973933426791	4.53061793433295	6.17095282590276	1.03202919397788e-06	1.5188524770946e-05	5.14165222789595	Up-Regulated
ZSCAN9	1.90964656405979	5.45797867245144	6.16620400939361	1.04543787297117e-06	1.53666299353351e-05	5.12873074928308	Up-Regulated
SMO	3.0957435567543	5.2605201043023	6.15934465603021	1.06511739478036e-06	1.56265944419492e-05	5.11006389281634	Up-Regulated
SWT1	1.75355475693153	6.09918180677626	6.15582198397559	1.07536907919984e-06	1.57671633445273e-05	5.10047618712422	Up-Regulated
COL1A1	4.75466891495639	7.65918192545573	6.14625738313891	1.10370992541813e-06	1.61524891263121e-05	5.07443998906566	Up-Regulated
LEPRE1	1.95090181865389	6.15921563042535	6.13919767361622	1.12511181215447e-06	1.64350183840055e-05	5.05521864838775	Up-Regulated
CUL4A	1.29916330973307	9.31153545803494	6.13572225858003	1.1358013096654e-06	1.65808660463754e-05	5.04575501838898	Up-Regulated
C7orf55	1.09884795335235	10.0493590630425	6.13100406534725	1.15047774890652e-06	1.67535205565223e-05	5.03290603484661	Up-Regulated
RAD54L2	1.35098143078032	7.2983664449056	6.12940664163593	1.15549001553221e-06	1.68160978869347e-05	5.0285554722055	Up-Regulated
CEP120	1.9951550175904	7.91152136484782	6.12637561557749	1.16506127228782e-06	1.69344320158622e-05	5.02030006437477	Up-Regulated
GTF2H2 /// GTF2H2B /// GTF2H2C	1.66320154099237	8.25221901787652	6.12519927634906	1.16879741769011e-06	1.69782443911279e-05	5.01709598827943	Up-Regulated
RWDD4	1.22553612441613	10.4013392130534	6.11368412971476	1.20601599908025e-06	1.74542057023811e-05	4.98572675721215	Up-Regulated
PRR3	1.49296191180194	8.70978846232096	6.11232300248971	1.21049378675284e-06	1.74974756464986e-05	4.98201826039959	Up-Regulated
SLMO2	1.48120318215991	9.08499337090386	6.08856827338846	1.29140340295971e-06	1.85756729240407e-05	4.91727804935215	Up-Regulated
FAM136A /// LOC100287852	1.01757291763548	9.98741616143121	6.08486113833834	1.30451411859345e-06	1.87527891449149e-05	4.90717162356087	Up-Regulated
ZNF558	1.56449274941096	9.02382364908854	6.07150991096248	1.35285672428715e-06	1.93766653116841e-05	4.87076644597429	Up-Regulated
CDKN2C	2.39036139432716	8.36251870049371	6.06812374786244	1.36540261973048e-06	1.95206922862137e-05	4.86153158273839	Up-Regulated
DDAH2	3.62524142795139	9.38148054334853	6.06588499495516	1.37376178311563e-06	1.96282682960592e-05	4.85542559856351	Up-Regulated
DDX55	1.54067602409887	8.81182254367405	6.06529438043888	1.37597565346468e-06	1.96479632168685e-05	4.85381470392028	Up-Regulated
WHSC1	1.49102771092976	8.04895748562283	6.05889630419709	1.40019055890819e-06	1.99694854847804e-05	4.83636268446462	Up-Regulated
ZNF764	1.48450804009009	5.32094508277045	6.0577086981241	1.40473245683946e-06	2.00221199514851e-05	4.83312298534598	Up-Regulated
MAPK7	2.71451669117761	6.77771960788303	6.04736956144947	1.44490771963896e-06	2.0557374319703e-05	4.80491507737061	Up-Regulated
WDR76	2.35801352849083	5.788089972602	6.04374850390196	1.45925099933228e-06	2.07238315231259e-05	4.79503438302072	Up-Regulated
SLC25A15	1.48740182200437	4.82771167119344	6.04340422873903	1.46062216323097e-06	2.07307857784345e-05	4.79409492750792	Up-Regulated
DDX19B	2.37526705706561	5.94489957173665	6.04248623691557	1.46428466478074e-06	2.07702332607439e-05	4.7915898843387	Up-Regulated
CDCA2	1.86432694530992	4.26102542453342	6.03945250311902	1.47645442569003e-06	2.09176236044447e-05	4.78331099202802	Up-Regulated
RP11-209A2.1	1.25868599704964	11.1619272528754	6.02902645987357	1.5190624966276e-06	2.14180526353045e-05	4.75485481909473	Up-Regulated
AP4M1	1.07476156729239	7.13531689114041	6.02481655829634	1.53661708666655e-06	2.16266670521987e-05	4.74336280632701	Up-Regulated
SLCO5A1	2.26791466808824	4.87014014773899	6.01853476161896	1.56319281827892e-06	2.19481604180797e-05	4.72621313459539	Up-Regulated
MIR6890 /// QARS	1.63497527591766	11.2069209798177	6.01192307503499	1.59166575087528e-06	2.23212851097703e-05	4.70816041975346	Up-Regulated
COL1A2	4.76067615085178	9.76000753614638	5.99672721965574	1.65910723143848e-06	2.31841258876828e-05	4.66665995249988	Up-Regulated
RPS5	1.48477973736153	13.5345971679687	5.98843193301669	1.69713299171136e-06	2.36172625438271e-05	4.64399978708972	Up-Regulated
LOC730101	2.69129136907991	7.69048459370931	5.98723974994002	1.70266983581809e-06	2.36803011228681e-05	4.64074279913522	Up-Regulated
GCFC2	1.43665524437314	7.72174177381727	5.98128326006715	1.73060789503135e-06	2.39978988651812e-05	4.62446878473483	Up-Regulated
HNRNPA3	1.12665414961558	11.7168717447917	5.97031176844421	1.78328520008576e-06	2.46556739186461e-05	4.59448799773334	Up-Regulated
BCL2L11	2.08400439711475	4.9864368862576	5.96729971336062	1.79802810313042e-06	2.48303141100536e-05	4.58625609719689	Up-Regulated
CEP57	1.51837616774141	8.96220306396484	5.96593150305533	1.80476556664468e-06	2.48941211708795e-05	4.58251663895224	Up-Regulated
SMEK1	1.76153310947317	8.65053731282552	5.96399197835552	1.81436003836778e-06	2.50117933073467e-05	4.57721554900173	Up-Regulated
TAF2	1.02358079133211	8.25559632195367	5.95169978653581	1.87637600340488e-06	2.5757575560863e-05	4.54361401225737	Up-Regulated
POLA1	2.50928597021355	7.76896081712511	5.95011131736138	1.88454466716163e-06	2.58429862870596e-05	4.53927124381217	Up-Regulated
LINC00921 /// TIGD7 /// ZNF263	2.3929348980939	4.66351677788628	5.94421317010741	1.91519106605239e-06	2.62173827074623e-05	4.52314495090089	Up-Regulated
CNOT10	1.42505422117849	7.88956936306424	5.94235246699335	1.92496314987151e-06	2.63083436429785e-05	4.5180571739489	Up-Regulated
ZNF2	1.59062950497582	5.9139840359158	5.94140840045099	1.92994044721789e-06	2.63477145131023e-05	4.51547571558126	Up-Regulated
ZFP69	1.67404817853655	6.43738031175401	5.94133774718915	1.93031346653947e-06	2.63477145131023e-05	4.51528251923669	Up-Regulated
UNK	2.51277230076058	7.10328440348307	5.93931509936225	1.94102310367514e-06	2.64631775954968e-05	4.5097516224982	Up-Regulated
RP11-199F11.2	2.08554740380989	4.45278914557563	5.93667844694921	1.95507389578175e-06	2.66238725425566e-05	4.50254142372598	Up-Regulated
CHTF18	1.92679482515527	7.0272801123725	5.93368360513636	1.97115804438338e-06	2.68273697267409e-05	4.49435128563322	Up-Regulated
SHMT2	2.22123892647879	9.43899505615234	5.93270751982567	1.9764290253967e-06	2.68835499243954e-05	4.491681838842	Up-Regulated
RBM3	1.96286155256645	9.99565188937717	5.92584606682511	2.01388534165073e-06	2.73298069618822e-05	4.47291542393764	Up-Regulated
PHF10	1.27111846681625	9.30932807922363	5.92142693299165	2.03838759205496e-06	2.75599280433516e-05	4.46082760944405	Up-Regulated
SFR1	1.6077913516413	7.3448450978597	5.91808217136199	2.05713271622787e-06	2.77884245952021e-05	4.45167790958723	Up-Regulated
MLH3	1.02754029369859	4.72305258009169	5.91677843069448	2.06448632606549e-06	2.78557598487712e-05	4.44811133429828	Up-Regulated
P4HB	1.2418855051515	10.9555049981011	5.91229904230855	2.08995455375291e-06	2.81583700624305e-05	4.43585665838042	Up-Regulated
CLGN	3.02780752837973	9.18718405829536	5.91225521710007	2.09020528811109e-06	2.81583700624305e-05	4.43573675677872	Up-Regulated
ZNF286A /// ZNF286B	1.90868195225953	10.9193707444933	5.91220270787067	2.09050574576936e-06	2.81583700624305e-05	4.43559309639609	Up-Regulated
CTB-92J24.2	1.3912178221203	3.62936772240533	5.90764893068347	2.11672889553459e-06	2.84620660125274e-05	4.42313386409956	Up-Regulated
SYNCRIP	1.78945181710379	9.67163804796007	5.9044376838264	2.13542032602612e-06	2.86321637556912e-05	4.41434720756774	Up-Regulated
GLYR1 /// SEPT6	3.59779055963748	8.01624521891276	5.89803427871818	2.17319068059279e-06	2.90722971707516e-05	4.39682461405848	Up-Regulated
SKA2	1.52268823290628	10.7763203854031	5.88895968348361	2.22787438192001e-06	2.97361803144125e-05	4.37198902791165	Up-Regulated
CDK2	3.20099420698862	5.05803552415636	5.88837586946898	2.23143961683258e-06	2.97598577597003e-05	4.37039109458573	Up-Regulated
SMAD5	2.45236501542349	8.27153408474392	5.88661556601245	2.24222431355637e-06	2.98430285264396e-05	4.36557294137205	Up-Regulated
RRP36	1.08675909294653	7.52224316067166	5.88245524755369	2.26792242444569e-06	3.01679861867159e-05	4.35418508156016	Up-Regulated
RFC5	1.4237065875341	8.9355167304145	5.88057924118122	2.27960742829581e-06	3.02720539235804e-05	4.34904970058984	Up-Regulated
OTX2	7.70616484747993	9.26615881601969	5.86627614074771	2.37071639350078e-06	3.13579910811875e-05	4.30989092633322	Up-Regulated
SPRTN	1.81540469215029	6.99372758653429	5.86412901687131	2.38470687303499e-06	3.15076046292342e-05	4.30401174330052	Up-Regulated
ZNF45	1.10645172078773	7.58928932613797	5.86296324519628	2.39233779271209e-06	3.15906795109506e-05	4.30081957671433	Up-Regulated
EXOC5	2.16958937872024	9.74985337999132	5.86005607332038	2.41147504791079e-06	3.18255163730449e-05	4.29285875919818	Up-Regulated
DCTN4	1.72369114305607	9.75807876586914	5.85911061296888	2.41773201138511e-06	3.1883286684292e-05	4.29026968587873	Up-Regulated
CEP162	1.54259056010575	6.02334160274929	5.85898511118621	2.41856379984594e-06	3.1883286684292e-05	4.2899260054311	Up-Regulated
SLC25A24	1.20565994706734	5.81476245456272	5.85374602348862	2.45354562989618e-06	3.22901433261882e-05	4.27557837830307	Up-Regulated
CCNE2	2.44226377578009	5.90391384124756	5.84515506561325	2.51201613557691e-06	3.30226917140848e-05	4.25204870720086	Up-Regulated
VKORC1	1.3954004762034	10.0042515224881	5.840579246303	2.54373089151818e-06	3.34022686246368e-05	4.23951469460839	Up-Regulated
TP53I3	2.29970946135345	7.51448508368598	5.83363819013787	2.59261149580706e-06	3.40061556934693e-05	4.2205000823886	Up-Regulated
MXD3	1.27251544124866	8.65543445163303	5.83143031190754	2.60835761439007e-06	3.41555425251813e-05	4.21445128438071	Up-Regulated
MLLT4-AS1	4.08974212969422	6.79754352145725	5.82664602183978	2.64280982168615e-06	3.45489724215757e-05	4.20134330432454	Up-Regulated
KDELC1	2.79414478281818	7.29988672892253	5.82578080829765	2.64908913759382e-06	3.46047946389175e-05	4.19897268877976	Up-Regulated
ZNF180	1.30033800236132	6.40165508694119	5.82565234379245	2.65002275468537e-06	3.46047946389175e-05	4.19862070358587	Up-Regulated
IRX3	3.73416251934395	6.87567317538791	5.82421880341407	2.66046355719964e-06	3.47082857212188e-05	4.1946928385435	Up-Regulated
KDM2B	1.38636980006304	10.8599542575412	5.81487454786819	2.72954368494986e-06	3.54072853737732e-05	4.16908763531942	Up-Regulated
CARD8	1.73651651654925	5.15545142703586	5.81021703402287	2.76464819783003e-06	3.57990571762566e-05	4.15632368289906	Up-Regulated
ACIN1	1.37053671539145	9.86490051269531	5.80874214100334	2.77585934355558e-06	3.59090539283499e-05	4.15228153537831	Up-Regulated
LIX1L	2.18669171207166	8.44767805311415	5.80133779985605	2.83283859794264e-06	3.65055880254329e-05	4.13198753456611	Up-Regulated
IQGAP2	1.88512779720246	4.90801070743137	5.79611380197759	2.87374728954178e-06	3.70124801508454e-05	4.11766809539711	Up-Regulated
DNAJC14	1.19981450681333	7.58397230784098	5.79501241110127	2.88244791489449e-06	3.71042200670436e-05	4.11464894159475	Up-Regulated
USP30	1.53979156736344	8.50365679423014	5.79339734242522	2.89525446536093e-06	3.72283184889876e-05	4.11022159396527	Up-Regulated
CYP20A1	1.72735454821713	6.11926648457845	5.79226422277562	2.90427366151837e-06	3.73238841374804e-05	4.10711533722093	Up-Regulated
BLMH	1.82995698313234	9.44359631008572	5.78185062000949	2.98849951683112e-06	3.82599518981134e-05	4.07856574687972	Up-Regulated
CTHRC1	3.77334544267604	8.76567598978678	5.78125130231367	2.99342108717518e-06	3.83021094277399e-05	4.07692254366074	Up-Regulated
MIB1	1.02938429413649	10.6992868381076	5.77676215565048	3.03054645434775e-06	3.8756058462942e-05	4.06461378878201	Up-Regulated
OS9	1.19258832578306	10.3431169891357	5.77595603818469	3.03726205034605e-06	3.88208309239339e-05	4.06240341660148	Up-Regulated
ZNF326	1.20209300530651	6.56713312784831	5.77359686925014	3.05700209192098e-06	3.9030714005319e-05	4.05593443259723	Up-Regulated
ZGRF1	1.14286503463826	4.636163965861	5.77298549779843	3.06213872528677e-06	3.9069393199515e-05	4.05425797907517	Up-Regulated
NOB1	2.73357910479187	8.67166164822049	5.77078669183963	3.08068470225372e-06	3.92691289038498e-05	4.04822846850851	Up-Regulated
HAUS3	1.24339141845703	8.32297765096029	5.76519295564738	3.12837736405032e-06	3.9790794401155e-05	4.03288860884979	Up-Regulated
CSRP2	3.06464378316567	11.4478996022542	5.76411252421159	3.13767459796867e-06	3.98874763216364e-05	4.02992557053574	Up-Regulated
ING3	1.28068484351749	7.32413645426432	5.75867805334566	3.18486279277544e-06	4.04000017046886e-05	4.01502107376381	Up-Regulated
GNL3	1.84833520152582	7.86598407321506	5.75558032005842	3.21208012975478e-06	4.06794294515741e-05	4.00652476871476	Up-Regulated
DDIAS	3.06082586863685	4.80647996690538	5.75468989710829	3.21994685355636e-06	4.07571098503437e-05	4.00408249404029	Up-Regulated
ZNF492	2.0740859622047	4.95657352871365	5.75425992174259	3.22375255501469e-06	4.07756086037698e-05	4.0029031358563	Up-Regulated
NVL	1.51049583071754	6.282462793986	5.75126764976218	3.25036290061567e-06	4.10316879745998e-05	3.9946955860466	Up-Regulated
TCF19	2.34907715005219	3.51030042860243	5.7463707755302	3.29438925833433e-06	4.15206037392855e-05	3.98126314183741	Up-Regulated
ARFIP1	1.8770058243363	7.57200889587402	5.74558285798707	3.30152910138638e-06	4.15883028422093e-05	3.97910174856713	Up-Regulated
KNSTRN	2.10528482911448	8.91366209242079	5.74399144814881	3.31599750238287e-06	4.17258583526165e-05	3.974736166936	Up-Regulated
CTTNBP2NL	2.16707802424355	8.09472374810113	5.74200415245747	3.33415485677678e-06	4.19094890014304e-05	3.96928445201641	Up-Regulated
C11orf54	1.79306951452185	9.63498903062609	5.73919082406117	3.3600308535593e-06	4.21896452824387e-05	3.9615664445384	Up-Regulated
MTA1	1.99363024676288	9.49460578070746	5.7320219209741	3.42688629782877e-06	4.29145431056108e-05	3.94189815530852	Up-Regulated
FEN1	1.4953397922415	9.37884000142415	5.72604486232768	3.4836503431693e-06	4.35789833886465e-05	3.92549832711658	Up-Regulated
ZNF431	2.6987052311973	7.74058427598741	5.72464573342798	3.49707409752729e-06	4.37236515819494e-05	3.92165921712949	Up-Regulated
MSH5 /// MSH5-SAPCD1 /// SAPCD1	2.38696834422924	5.66406001620823	5.72289937646348	3.51390241961095e-06	4.39107104699311e-05	3.91686723970889	Up-Regulated
RCC1	2.54389841190722	7.03479440901015	5.72260383172925	3.51675842101919e-06	4.39230613624691e-05	3.91605625859371	Up-Regulated
EBF1	4.99984864734468	9.96331127590603	5.7155415114669	3.58570520085221e-06	4.46758088740183e-05	3.89667617767055	Up-Regulated
THAP9	1.28134429568336	5.63925418006049	5.71497663685193	3.59127832002417e-06	4.47113200266429e-05	3.89512599981271	Up-Regulated
PDS5A	1.30187783216043	8.4048526679145	5.7139294389788	3.60163318815656e-06	4.48165128672307e-05	3.89225215909481	Up-Regulated
RPS16	1.0862216848545	14.0049462212457	5.71360060268514	3.60489097699688e-06	4.48333294537349e-05	3.89134972083808	Up-Regulated
DRAXIN	5.6574433140023	6.52753842671712	5.70137127630079	3.7281784407754e-06	4.62199792146314e-05	3.85778564351187	Up-Regulated
USP36	1.4285391186911	6.73600762261285	5.69962419618303	3.74613465114337e-06	4.63692603818894e-05	3.85299026503577	Up-Regulated
TSC22D1	1.61202799479167	5.37180787828234	5.69858650992355	3.75684102944252e-06	4.64714920608506e-05	3.85014197902874	Up-Regulated
PABPC4L	3.5222259682953	4.79480484008789	5.69627975191527	3.78075164381542e-06	4.67239711819501e-05	3.84381016000992	Up-Regulated
JUP	2.84315161326575	9.16807783338759	5.69307228772863	3.81425342763964e-06	4.70885102946084e-05	3.83500569620785	Up-Regulated
ZNF572	1.57532576101798	3.86045399559869	5.6852888761166	3.89679909138619e-06	4.8031929261646e-05	3.81363887250939	Up-Regulated
ZNF282	1.6853822657671	7.95256461249457	5.68460373046474	3.90415087958105e-06	4.80973391230943e-05	3.81175793264369	Up-Regulated
STX10	1.00746241978236	8.70034613715278	5.68285441438694	3.92298490713102e-06	4.82031133991156e-05	3.80695544147153	Up-Regulated
KCTD10	1.03997330438524	9.02441957261827	5.68059934938063	3.94739914501651e-06	4.84048480715728e-05	3.80076434392595	Up-Regulated
BRAT1	1.36998289400938	7.96327772352431	5.67200954169529	4.04180551603818e-06	4.95079073573885e-05	3.77718022759283	Up-Regulated
DDX28	1.07032804135923	4.02673640780979	5.67121699362499	4.05062976812182e-06	4.9590167041483e-05	3.77500409469766	Up-Regulated
THOC1	1.16308279693442	9.70353981865777	5.67021967400097	4.06176152113425e-06	4.9674730865333e-05	3.77226568367316	Up-Regulated
DONSON	1.3186670293253	9.44415739271376	5.6683898832619	4.08226520359427e-06	4.98736171730546e-05	3.76724141642829	Up-Regulated
DCAF7	2.0760167520513	8.91665924072266	5.66788069444028	4.08798942107441e-06	4.99176195248328e-05	3.76584325932807	Up-Regulated
MTFR1	2.35810757591611	7.31856385972765	5.66640443266012	4.10463103615703e-06	5.00948171812875e-05	3.76178961725216	Up-Regulated
IQGAP1	1.66635282001798	7.6518743218316	5.66544559564668	4.11547634255347e-06	5.02011268797575e-05	3.75915672660479	Up-Regulated
CPNE3	1.89421903418485	9.75173689100478	5.66451023777554	4.12608387864205e-06	5.03044275053933e-05	3.75658828026697	Up-Regulated
CKAP4	1.30720824387969	8.96234926011827	5.6590856862298	4.18814665318629e-06	5.09554231710476e-05	3.74169219745639	Up-Regulated
ZIK1	2.5791070181226	5.62671471065945	5.65712095650166	4.21085642416626e-06	5.12052333937653e-05	3.73629673115691	Up-Regulated
TMEM68	1.88133995621293	6.9789389928182	5.65679500023832	4.21463603504521e-06	5.12247081510043e-05	3.73540159104496	Up-Regulated
ALG10 /// ALG10B	1.77562667604476	7.88062127007379	5.65210150847576	4.26943939887195e-06	5.17837420230379e-05	3.72251198128972	Up-Regulated
RNF138	1.3070681254069	9.85059798346625	5.6441246645928	4.36423156602338e-06	5.27430616494028e-05	3.70060387754255	Up-Regulated
PRIMPOL	1.57440888742921	8.02229168362088	5.64322163931344	4.37509522827189e-06	5.28471954691826e-05	3.6981236338159	Up-Regulated
TMEM99	2.17735509317388	6.95587000528971	5.64081104789873	4.40422887022711e-06	5.31717939271053e-05	3.69150260129453	Up-Regulated
FGF14-AS2	2.56639558499452	5.07906617906359	5.63958796186173	4.41908529661775e-06	5.332378040321e-05	3.68814315662924	Up-Regulated
PCBP1	1.03854496062749	11.5172480604384	5.63656820230726	4.45598171388806e-06	5.36863616532887e-05	3.67984861182011	Up-Regulated
CXorf24	2.70433228507875	7.67497009277344	5.63637502060901	4.45835259723259e-06	5.36874226224864e-05	3.67931797974899	Up-Regulated
VPS54	1.11922724486659	8.8041423034668	5.63525765626842	4.47209073647887e-06	5.37977646754527e-05	3.67624877899139	Up-Regulated
ZNF649	2.47686211722238	6.3997656165229	5.63459514050002	4.4802565679672e-06	5.38684427226241e-05	3.67442894932557	Up-Regulated
CCL3 /// CCL3L1 /// CCL3L3	3.43437680643072	4.81360083262126	5.63251773077263	4.50595909973402e-06	5.41497936165277e-05	3.66872254073188	Up-Regulated
AIMP2	1.41821895377346	9.75539291381836	5.63158863287308	4.51750224638205e-06	5.42607854087911e-05	3.66617037458889	Up-Regulated
PSMC3IP	1.2205456567189	7.46956199645996	5.62971300183813	4.54089592763112e-06	5.45139307942974e-05	3.66101807447801	Up-Regulated
UGDH	1.47551415660394	8.79695287068685	5.61604281847119	4.71511986808622e-06	5.64039618807994e-05	3.62346354613032	Up-Regulated
SENP7	2.16487880081096	7.30657236735026	5.61111132311696	4.7796089643308e-06	5.6896637144636e-05	3.6099145624065	Up-Regulated
ASPM	2.04751522326596	4.34972830878364	5.61104379747236	4.7804981289991e-06	5.6896637144636e-05	3.60972903528444	Up-Regulated
KIAA1524	1.7991888560946	5.74342420366075	5.60902227195455	4.80719441148593e-06	5.71565208136127e-05	3.6041748254343	Up-Regulated
CCNG1	1.42631651863219	12.0984561496311	5.60458818880644	4.86627756615897e-06	5.77537354127289e-05	3.5919916540405	Up-Regulated
HNRNPR	1.49736828677869	10.2929439290365	5.60451592315848	4.86724651705199e-06	5.77537354127289e-05	3.59179309130098	Up-Regulated
SPAG5	2.48973412084832	7.13916641235352	5.60211501322959	4.89954896070528e-06	5.81077117790553e-05	3.58519608639125	Up-Regulated
ENAH	1.55322612782635	9.5546878390842	5.60110109125943	4.91325522556986e-06	5.82408953603588e-05	3.58241007769602	Up-Regulated
C7orf55 /// C7orf55-LUC7L2 /// LUC7L2	1.31203700474331	9.11298800998264	5.60035350538652	4.92338584613409e-06	5.83315810223584e-05	3.58035587823271	Up-Regulated
PBRM1	2.61866829281762	6.88133533901638	5.59496239612239	4.99706636500487e-06	5.89964893434661e-05	3.56554188717549	Up-Regulated
TM9SF1	1.00938861382701	5.80186968061659	5.59362504570515	5.01551510479652e-06	5.91720192878542e-05	3.5618669267951	Up-Regulated
AATF	1.26683493316489	9.60185889350043	5.59352008000989	5.01696600306069e-06	5.91720192878542e-05	3.56157848532368	Up-Regulated
ERCC1	1.35319127481451	9.33536521063911	5.57412062385928	5.29249959139586e-06	6.21412907590853e-05	3.50826491145543	Up-Regulated
GTF3C2	1.04994892746052	9.86571251763238	5.57303780965824	5.30832005317261e-06	6.22540519224149e-05	3.50528885569954	Up-Regulated
UBTD2	1.5712013002426	10.5310840437147	5.57291997338518	5.31004456826109e-06	6.22540519224149e-05	3.50496498747383	Up-Regulated
PFN1	1.47291445454592	11.5490145195855	5.56818229360759	5.37984860210265e-06	6.29156038907261e-05	3.49194339877908	Up-Regulated
H3F3A /// H3F3B /// MIR4738	1.5182600475493	13.5777134365506	5.56057844853366	5.49381702038517e-06	6.40890816891957e-05	3.47104303379345	Up-Regulated
DSN1	1.55310775514633	7.04394100613064	5.55828465569196	5.52867147200339e-06	6.44317619814548e-05	3.4647379278043	Up-Regulated
POLE	2.02638986577433	7.91655719333225	5.55694554981108	5.5491220784386e-06	6.46380649037736e-05	3.46105698153235	Up-Regulated
GEMIN4	1.49053788563562	6.60600507524278	5.55588966503823	5.56530101454603e-06	6.47944303267789e-05	3.45815452812357	Up-Regulated
APH1A	1.67902458231285	7.42468283759223	5.55561325352604	5.5695441971656e-06	6.4811746872311e-05	3.4573947143393	Up-Regulated
WDR35	1.41477600582063	7.08190509372287	5.55533541153165	5.5738126182524e-06	6.48293398397922e-05	3.45663096668683	Up-Regulated
TMEM98	3.57113395569817	8.61228834364149	5.55198548037569	5.62553654289686e-06	6.53662887430081e-05	3.44742235563483	Up-Regulated
CDK12	1.05098652511677	7.20970996432834	5.54871369679398	5.67651982397861e-06	6.58610721363241e-05	3.43842833012009	Up-Regulated
DPH5	1.55316254953858	8.96189956665039	5.52834400077352	6.00455623752914e-06	6.94273124848625e-05	3.38242769257085	Up-Regulated
RPS4XP2 /// RPS4XP2	1.05607172244441	12.9141492716471	5.52667441234013	6.03227432922734e-06	6.97135271129084e-05	3.37783726850476	Up-Regulated
ZNF765	1.15731205208591	9.5033371480306	5.52629628389127	6.0385697712671e-06	6.97520058352945e-05	3.37679762157469	Up-Regulated
BANF1	1.62817252022879	10.7033994208442	5.52212715694496	6.10842087130887e-06	7.04550475975685e-05	3.36533461469327	Up-Regulated
FAM208A	1.04449243293238	9.16398546006944	5.52192851021236	6.111769275795e-06	7.04591126608563e-05	3.36478842757828	Up-Regulated
PTTG1	2.32203193947121	9.94922476874457	5.52125158588114	6.12319342971119e-06	7.0556228848578e-05	3.36292719150997	Up-Regulated
TET1	3.54124486610372	6.4889240943061	5.5186366271993	6.16752697051028e-06	7.09368847286084e-05	3.35573715545054	Up-Regulated
BAZ2B	1.78845300422144	10.592220425076	5.51840609001966	6.17145090309915e-06	7.09385055420752e-05	3.35510326906093	Up-Regulated
ZNF823	2.17633583028481	7.3672996351454	5.51258666247984	6.27133805876365e-06	7.18408808894318e-05	3.33910181115075	Up-Regulated
FAM133B /// FAM133DP	1.09536534667646	7.85456987592909	5.50070769524965	6.48030794049997e-06	7.40543645017873e-05	3.30643677945562	Up-Regulated
RPS9	1.04647570413256	12.1640271335178	5.50008253221201	6.49149744472874e-06	7.41102120898692e-05	3.30471762500091	Up-Regulated
SEC61A1	2.82074658025509	7.98168043348524	5.4973613483806	6.54042935861772e-06	7.45602606185029e-05	3.29723448327295	Up-Regulated
CSTF2	1.02006988121719	6.13107029385037	5.49658351434228	6.5544842693086e-06	7.4648116729104e-05	3.29509544927058	Up-Regulated
GTF2H2 /// GTF2H2B /// GTF2H2C /// GTF2H2C_2	1.61139505376261	8.07393747965495	5.49341690495484	6.61201674581124e-06	7.52304837097187e-05	3.28638720856465	Up-Regulated
KNOP1	1.77473094475963	7.36561194525825	5.48980529746448	6.67825406581792e-06	7.58739995748338e-05	3.27645501291685	Up-Regulated
UBALD2	1.01957347405651	8.35104276869032	5.4875673024499	6.71963345376176e-06	7.61968850364364e-05	3.27030025044125	Up-Regulated
SKP2	3.47055507841564	6.00279036627875	5.48713986721974	6.72756577487475e-06	7.62133390623816e-05	3.26912474171384	Up-Regulated
GIN1	1.29747331003664	7.19422021653917	5.48609974646653	6.74690762180194e-06	7.63956540440722e-05	3.2662642470485	Up-Regulated
MRPL43	1.16686773552465	8.48012975056966	5.48563425616901	6.75558186717648e-06	7.64570617672072e-05	3.26498407042777	Up-Regulated
SLCO2A1	3.2505865430075	5.92255701700846	5.4834177795729	6.79703912314698e-06	7.68486224641087e-05	3.25888834031883	Up-Regulated
SNF8	1.22984070147156	10.0216351996528	5.48255178821649	6.81330611839197e-06	7.69622157984353e-05	3.25650667940467	Up-Regulated
TRIM24	1.27874947199746	9.66737720065647	5.48147998284478	6.83349336800789e-06	7.71531910844021e-05	3.25355897000607	Up-Regulated
BARD1	3.04090161601072	7.16987871805827	5.47871085063174	6.88592818201884e-06	7.76706278104168e-05	3.24594314296109	Up-Regulated
SRSF4	2.26642668385985	5.69331839667426	5.47808677980997	6.89780098043755e-06	7.77672499798324e-05	3.24422677133924	Up-Regulated
MBTD1	2.70219112174221	6.69391240437826	5.47777102591572	6.9038159589364e-06	7.77977689134002e-05	3.24335835640956	Up-Regulated
TLK2	1.49469140269769	6.72326951768663	5.4768145855383	6.92206793125912e-06	7.78914801949053e-05	3.24072785841174	Up-Regulated
LOC100287590	1.89704291934058	7.75056594848633	5.47145937065102	7.02516233734754e-06	7.88252709206773e-05	3.22599916045069	Up-Regulated
10-Sep	3.22577598612145	8.54706251356337	5.46532741502265	7.14510645462289e-06	7.99422519504382e-05	3.20913364772674	Up-Regulated
ARID3B	2.37598007444352	6.63462244669596	5.46292422907567	7.19267337319941e-06	8.03597588555362e-05	3.20252371006154	Up-Regulated
UFM1	1.6529928136755	9.10921283298069	5.45815590721178	7.28799824243204e-06	8.13474810942177e-05	3.18940825823613	Up-Regulated
LOC284926	2.68619237425466	6.06002721998427	5.45244035240452	7.40393383559048e-06	8.24849436027556e-05	3.17368700993387	Up-Regulated
SHKBP1	1.56031369002408	6.39788036770291	5.44413107690881	7.57579450679267e-06	8.40809510197026e-05	3.15083071716221	Up-Regulated
KLHDC8A	4.4999524414224	8.73949325985379	5.44337916934845	7.59154258810615e-06	8.4176284105177e-05	3.14876240634154	Up-Regulated
AAAS	1.8091144299381	5.6406098429362	5.4383520576904	7.69767965770096e-06	8.52727414930811e-05	3.13493390079942	Up-Regulated
CHD1	1.25152628257792	9.59703954060872	5.43726600534389	7.72080452416048e-06	8.54886444440707e-05	3.13194636548837	Up-Regulated
NARF	1.22991274879092	9.41378918117947	5.42625364570538	7.95926431861769e-06	8.78395017575087e-05	3.10165260426333	Up-Regulated
SMCHD1	2.18081326762205	6.59343926323785	5.42356598314167	8.01857710221414e-06	8.84525779971258e-05	3.09425895278113	Up-Regulated
DDX23	1.00176323784722	8.79292356703017	5.42123573646353	8.07036147110347e-06	8.89820727038966e-05	3.08784847916847	Up-Regulated
SNRNP40	2.26553134817295	8.83726416693793	5.42004931127141	8.09685595861377e-06	8.91488101285948e-05	3.08458462069202	Up-Regulated
BUD13	1.39943259102958	8.109997982449	5.41958727849763	8.10719739925769e-06	8.92209024032486e-05	3.08331356373954	Up-Regulated
SPECC1L	1.17361084468781	8.67124479505751	5.41642747871207	8.17827806667433e-06	8.9919001202453e-05	3.074620866841	Up-Regulated
TMEM209	1.0045492424536	7.08895968967014	5.41454766959436	8.22086156881689e-06	9.02782994667386e-05	3.06944941514308	Up-Regulated
ZNF644	1.95286954042142	8.90386354234484	5.41354679730705	8.24362520741608e-06	9.04683050060716e-05	3.06669595061665	Up-Regulated
DYRK2	1.6510456912732	8.31294529385037	5.41273319380629	8.26217628272326e-06	9.06295997281183e-05	3.06445766792526	Up-Regulated
CCDC93	1.34387062516793	7.39775063408746	5.40915106062139	8.34435291832949e-06	9.14572609199065e-05	3.054602887251	Up-Regulated
SMAD2	1.08216240292504	8.78240237765842	5.40910534281886	8.3454070045973e-06	9.14572609199065e-05	3.05447711260447	Up-Regulated
ZNF501	1.87306462040654	7.43126959906684	5.40806624882946	8.36940082743235e-06	9.16348085007234e-05	3.05161844715356	Up-Regulated
METTL18	1.54533001935041	7.62600721571181	5.40436632752209	8.45540002029123e-06	9.24632659431667e-05	3.04143946920142	Up-Regulated
EIF3C /// EIF3CL	1.33517238071987	12.2441672431098	5.39079283436133	8.77856593150041e-06	9.57136363361273e-05	3.00409604457403	Up-Regulated
ZNF93	1.70328933473618	5.1971007876926	5.38979408038372	8.80282910576638e-06	9.59337047773002e-05	3.001348216802	Up-Regulated
SRBD1	1.94318877527954	6.73512764824761	5.38945635846691	8.81104875972585e-06	9.59788071937158e-05	3.00041905583034	Up-Regulated
UBAP2L	1.16913452148438	7.91673299153646	5.38924299908055	8.81624558477659e-06	9.59909553994333e-05	2.99983204817464	Up-Regulated
DYX1C1	2.22626297562211	5.87803522745768	5.38647190399401	8.88402177795912e-06	9.65947407184663e-05	2.99220801060569	Up-Regulated
FAM72A /// FAM72B /// FAM72C /// FAM72D	2.09939280514995	8.76727981567383	5.38314288050111	8.96613608283948e-06	9.73525338856043e-05	2.98304889357642	Up-Regulated
FLVCR1	1.53369295634921	9.45888932969835	5.37790239788861	9.09694557546777e-06	9.85907677621433e-05	2.96863065484047	Up-Regulated
C17orf75	1.46628089380012	9.0045822652181	5.37359611521628	9.20586914973174e-06	9.97253020098531e-05	2.95678257943503	Up-Regulated
MSH5-SAPCD1 /// SAPCD1	1.72730734083388	4.43883252037896	5.37268513818336	9.22907877294544e-06	9.9930697321423e-05	2.95427615312043	Up-Regulated
NSUN5	1.04527061502769	9.70830098470052	5.37120551987633	9.2669013448886e-06	0.000100294056985315	2.95020518037394	Up-Regulated
MAGOH /// MAGOHB	1.3291310345685	10.0271341705322	5.36949608947479	9.31079224876432e-06	0.000100630152622445	2.94550189637498	Up-Regulated
HIST1H4J	2.32858410386182	6.9801230875651	5.36526168544941	9.42041459369802e-06	0.000101721446471345	2.93385140210694	Up-Regulated
EFHC1	2.36806258751602	7.32714736938477	5.36380490817418	9.45842715292437e-06	0.000102085034319631	2.92984322144873	Up-Regulated
NSMCE4A	1.3614167067109	7.12330214606391	5.36006990950253	9.55659165848493e-06	0.000103049941597546	2.91956669489675	Up-Regulated
LINC00478	2.73224880884565	6.90921646965875	5.35761587330728	9.62164554461634e-06	0.000103656371927754	2.9128145951814	Up-Regulated
RP4-595K12.1	1.67990709738757	11.2638804117839	5.35716171526485	9.63373344529739e-06	0.000103691598703206	2.91156501025732	Up-Regulated
FSCN1	2.3006819467696	11.0197045220269	5.35665544896653	9.64722623107918e-06	0.000103789325938939	2.91017205210599	Up-Regulated
SOWAHC	3.08761320568267	8.72627836439345	5.35376962802032	9.72450089002379e-06	0.000104429465369316	2.90223188940944	Up-Regulated
ARL13B	1.16160980709015	8.51245208740234	5.35332335245208	9.7365063147293e-06	0.000104429465369316	2.90100398643716	Up-Regulated
C19orf48 /// SNORD88C	2.47188195122613	7.96444059583876	5.35327492091578	9.7378100839744e-06	0.000104429465369316	2.9008707296566	Up-Regulated
LBH	2.65754025575345	8.38666339450412	5.35142289405807	9.78779804357961e-06	0.000104917700268416	2.89577497103498	Up-Regulated
ZFP69B	2.21584763703523	5.40374470180935	5.34944414306294	9.84149104319809e-06	0.000105303114653429	2.89033052526472	Up-Regulated
UTP15	1.4122891542142	4.56264637417263	5.34576744013352	9.94204385505026e-06	0.000106135718285552	2.88021420933683	Up-Regulated
TMED2	1.54235436172082	10.9856187608507	5.3423333377513	1.00368930051775e-05	0.000107002561058824	2.87076536778866	Up-Regulated
ARRDC3	1.59661925785125	10.1768577575684	5.34184187421641	1.00505412035038e-05	0.000107099514283644	2.86941311660404	Up-Regulated
C7orf49	1.58063310895648	6.59436889648437	5.33986189817645	1.01057151038287e-05	0.000107638681074205	2.86396525036578	Up-Regulated
CENPW	3.45671148956138	7.89939896477593	5.33615183525539	1.02099192586495e-05	0.000108457123087293	2.85375706196712	Up-Regulated
EP400	1.32349664193613	7.12025260925293	5.33614100726783	1.02102249560025e-05	0.000108457123087293	2.85372726886782	Up-Regulated
CCNT2	1.2112048678928	7.67559651692708	5.3322474582881	1.03207458346616e-05	0.000109482769751724	2.84301419591646	Up-Regulated
SNRPB	1.46166631305028	10.9320543246799	5.32788707749737	1.04459437689511e-05	0.000110710998448937	2.83101661507452	Up-Regulated
PPP1R10	2.57471125163729	7.30506643507216	5.32716600927346	1.04667938820299e-05	0.000110832083979099	2.82903259515332	Up-Regulated
RP11-16N11.2	1.70287565201048	4.78756590949164	5.32535790986026	1.05192599746628e-05	0.000111266894101895	2.82405760606887	Up-Regulated
PXMP2	1.38567684920377	8.92721233791775	5.3253290410927	1.05200998040894e-05	0.000111266894101895	2.82397817357978	Up-Regulated
TRIM28	2.2439774447648	11.4791421847873	5.32448581369565	1.05446600743229e-05	0.000111455872192326	2.82165803097777	Up-Regulated
SRSF10	1.00521521189856	9.88002970377604	5.3209499476846	1.06482755276313e-05	0.000112449997242404	2.8119290819105	Up-Regulated
SMEK2	1.03601391504681	8.07305842081706	5.31455063291114	1.08384064070959e-05	0.000114303875283444	2.79432133896624	Up-Regulated
E2F8	3.13317536449937	4.92877406650119	5.31301521656586	1.08845297785713e-05	0.000114687442353243	2.7900966357276	Up-Regulated
ZNF462	2.33521529909164	9.75835083007813	5.31196963148476	1.09160514519209e-05	0.000114968068986241	2.78721970562263	Up-Regulated
TXLNG	2.00215766543434	7.7055797153049	5.3089694381939	1.1007008842012e-05	0.000115822297067757	2.77896467043039	Up-Regulated
SMAD4	1.85530385416021	6.55713388231066	5.30855177560126	1.10197313436035e-05	0.000115904312047794	2.77781547198071	Up-Regulated
QRSL1	1.39275512291641	6.11688350253635	5.29841076634001	1.13332074364003e-05	0.000118849695087189	2.74991256136018	Up-Regulated
ATP7A	1.71210261753628	6.34919353061252	5.29834906516477	1.13351418522223e-05	0.000118849695087189	2.74974279157634	Up-Regulated
WDR5	1.54269623731179	8.13408224741618	5.29447237336503	1.14573479170522e-05	0.000119917182159872	2.73907615346917	Up-Regulated
GMCL1	1.0447583314603	8.83169650607639	5.28979640627722	1.16065095265342e-05	0.000121370338392633	2.7262103749019	Up-Regulated
SOX12	1.17041850216174	6.89977787865533	5.28826421454501	1.16558083484655e-05	0.000121723490559153	2.72199461011153	Up-Regulated
CASP6	2.13562556675502	7.19819293551975	5.28551890554732	1.17446655510037e-05	0.000122542610660384	2.71444101943954	Up-Regulated
NFIB	2.37653456188384	11.1877280086941	5.28261593004059	1.18393651294288e-05	0.000123421183117866	2.70645364400523	Up-Regulated
ZNF197	1.14977988994942	6.65346505906847	5.28157451808788	1.18735239389508e-05	0.000123722435089164	2.70358826432672	Up-Regulated
CCT6B	1.5126462179517	5.21197396172418	5.27869369275213	1.19685321756322e-05	0.000124546875976336	2.69566187548646	Up-Regulated
SNRPD1	1.02863931807261	10.7559851921929	5.27590056769215	1.20613760352697e-05	0.000125346637913156	2.68797681962142	Up-Regulated
CARHSP1	1.2224474245909	5.56323339250353	5.27531282316319	1.20810045444783e-05	0.000125495169998693	2.68635969267094	Up-Regulated
PRKD2	1.84333356423353	6.91849658542209	5.27490855747368	1.20945241262675e-05	0.000125524721271651	2.68524739234948	Up-Regulated
RSPRY1	1.0679107988953	9.73168616400825	5.27264615449747	1.21704646640139e-05	0.00012597930808463	2.67902260954173	Up-Regulated
LSM8	1.212144482325	8.58833827548557	5.26781775174251	1.23341394689963e-05	0.000127337266036811	2.66573780746686	Up-Regulated
ELMOD2	1.89107339848917	5.50194079081217	5.26653242874481	1.23780805763804e-05	0.000127734839401191	2.66220140679391	Up-Regulated
DHX9	3.34585823987527	8.46178726196289	5.26346975352377	1.24834174180088e-05	0.000128708904356305	2.65377488577876	Up-Regulated
TMEM237	1.44437445585059	9.34808047824436	5.26232061311528	1.2523172148235e-05	0.000129062209720504	2.65061320053699	Up-Regulated
TNFAIP3	1.99076772013669	4.6163935301039	5.24928222302217	1.29832279879809e-05	0.000133219701492729	2.61474061404978	Up-Regulated
SND1	1.00708245171441	10.0869309828016	5.24364329554021	1.31874092185761e-05	0.000134961483900119	2.59922656139874	Up-Regulated
CCDC142 /// MRPL53	1.09798511323475	10.2571916029188	5.23648569542037	1.34512235116903e-05	0.00013724332952188	2.5795346234597	Up-Regulated
FBLN1	4.45556895341822	7.59500043233236	5.23426224529226	1.3534247393985e-05	0.00013785120407611	2.57341756862237	Up-Regulated
CEP95	1.07443418553266	6.15627681308322	5.22942282632148	1.37167319280454e-05	0.000139499982514538	2.56010372724139	Up-Regulated
CDCA5	2.75423047504728	6.38853694491916	5.22801410365067	1.37703139558293e-05	0.00013989211387179	2.55622819595981	Up-Regulated
FAM107B	2.37455091123228	10.1921333567301	5.22553762359791	1.38650181924484e-05	0.000140611253924106	2.54941520613547	Up-Regulated
SMG8	1.06172288359788	8.66300469292535	5.22275972873216	1.39720260516617e-05	0.000141608003665747	2.54177306984248	Up-Regulated
ZKSCAN8	2.01638811706866	5.89762637244331	5.21919722938754	1.41104701864663e-05	0.000142854084307066	2.53197255550236	Up-Regulated
PCGF2	2.38860246769335	8.44544628567166	5.21504426847242	1.42735971129442e-05	0.000144319199012134	2.52054783100289	Up-Regulated
LRRN1	2.23979064295531	11.4846599324544	5.21256020954266	1.43720720923291e-05	0.000145127690625761	2.51371431396402	Up-Regulated
MOSPD3	1.6287033161789	7.82756513807509	5.20587384536791	1.46405341823879e-05	0.000147427791247557	2.49532080998402	Up-Regulated
LCMT2	1.0304109825659	6.14404313405355	5.19988489854869	1.48852582029501e-05	0.000149667166488662	2.47884626647391	Up-Regulated
VANGL1	1.97634103966769	5.01173057132297	5.19855684728231	1.49400787288954e-05	0.000150080410917664	2.47519308838173	Up-Regulated
COIL	1.10797095323997	8.50837993197971	5.19720395530206	1.49961326721726e-05	0.000150524561751667	2.47147160123509	Up-Regulated
RPL8	1.02085942666998	13.8489980740017	5.19501474572355	1.50872842347741e-05	0.0001513103414215	2.46544964973827	Up-Regulated
C17orf80	3.33416308044757	6.9133548312717	5.19004625426152	1.52962210275033e-05	0.000153086103724634	2.45178283697842	Up-Regulated
ZNF43 /// ZNF729	1.52983584126467	9.37492906358507	5.19003037054357	1.52968936028953e-05	0.000153086103724634	2.45173914620449	Up-Regulated
RELA	1.63798659188407	7.46340974171956	5.1853117676612	1.5498014244804e-05	0.000154769553719449	2.43876000362874	Up-Regulated
MPHOSPH9	1.20404394846114	6.95988894568549	5.17965049255829	1.57428133965403e-05	0.000156681965916138	2.42318831980348	Up-Regulated
YES1	1.88093708986958	10.5965617201063	5.16714739194697	1.62972721381509e-05	0.000161380735218961	2.38879942829295	Up-Regulated
ANKLE2	1.14959908137246	8.00212044609918	5.16690915560258	1.63080246584572e-05	0.000161419244073062	2.38814419920352	Up-Regulated
HFM1	1.40876511871499	4.07122746361626	5.16641666719153	1.63302750831802e-05	0.000161503536335674	2.38678969528939	Up-Regulated
SH3GLB1	1.03917870092644	9.79561328464084	5.16178388272773	1.65410764893948e-05	0.000163245084715731	2.37404821397814	Up-Regulated
NIFK	1.5382154838118	8.81722347683377	5.1525391758967	1.69699107182046e-05	0.000166986761619554	2.34862367934412	Up-Regulated
ZNF250	1.1828310224745	5.80162296295166	5.15135423594972	1.70256755837416e-05	0.000167465428012729	2.34536499520018	Up-Regulated
MIR17 /// MIR17HG /// MIR18A /// MIR19A /// MIR19B1 /// MIR20A /// MIR92A1	2.84610130269692	5.39149070739746	5.15108698075043	1.70382783140325e-05	0.000167519326667816	2.34463002436824	Up-Regulated
GTF2I	4.07928962102012	7.93814730326335	5.14756866514617	1.72050622406431e-05	0.00016887673362915	2.3349545223936	Up-Regulated
PDIA4	1.54435467997556	8.89830845303006	5.14556983887117	1.73005428059603e-05	0.000169672295959372	2.32945777159639	Up-Regulated
HAUS6	2.02912424077433	7.30020343356662	5.14456991061213	1.73485066279384e-05	0.000170071771102899	2.3267080065171	Up-Regulated
ELAC1	1.51044788865186	5.51008450402154	5.14329752975521	1.74097318261156e-05	0.000170563145968827	2.32320903320679	Up-Regulated
CCNG2	1.66111724692047	10.4150421820747	5.14211657263747	1.7466751429416e-05	0.000170945925974617	2.31996149625413	Up-Regulated
CCDC97	1.32308862272394	6.62405214097765	5.14107503531854	1.75171946592711e-05	0.000171297041162885	2.31709737375402	Up-Regulated
ONECUT2	3.98813093478087	6.76651781717936	5.14079246971963	1.75309048771277e-05	0.000171359859060802	2.31632035032695	Up-Regulated
MCMBP	1.37581233675518	4.91987295362684	5.13606370723083	1.77619477721085e-05	0.000173330077885663	2.30331700957947	Up-Regulated
UBXN7	1.58454432008128	9.06011048210992	5.13463705785623	1.78322493689922e-05	0.000173943940547473	2.29939403486413	Up-Regulated
PKN3	2.1315271206003	6.19255681355794	5.13207353029293	1.79592742069268e-05	0.000174892840910354	2.29234499126217	Up-Regulated
UBTF	1.91214422801184	8.4485858323839	5.12759924224822	1.81831530903011e-05	0.000176926518153786	2.28004215350265	Up-Regulated
TBX1	1.28356038653661	3.79550281948513	5.11796405517292	1.86747993711056e-05	0.00018103624551099	2.25354988916073	Up-Regulated
CBR4	1.41455946019087	8.4178352355957	5.11611659286758	1.87705777506639e-05	0.000181889760008287	2.24847045038311	Up-Regulated
ZNF555	1.13664518083845	5.54753108554416	5.11533222383418	1.88113905198662e-05	0.000182210165669775	2.24631391700473	Up-Regulated
PAXBP1	1.78539765373109	8.10267379760742	5.11327224298756	1.89190001938156e-05	0.00018317704675099	2.24065029664879	Up-Regulated
LOC150776 /// SMPD4	1.15499730185857	9.27386015150282	5.11144321540046	1.90150616159567e-05	0.000184031365878218	2.2356217254818	Up-Regulated
AP3B1	1.18045854518023	7.43510916815864	5.10917435305548	1.91349021063094e-05	0.00018511502580674	2.22938401149958	Up-Regulated
IL10RB	1.43332777881118	7.63358598497179	5.10766382753914	1.92151064301393e-05	0.000185814503710533	2.22523123244516	Up-Regulated
DDOST	1.01314381594381	11.1802095370822	5.10495592080825	1.93597313054798e-05	0.000186982406916745	2.21778670611949	Up-Regulated
SRSF1	1.14339673077619	9.50047607421875	5.10212017269565	1.95123520044123e-05	0.000188147394194247	2.20999089708137	Up-Regulated
PARPBP	2.10846401396252	4.24897931416829	5.09426956970347	1.99411842562753e-05	0.000191776645699305	2.18840961745649	Up-Regulated
ZNF747	1.33756481352307	6.91680565728082	5.09346900501986	1.99854409094086e-05	0.000192079117003462	2.1862089489147	Up-Regulated
RRN3	1.25613870772104	9.71057744344076	5.09220068965784	2.00557569678919e-05	0.000192563111242639	2.18272251384653	Up-Regulated
POLR1B	1.25392106475023	7.47459199693468	5.08340913945242	2.05500184311872e-05	0.000196301922609529	2.15855674571836	Up-Regulated
KIF20B	1.18396324682488	7.7410432434082	5.08141721395214	2.06636876463087e-05	0.0001971475075318	2.15308170585716	Up-Regulated
MSTO1	1.22545797358114	6.89801907009549	5.08019382727801	2.0733811830043e-05	0.000197656176173065	2.14971913396232	Up-Regulated
MIR7110 /// PDIA5	3.99103514252516	6.73630978902181	5.07809114755084	2.0854893626806e-05	0.000198729898020755	2.1439398460836	Up-Regulated
SUPT16H	2.40315589299277	8.76413547092014	5.07676100175913	2.09318545124285e-05	0.000199221106605947	2.1402839524427	Up-Regulated
NELFCD	1.05917760455419	9.98877319335937	5.07468681288236	2.10524324171343e-05	0.000200206674317091	2.13458315359426	Up-Regulated
FAM35A	1.18200796621817	10.4224077012804	5.07192867079309	2.12138474224744e-05	0.000201415932047539	2.12700271766839	Up-Regulated
DCAF16	1.71943120401373	6.45806108262804	5.07002872134944	2.13257580256756e-05	0.000202152026299008	2.12178104093237	Up-Regulated
USP38	1.07291920979818	8.89773432413737	5.06531716914723	2.16058323934403e-05	0.000204394998483076	2.10883258086426	Up-Regulated
GSPT1	1.14799246409583	9.07132264031304	5.06382257195609	2.16954440178435e-05	0.000205160214077862	2.10472519834392	Up-Regulated
ZNF781	1.49018239419927	6.35783785502116	5.0618084551959	2.18167929204348e-05	0.000205857928737576	2.09919019197252	Up-Regulated
ODF2	1.48766285729787	7.39444059583876	5.05681400842979	2.21206417493045e-05	0.000208093301064057	2.08546540234639	Up-Regulated
ZNF117	2.30401436740129	7.09120290544298	5.04868563688647	2.26242271474482e-05	0.000212321059079683	2.06313004806573	Up-Regulated
HAT1	1.10163800274884	10.8930034044054	5.042108617561	2.30400807760937e-05	0.000215449948187742	2.04505892948831	Up-Regulated
NXT2	1.09272201073864	6.10573017756144	5.03967651033407	2.31957874856256e-05	0.000216733623395686	2.03837675644454	Up-Regulated
LOC642533	1.85609405356109	7.27037953694661	5.03606222483117	2.3429124904224e-05	0.000218439889856364	2.02844689507639	Up-Regulated
IGFBP4	2.44041509476919	7.1415943145752	5.03598511108274	2.34341288420617e-05	0.000218439889856364	2.02823503761553	Up-Regulated
IGSF9	3.18242998880054	5.69971442328559	5.02665120972203	2.40477704092207e-05	0.000223539709282234	2.00259300808545	Up-Regulated
TRAM1	1.48755871808088	8.799279361301	5.02615404948361	2.40809024072974e-05	0.000223759250420711	2.00122728860717	Up-Regulated
SOCS2	4.28921971800466	6.58363756815592	5.02580555382534	2.41041542347852e-05	0.000223859184361164	2.00026996142438	Up-Regulated
ABCC1	1.94538315868882	7.12041259765625	5.02550546390735	2.41241943916761e-05	0.000223859184361164	1.9994456092021	Up-Regulated
ZNF665	1.42696633313699	9.12281555175781	5.02542258840362	2.41297317950315e-05	0.000223859184361164	1.99921794925138	Up-Regulated
ZNF43	2.38977432654648	9.29175077650282	5.02146278261748	2.43957962519814e-05	0.000225970987102835	1.98834057076531	Up-Regulated
VARS	2.29420460090435	6.83613766564263	5.01884084212898	2.45735799789428e-05	0.000227349116422021	1.98113851294896	Up-Regulated
ITGB3BP	1.71669208990834	8.72681828816732	5.01563950205089	2.47924078742568e-05	0.000229013294731646	1.97234523623989	Up-Regulated
PRKAA1	1.47421757127873	4.74003736707899	5.01315288350948	2.49637243829133e-05	0.000230324389971501	1.96551535031143	Up-Regulated
ZNF704	2.0788956394902	5.02765763600667	5.00358343495001	2.56341285551313e-05	0.000235954377831537	1.93923327923288	Up-Regulated
NEK3	1.703682313142	4.9324688551161	5.0022588466891	2.57283320803666e-05	0.000236636258844764	1.93559559865336	Up-Regulated
CAPN7	1.14787000625853	9.46505617777506	5.00112716920324	2.5809090043703e-05	0.000237193505137869	1.932487751136	Up-Regulated
GTSE1 /// TRMU	2.15228147153501	4.57123662312826	4.99930267800864	2.59398219803885e-05	0.000238301848958897	1.92747736985625	Up-Regulated
LINC00909	1.07708983244719	8.81721779717339	4.99893586992383	2.59661850242704e-05	0.000238450893947986	1.9264700626649	Up-Regulated
RP11-473I1.9	1.44451624956081	5.37782521565755	4.99848098395132	2.59989155601221e-05	0.000238543982729293	1.92522088751964	Up-Regulated
CEP170 /// CEP170P1	1.4945135853278	11.2768512641059	4.9982545494409	2.60152236349756e-05	0.000238543982729293	1.92459907201934	Up-Regulated
RFC2	1.08434773197881	8.60310610453288	4.99377036816842	2.63402940280477e-05	0.000241227038532564	1.91228535624115	Up-Regulated
RAD18	1.46737986771518	5.11591680314806	4.99095803432963	2.65462360518174e-05	0.000242640644954	1.9045629509822	Up-Regulated
ANGEL2	1.5260183748114	5.84447572496202	4.98986373599859	2.66268037360521e-05	0.000243282505930253	1.90155818599404	Up-Regulated
PHB2	1.10804335175368	12.6627408515082	4.98948188495084	2.66549749890773e-05	0.000243445321084707	1.90050969523969	Up-Regulated
AHSA2	1.56959215799967	7.46240863800049	4.98923432234445	2.66732549596704e-05	0.000243451138597699	1.89982993792429	Up-Regulated
CENPN	1.72607953510587	5.04007033454047	4.989192892693	2.66763153400064e-05	0.000243451138597699	1.89971618061587	Up-Regulated
PRUNE	2.04504420568073	6.88764081743028	4.98822615947944	2.6747826989688e-05	0.000243914461087042	1.89706174730465	Up-Regulated
ATF1	1.09645900827236	8.76165724012587	4.98771493095958	2.67857212456396e-05	0.000244165345835253	1.89565804158605	Up-Regulated
NCOA5	1.87790558224633	8.18007413652208	4.98727913825989	2.68180662638798e-05	0.000244365471675291	1.89446147117379	Up-Regulated
RP1-74M1.3	2.5183669236602	5.10311848958333	4.98621765698546	2.68970140130723e-05	0.00024498992082085	1.89154695553835	Up-Regulated
PLXNB2	1.02114782686587	6.50194958792792	4.98184765189015	2.72244873812328e-05	0.000247493426452197	1.87954863515541	Up-Regulated
RPS17P5 /// RPS17P5	2.18557798193876	9.26981067233615	4.98005442851382	2.73600156815649e-05	0.000248629385161917	1.8746253484425	Up-Regulated
SLC25A39	1.90003891394882	8.72470452202691	4.97869375178963	2.74633026701384e-05	0.000249375271118268	1.870889695497	Up-Regulated
RFNG	1.2707438716182	7.64444432576497	4.97543070561914	2.77125861543878e-05	0.000251250810014993	1.86193148530924	Up-Regulated
CSNK1E /// CSNK1E	1.38371840381118	11.2505785793728	4.97356242287409	2.78563319758764e-05	0.000252359482052643	1.85680257028089	Up-Regulated
WRAP53	1.07437958893953	7.10147186279297	4.97017554562303	2.8118820784898e-05	0.000254345548930474	1.84750505877828	Up-Regulated
6-Sep	2.29052540208928	6.27129502190484	4.9699419906311	2.813701252371e-05	0.00025441224933972	1.84686392953255	Up-Regulated
WDR6	1.81035562343698	7.15292844984267	4.96927093532025	2.81893468870829e-05	0.000254787494269952	1.84502183449507	Up-Regulated
SEPSECS	1.35833246140253	3.84420523749457	4.96862484291841	2.82398263388552e-05	0.000255047709614899	1.84324828063073	Up-Regulated
ZNF844	1.16443184746636	6.26345311482747	4.96620293492706	2.84298561256696e-05	0.00025666539591689	1.83660017186199	Up-Regulated
C1orf112	1.87880147298177	5.64157535129123	4.96556728899136	2.84799420320924e-05	0.00025701890894503	1.83485536856549	Up-Regulated
ZFP37	2.45803150802694	8.35187572903103	4.96173176474483	2.87840397504927e-05	0.000259369526879943	1.82432745606092	Up-Regulated
SEC23IP	1.33326340529023	6.57243431091309	4.96172567348763	2.87845252639106e-05	0.000259369526879943	1.82431073696931	Up-Regulated
PHOSPHO2	1.67287713106347	8.02630901760525	4.961518986984	2.88010043927918e-05	0.000259413219736497	1.82374343119733	Up-Regulated
DDX18	1.2268055264912	10.1725116984049	4.96036613797593	2.88930941818352e-05	0.000259960443867928	1.8205791627814	Up-Regulated
LOC100506473 /// RP11-332H14.2	1.75199771053577	6.49206309848362	4.9574366470424	2.91284281470812e-05	0.000261666299909494	1.81253871223924	Up-Regulated
TUBGCP3	2.7277546998685	5.95035309685601	4.9521949081649	2.95543000123407e-05	0.00026539053992682	1.79815277943286	Up-Regulated
ZNF581	2.13619408985925	8.04546810574002	4.95024120401952	2.97146176091303e-05	0.000266524933993717	1.79279112666877	Up-Regulated
TTI1	1.08650590200273	10.0429214138455	4.94816064733092	2.98862997693619e-05	0.000267962637428842	1.78708151514281	Up-Regulated
ZNF397	1.5656585612625	6.10929180569119	4.94413221910991	3.02215368495376e-05	0.000270658836110977	1.77602691657399	Up-Regulated
OSTC	1.50134230517837	10.8330019463433	4.94303956845748	3.03131106737815e-05	0.000271375613561475	1.77302863733865	Up-Regulated
UXT	1.39623419544684	10.6425744628906	4.94261303496594	3.03489331335041e-05	0.000271489619411849	1.77185822488479	Up-Regulated
DNMT3A	1.66271317900804	5.86218978881836	4.94113110107905	3.04737224860054e-05	0.000272398709777984	1.76779184088992	Up-Regulated
ZDHHC15	2.06223408128849	5.38712086147732	4.93596637015663	3.09126485661202e-05	0.000275798053481797	1.75362068153499	Up-Regulated
HN1	1.64177598095445	11.7015377129449	4.93241657232888	3.12179849056096e-05	0.000278416598031903	1.74388127863175	Up-Regulated
SLC43A3	2.54488370178869	6.52329897986518	4.92971536767705	3.14523458080009e-05	0.00028008188894834	1.73647047692771	Up-Regulated
GRN	1.33626477276838	9.04502493964301	4.92531382740278	3.18380006084194e-05	0.000283301588463415	1.72439544555413	Up-Regulated
PCDHB12	1.78037850516183	7.2406059773763	4.91909620325989	3.23908372212389e-05	0.000287894070207519	1.7073396673292	Up-Regulated
EPHB2	2.04724214341905	6.78360203213162	4.91743764235373	3.25399199073755e-05	0.000288891595463064	1.7027902989531	Up-Regulated
EIF3G	1.28411182221912	10.4519283379449	4.91646262123306	3.26278809831647e-05	0.000289536481136739	1.70011591062913	Up-Regulated
PRDX4	1.71394283557064	10.8864462958442	4.91635969220043	3.26371805210263e-05	0.000289536481136739	1.69983358874394	Up-Regulated
GPR125	2.11614658416264	5.37394914415148	4.91509455256842	3.27517010646955e-05	0.000290442875429679	1.69636350229248	Up-Regulated
ZNF423	2.25282789765212	11.5816596815321	4.91457156754286	3.27991588427646e-05	0.000290754096367937	1.69492905440061	Up-Regulated
RAVER1	3.04645046254314	6.80608848571777	4.91386298785228	3.28635677842484e-05	0.000291215292822138	1.69298557533957	Up-Regulated
TMEM133	1.87787980982866	8.14894636366102	4.91307935912289	3.29349456499795e-05	0.000291690984392672	1.69083627935935	Up-Regulated
ZBTB26	1.71620621252313	6.10343464745416	4.91300139896238	3.29420552150241e-05	0.000291690984392672	1.69062245580562	Up-Regulated
RPS3	1.10590983395855	14.0326686943902	4.9125720212456	3.29812397204722e-05	0.00029192803754086	1.68944479419549	Up-Regulated
BMPR1A	1.35751366186394	8.4287277730306	4.90427788615839	3.37473505045199e-05	0.000297700746123518	1.66669796482881	Up-Regulated
METTL2A /// METTL2B	1.10278459175554	9.20248428344727	4.90132556723924	3.40243158453655e-05	0.000299470007504231	1.65860193095424	Up-Regulated
ZNF207	1.68506290496342	9.36287787543403	4.89816129244253	3.43236851812812e-05	0.00030187899330343	1.64992510661792	Up-Regulated
MLX	1.29175204322452	8.21481687757704	4.89733652136827	3.44021471355289e-05	0.000302455961246119	1.64766356120659	Up-Regulated
LOC100288310	4.769594390304	8.26931902991401	4.8963162336814	3.44994567158559e-05	0.000303198140150785	1.6448659478206	Up-Regulated
MSL2	1.25815646862858	9.53525127834744	4.89111199577426	3.50001004880004e-05	0.000307138941521192	1.63059676917717	Up-Regulated
AKAP17A	1.11641684234457	7.45075069851345	4.88987258840392	3.51203957855372e-05	0.000307964753200695	1.62719870393207	Up-Regulated
NAP1L1	1.07865108106502	12.7133198038737	4.8885904968176	3.5245268215373e-05	0.000308944546361962	1.62368368913831	Up-Regulated
NAGA	1.52159523131356	6.23167956882053	4.88578099875491	3.55204578170263e-05	0.000311008982479831	1.61598137362667	Up-Regulated
IGFBPL1	4.30632126419632	10.463141225179	4.88516564183012	3.55810175775732e-05	0.00031142328670985	1.61429440657846	Up-Regulated
NUDT21	2.74390539744544	8.38737823486328	4.88299729906315	3.57952354337818e-05	0.000313065208974221	1.60835016055348	Up-Regulated
PGGT1B	1.44316583058191	7.4005891418457	4.88204348398472	3.58898732009306e-05	0.000313776222282337	1.60573546564292	Up-Regulated
FCF1	1.14526360728753	4.8067766655816	4.88161921036657	3.59320499375204e-05	0.000313979919712995	1.60457241787683	Up-Regulated
RPS27A	1.51136940446481	7.13949793497721	4.88108698810298	3.59850277245444e-05	0.000314257661353819	1.60311346633546	Up-Regulated
UBA6	1.94410903365524	7.60163582695855	4.87894313870667	3.61992186294264e-05	0.000315893589509035	1.59723679044648	Up-Regulated
SKA1	1.62431498128901	4.68096466912164	4.87609587068776	3.64856559899084e-05	0.000318157084749969	1.58943226689816	Up-Regulated
DUS4L	1.40987604938487	6.7563257768419	4.87580007178428	3.65155429791064e-05	0.000318299681164798	1.58862148821841	Up-Regulated
ZNF227	1.25959999044105	8.12191328260634	4.87237730708065	3.68631549955656e-05	0.000320972854196857	1.57924007664414	Up-Regulated
COL4A1	2.37580926481379	9.49536846584744	4.87204019172031	3.68975701658418e-05	0.000321034796581675	1.57831611305565	Up-Regulated
SSR2	1.27721223377046	11.6091198391385	4.86641690165801	3.74763870098666e-05	0.00032565950737772	1.56290467703322	Up-Regulated
SETD8	1.05761188729099	6.47476517571343	4.86570545691106	3.75502601991842e-05	0.00032599004037077	1.56095497396477	Up-Regulated
CHRAC1	1.79477993596798	6.47311948988173	4.86191174716323	3.7946641810745e-05	0.000328945492851124	1.55055880722168	Up-Regulated
PARD3	2.02886420759575	7.47350301954481	4.86082697608381	3.80607485415398e-05	0.00032945064011486	1.54758626880917	Up-Regulated
DHRSX	1.82768398264729	5.21622233496772	4.86074161579267	3.80697420798097e-05	0.00032945064011486	1.54735236327015	Up-Regulated
TTC31	1.52351334183304	7.72250532362196	4.85979534054032	3.81695835435151e-05	0.000330026568300143	1.54475939084614	Up-Regulated
C17orf62	1.26778768710989	8.51273920694987	4.85601877064638	3.8570657865701e-05	0.000333371823478705	1.53441133828508	Up-Regulated
UBE2T	1.90538917824074	8.92157053629557	4.8550284696375	3.86765225336293e-05	0.000334131053959752	1.53169797007559	Up-Regulated
SLC37A4	1.19673613593692	5.21555815590752	4.85424069724577	3.87609435654661e-05	0.000334524723219314	1.52953955518949	Up-Regulated
HK2 /// RP11-259N19.1	1.94200124185552	4.88423258463542	4.85258440769158	3.89390386275414e-05	0.000335815295358459	1.52500159881174	Up-Regulated
ZNF780A	1.35296391078404	5.52027835422092	4.8507978989916	3.9132050935182e-05	0.000337109001426231	1.52010702492514	Up-Regulated
MURC	2.32537211261729	7.97180909898546	4.8489707276801	3.933044365116e-05	0.00033869402189234	1.51510121970919	Up-Regulated
XRCC1	1.10315287756542	7.98968205769857	4.84814160649287	3.9420799573472e-05	0.000339347863971052	1.51282977813063	Up-Regulated
CSNK1E	1.46012020212002	7.2805931769477	4.84411089441571	3.98630171518398e-05	0.000342277633215395	1.50178785094059	Up-Regulated
KDM6B	2.14816462198893	6.36260610792372	4.8409975361411	4.02079742242201e-05	0.000344987646043491	1.49325956133213	Up-Regulated
MOB1A	1.37728020804269	8.41710755242242	4.83330568179394	4.10730427550812e-05	0.000351136676530293	1.47219183949868	Up-Regulated
GUSBP3 /// SMA4 /// SMA5	1.69624594229239	8.19795418633355	4.83310494235403	4.10958658482535e-05	0.000351159364634847	1.47164206434968	Up-Regulated
RCL1	1.67245849932312	5.97769246419271	4.83301179806865	4.11064601938827e-05	0.000351159364634847	1.47138696618549	Up-Regulated
NPIPB15	1.63495589967758	8.25249169243707	4.83252549648974	4.11618169849174e-05	0.000351312311027634	1.47005511937482	Up-Regulated
DDX19A /// DDX19B	1.1369465580693	7.3635023159451	4.82905315389645	4.15592480855125e-05	0.000353742452578749	1.46054570277983	Up-Regulated
SETD5	2.21426247087105	5.6596142578125	4.82468897881864	4.2064186686946e-05	0.000357652039950685	1.44859484653926	Up-Regulated
PAK2	1.42724729669157	8.58329150729709	4.82351713493676	4.22008088208233e-05	0.000358466628337205	1.44538605053864	Up-Regulated
SEPN1	1.69404036910446	8.85538499620226	4.82299627465504	4.22616764893821e-05	0.000358812313240899	1.44395983204374	Up-Regulated
SUCO	1.06661632073619	10.8727057562934	4.82016436703582	4.25941480413614e-05	0.000361504573668978	1.43620577590064	Up-Regulated
NCK1-AS1	1.11866157168434	3.93836968315972	4.81924367351962	4.27028000909163e-05	0.000362295978549123	1.43368491930195	Up-Regulated
GDI2	1.13090061409763	11.7023803032769	4.81733541974748	4.29288759974899e-05	0.000363619025170863	1.42846027818399	Up-Regulated
TMA16	2.6838313592174	7.90247678968641	4.81727502661257	4.29360503826637e-05	0.000363619025170863	1.42829493015001	Up-Regulated
PLAGL2	1.06661181777873	4.16808561960856	4.8168056476895	4.29918508868744e-05	0.000363960528854396	1.42700984278442	Up-Regulated
UTP23	1.50673239773544	6.59275481753879	4.81390760793755	4.33379794343094e-05	0.000366550446170825	1.41907573377435	Up-Regulated
CNTRL	1.22837733717822	5.65886359744602	4.81385293702955	4.3344535708864e-05	0.000366550446170825	1.41892606310203	Up-Regulated
CRADD	1.09762783958798	7.13580469767253	4.81305042265306	4.34408891580424e-05	0.000366969407765388	1.41672906671877	Up-Regulated
JADE3	2.56654210973669	8.42611195882161	4.81058639097962	4.37380682889894e-05	0.000369214605176042	1.40998366373256	Up-Regulated
HAUS8	1.44333951839064	4.46937058342828	4.80581648371391	4.43191236298855e-05	0.000373851201408768	1.39692681601556	Up-Regulated
PPP1R18	2.70348106666847	8.80805926005046	4.80353115687575	4.46002356137229e-05	0.000375683503282068	1.39067157425089	Up-Regulated
GEMIN5	1.22693489518746	8.8896927218967	4.79287094642327	4.59351847387382e-05	0.000385822740959159	1.36149724331292	Up-Regulated
MOCS3	1.39748764845429	4.36898819817437	4.78762092238585	4.66071944518941e-05	0.000390630078089681	1.34713173935501	Up-Regulated
SETMAR	1.68416483238261	4.20750667995877	4.78430757189581	4.70363417673026e-05	0.0003937689805523	1.33806636559584	Up-Regulated
PROSER1	1.34882085890997	8.10011628892687	4.78413583589256	4.70586921676574e-05	0.0003937689805523	1.33759651173699	Up-Regulated
LCORL	1.64671950567336	9.14569630940755	4.78331606938216	4.71655257484751e-05	0.000394185797637753	1.33535373109549	Up-Regulated
MYBL2	2.64759396346158	5.64220570882161	4.78311397179494	4.71919006225163e-05	0.000394266116817172	1.33480082321058	Up-Regulated
CEP70	1.58023956944703	7.89267118665907	4.78202908456341	4.7333735964764e-05	0.000395183257458323	1.33183278162681	Up-Regulated
KAT6B	2.82634569602038	7.08745591905382	4.77835165917459	4.78176812147594e-05	0.000398897306510008	1.32177259668018	Up-Regulated
CENPQ	1.62079565461982	6.60714974297418	4.77825067285942	4.78310402397407e-05	0.000398897306510008	1.32149634426818	Up-Regulated
PRPF3	1.07457273775938	9.71151363796658	4.77650904412578	4.80620185297083e-05	0.00040068151427922	1.31673214348701	Up-Regulated
WDR36	1.22047992282444	6.95049539354112	4.77460903078065	4.83152700217424e-05	0.000402650078090481	1.31153489912299	Up-Regulated
WDR77	1.34865103827583	7.96368709140354	4.77186756073943	4.86830240300125e-05	0.000405284020933746	1.30403635489492	Up-Regulated
ADPGK	1.01337774771232	7.02121687147352	4.7714950372028	4.87332109242008e-05	0.000405558264159715	1.30301745465916	Up-Regulated
TRIT1	1.30952679669416	9.13395216200087	4.77094848378761	4.8806936688392e-05	0.000406028134785144	1.30152257590736	Up-Regulated
DIS3L2	1.28432340268735	6.13842547946506	4.76984400259155	4.89562619251442e-05	0.00040712636773534	1.2985017657869	Up-Regulated
MRPS16	1.17105557073361	8.23464111328125	4.76522366971239	4.95858795120742e-05	0.000411712399908014	1.28586576580938	Up-Regulated
EYA2	4.05592967442104	7.2085908932156	4.7646856467924	4.96597189280677e-05	0.000412102071189236	1.28439443236506	Up-Regulated
TMEM39A	1.39769252595447	5.70552511003282	4.76437311062595	4.97026623537745e-05	0.000412312949995086	1.28353974692913	Up-Regulated
PGF	1.02776414578554	7.65840001424154	4.75852821956354	5.05126189968644e-05	0.000417852892567097	1.26755701119057	Up-Regulated
PLEKHG2	1.65517646749184	4.65439025878906	4.75804394921015	5.0580313808594e-05	0.000418265759546594	1.26623288238993	Up-Regulated
MBD6	2.03850892082093	6.86858832465278	4.75283690937199	5.13139266841228e-05	0.000423885116879944	1.2519963595788	Up-Regulated
DENR	2.42558434703363	7.68887866550022	4.7511559129271	5.15530159321062e-05	0.000425710614006768	1.2474007391123	Up-Regulated
CDK5RAP3	1.11876432227079	10.3994152492947	4.74842742407535	5.19434553756061e-05	0.000428333163928297	1.23994180863551	Up-Regulated
GTF3C4	2.45342286932405	6.96559058295356	4.74817880255133	5.19791785427844e-05	0.000428451522666795	1.23926217082509	Up-Regulated
LSM7	1.22793646918403	11.9334891086155	4.74781676859448	5.20312411362482e-05	0.000428497002697557	1.23827251333878	Up-Regulated
CUL4B	2.34113074004966	8.16040019565158	4.74650438254294	5.22204057147843e-05	0.00042986331872604	1.23468504211628	Up-Regulated
PRL	6.57210949690885	6.7278005472819	4.74499609969877	5.24386526361712e-05	0.00043135789880989	1.23056221829657	Up-Regulated
SMURF2	1.12957969544426	9.71345443725586	4.7427002357459	5.27726069547805e-05	0.000433953206420465	1.22428686678409	Up-Regulated
ACTBP9 /// ACTBP9	2.34703768775577	8.05384065416124	4.73979672803996	5.31979837265117e-05	0.000436992728354908	1.21635112869067	Up-Regulated
KPNA2	1.20992103051888	12.1301499938965	4.73811052064524	5.3446586338635e-05	0.000438728383075748	1.21174272106959	Up-Regulated
GNG4	3.39846045075271	7.99277957068549	4.73725880430196	5.35725969185448e-05	0.00043945599383688	1.20941505160179	Up-Regulated
AC004941.5	1.25246154139282	7.77443640814887	4.73496614033703	5.39132664135009e-05	0.000441214047305337	1.20314963620537	Up-Regulated
CDKAL1	2.88581445683878	6.816728515625	4.73096134323379	5.4513527496938e-05	0.000445620138920052	1.19220614114638	Up-Regulated
ACAT2	1.18933734389209	9.16339404635959	4.73067999835108	5.45559463677326e-05	0.000445633822925807	1.19143738013668	Up-Regulated
ST7-AS1	2.1529389800218	4.88634116278754	4.73057326483971	5.45720473690928e-05	0.000445633822925807	1.19114573749808	Up-Regulated
RPS19	1.14404560068927	13.7865706041124	4.72843948289682	5.48949281746045e-05	0.000447959375714902	1.1853154754649	Up-Regulated
ST8SIA2	3.25802326505146	4.27833020104302	4.72795634376892	5.49682998245817e-05	0.000448402523508329	1.18399540840621	Up-Regulated
CTD-2554C21.3	1.42897901181821	6.1630465443929	4.72758696018659	5.50244619196698e-05	0.000448705026153535	1.18298616314675	Up-Regulated
G6PC3	1.54574425510628	8.59482451544868	4.72572260567598	5.53087967063439e-05	0.00045020917812197	1.17789243910527	Up-Regulated
PRKY	1.91103324688301	5.33511526319716	4.72552562557895	5.53389236873501e-05	0.00045020917812197	1.17735427097927	Up-Regulated
MBD2	2.20509343021131	3.43559000651042	4.72549952068519	5.53429175078924e-05	0.00045020917812197	1.17728295015858	Up-Regulated
BCL7C	1.24333720535197	7.46011254204644	4.72377432886852	5.56074940152026e-05	0.000451892551572058	1.17256968173324	Up-Regulated
SLC30A5	1.6685873041708	6.45018127441406	4.72349827641902	5.56499463275378e-05	0.000452081325641117	1.17181551844945	Up-Regulated
LOC102724441 /// LOC102724951 /// LOC389831	2.188465505933	9.26655415005154	4.72311087321711	5.5709576976686e-05	0.000452409472146996	1.17075715865852	Up-Regulated
CASP2	1.53344714250514	3.22551414913601	4.72269320025896	5.57739381445905e-05	0.000452775794713317	1.16961611556393	Up-Regulated
C2orf43	1.7433227417961	7.08959514194065	4.72233641176345	5.58289759759253e-05	0.000453066203244241	1.16864141266102	Up-Regulated
MED23	2.01499009712663	6.76467069837782	4.72179263448403	5.59129625450279e-05	0.000453193446338961	1.16715589608139	Up-Regulated
SOCS6	2.46327771383619	5.76308588663737	4.72161124736645	5.59410058135047e-05	0.000453193446338961	1.16666037871576	Up-Regulated
NAB1	3.37339462300457	6.5894876797994	4.7181953562577	5.64717409979756e-05	0.000457020786232068	1.15732919949149	Up-Regulated
PCDHB3	1.54696847219316	5.67724849700928	4.71401359244838	5.71283017588722e-05	0.000461698763149538	1.14590700076009	Up-Regulated
ZNF608	1.60218017618492	7.13405614640978	4.71360059873599	5.71935550415661e-05	0.000462067340249932	1.14477900378208	Up-Regulated
DCP1A	1.28857771050993	9.54818509419759	4.70471728625682	5.86152274643553e-05	0.000472093465584489	1.12051921862847	Up-Regulated
FMNL3	1.99296639861253	5.01733321719699	4.70258294725429	5.89620126825673e-05	0.000474382679739661	1.1146913098365	Up-Regulated
TMEM39B	1.61027056981647	7.22131849500868	4.70247171802635	5.89801409796228e-05	0.000474382679739661	1.11438760241483	Up-Regulated
GAA	1.77637756589859	7.55454972161187	4.70013768894232	5.93618266552651e-05	0.000476963252230449	1.10801482577423	Up-Regulated
PTX3	3.26956982082791	6.83790787590875	4.6993738401846	5.94872726754473e-05	0.000477472493542476	1.10592931721801	Up-Regulated
ZCCHC8	1.10972006056044	7.2498919889662	4.69914685688886	5.9524600717507e-05	0.000477472493542476	1.10530960111587	Up-Regulated
CTPS1	1.97161806298312	8.67910256279839	4.69703496703603	5.98730264881221e-05	0.000480086545157741	1.09954384024377	Up-Regulated
NFATC3	1.27761276083648	7.05427268981934	4.68843209999211	6.13134538768492e-05	0.00048996595592108	1.07606015741051	Up-Regulated
LOC100506639	1.11607236912642	4.80561363220215	4.68466438103349	6.19551155173987e-05	0.000494068672402138	1.06577694451381	Up-Regulated
ZNF266	1.04657168918186	9.95736265394423	4.67780794057555	6.31399952377257e-05	0.000502513166836153	1.04706642389699	Up-Regulated
GNL2	1.56113236846116	9.68233773125542	4.67393617429468	6.38190190944703e-05	0.000507402194409653	1.03650233770823	Up-Regulated
SNRPC	1.07518591502355	10.0340405273438	4.67227175417097	6.41131508291162e-05	0.000509052356920714	1.03196132943721	Up-Regulated
PHF14	1.04387135581365	8.84424542744955	4.67122769619028	6.429834187018e-05	0.000510350457004014	1.02911295215975	Up-Regulated
CCT2	1.31534038725354	12.1512872144911	4.67040429712942	6.44447685758299e-05	0.000511340103699854	1.02686663071646	Up-Regulated
CTD-2124B8.2	1.048254939488	7.20424930996365	4.66904568283943	6.46870993637717e-05	0.000512743917370132	1.02316029790353	Up-Regulated
RAB30-AS1	1.02866566774076	6.05649511125353	4.66784869473689	6.4901352630002e-05	0.000513922562677572	1.01989500261604	Up-Regulated
RP3-486D24.1	1.44329777470342	12.1902989705404	4.66356968748001	6.56730570012866e-05	0.00051863631784965	1.00822308896234	Up-Regulated
CTC-338M12.4	1.23653960455032	6.31974926418728	4.66175966149291	6.60022300714077e-05	0.000520886055979653	1.00328627976857	Up-Regulated
PCGF1	1.36302369536546	7.50122349209256	4.66086232296505	6.6166028964096e-05	0.00052198337966239	1.00083890151078	Up-Regulated
FAT4	2.29955896044534	7.70002321879069	4.65997619734965	6.63281778980456e-05	0.000522581603955188	0.998422166598364	Up-Regulated
GUSBP3 /// GUSBP9	1.9880439798668	8.11733105129666	4.65748441339803	6.67862621771229e-05	0.000525825551627775	0.99162664007262	Up-Regulated
PRKCSH	1.86687584125176	9.30333038330078	4.65247590726721	6.77165568186327e-05	0.000531206798952836	0.977969049840669	Up-Regulated
MIS18A	1.71394013097046	8.04416156344944	4.65064389948678	6.80600494090055e-05	0.00053354541400033	0.972973880627579	Up-Regulated
RPL13 /// SNORD68	1.03966174251819	13.6017920260959	4.64970986528069	6.82358427651707e-05	0.00053474526829433	0.970427236779082	Up-Regulated
CKS2	1.95532227369843	10.5072817823622	4.64754908025407	6.86442540534217e-05	0.000537365647032827	0.964536123134436	Up-Regulated
PACSIN2	1.50613646330657	7.27477767944336	4.64745753278859	6.86616110780527e-05	0.000537365647032827	0.96428653848075	Up-Regulated
AIMP1	1.51556588632089	9.81545081244575	4.64702264079247	6.87441244591012e-05	0.000537653581319967	0.963100907269438	Up-Regulated
GLA	1.20947477148955	8.28850748697917	4.6468984808308	6.87676997984262e-05	0.000537659163517084	0.962762416971276	Up-Regulated
TMEM201	1.21331711622773	7.38880082024468	4.64467438832531	6.9191372460992e-05	0.00054061219187296	0.956699207763321	Up-Regulated
ZNF579	1.37162507879671	8.49065422905816	4.64426029848253	6.92705395973819e-05	0.000540886968108058	0.955570380570697	Up-Regulated
IRS1	2.42705435778098	7.73934558444553	4.63932852200231	7.02203678238075e-05	0.000547197684055767	0.942127200069602	Up-Regulated
SEZ6L	2.29290357519079	7.55191821204291	4.62969823130752	7.21125947837363e-05	0.000560642645991375	0.915882359209429	Up-Regulated
FAM127B	1.20785414276931	8.84977149115668	4.6290048469972	7.22507762809239e-05	0.000561531314135746	0.913993014309916	Up-Regulated
ATP6V1G2-DDX39B /// DDX39B /// SNORD84	1.62097356685255	9.71724050309923	4.62757515655562	7.25365245857131e-05	0.000563565901951371	0.910097495451072	Up-Regulated
XXYLT1	1.21528788571635	6.97952379014757	4.62634310184552	7.27836731915262e-05	0.000565299348123618	0.906740615712256	Up-Regulated
DHX38	1.63674060478412	6.94474044799805	4.62532825660958	7.29878785747243e-05	0.000566324291758616	0.903975643342394	Up-Regulated
TERF2	1.04649270274652	4.45962723626031	4.62276129391942	7.35069444888826e-05	0.000569975707381978	0.896982267666734	Up-Regulated
LOC80154	1.55145366204479	7.68522769504123	4.6224922139269	7.35615672614305e-05	0.000570211252094371	0.896249223874132	Up-Regulated
WRN	2.12437995224403	7.15517956203885	4.61811381861015	7.44560656580967e-05	0.000575816426223978	0.884322186867764	Up-Regulated
LOC100996668 /// ZEB1	1.79611797433682	9.62413724263509	4.61212928625507	7.56962097780626e-05	0.000583488515752369	0.868022530370696	Up-Regulated
BCS1L	1.03927684965588	8.77209760877821	4.60704252009378	7.6766443030656e-05	0.000590190652891457	0.854170442357941	Up-Regulated
NT5DC2	1.0926747397771	4.01421551174588	4.60653784634306	7.68734408081314e-05	0.000590627109090374	0.852796254280105	Up-Regulated
TMEM218	1.40308099978815	4.18238866170247	4.60523743143307	7.71498302188666e-05	0.000592557056527533	0.849255424235875	Up-Regulated
MTF2	1.16121881071222	9.24725314670139	4.59416836374404	7.9542781994576e-05	0.000609145928670934	0.819121953458454	Up-Regulated
CPSF2	1.62051016186911	8.77344165378147	4.58957303417472	8.05577524278047e-05	0.000615915871780595	0.806615157559015	Up-Regulated
LGALS3BP	2.81942138268204	9.16955438401964	4.58734643885308	8.1054158677614e-05	0.000619107406229336	0.800555851768705	Up-Regulated
PRTG	3.9402193261202	5.98588185628255	4.58686590757068	8.11616883991652e-05	0.000619727463562197	0.799248223834783	Up-Regulated
SGSH	1.99692538427928	5.58717140621609	4.58643308345285	8.12586638936987e-05	0.000620266555485883	0.798070434717872	Up-Regulated
CDC45	2.24096784642134	5.08978949652778	4.5855627915573	8.14540039318004e-05	0.000621555893727477	0.795702270434375	Up-Regulated
METTL17	1.20262623136006	7.97232830471463	4.58308581604857	8.20125271123581e-05	0.000625614859756224	0.788962502750604	Up-Regulated
SETBP1	1.68699948749845	10.8029324849447	4.58218166744886	8.22173465016687e-05	0.000626973915378159	0.78650248036399	Up-Regulated
FCGRT	1.20188308796554	8.18884991115994	4.57854725329648	8.30458007787002e-05	0.000632266475465675	0.776614641933961	Up-Regulated
ASUN	1.32139577714224	10.5749797566732	4.57512990823804	8.38323380933957e-05	0.000636811669018243	0.767318443739025	Up-Regulated
EML4	2.02395752599	4.68532471550836	4.57498586366519	8.38656534955978e-05	0.000636859037426371	0.766926622580674	Up-Regulated
LOC101927886	2.23372921010174	5.186257909139	4.57392423311775	8.41115991369509e-05	0.000638314484834725	0.764038898353015	Up-Regulated
STAMBP	1.54691537524027	4.70389255099826	4.57083622656854	8.48310714999051e-05	0.000642944614738887	0.755639839994841	Up-Regulated
XPO1	1.09264405265687	10.6017203097873	4.56992603899279	8.50442995880368e-05	0.000644353040499822	0.75316438875049	Up-Regulated
KLHL7	2.97919201724744	7.88446417914497	4.56970887105607	8.50952537677502e-05	0.000644531458328486	0.752573764862354	Up-Regulated
HAUS4 /// MIR4707	1.97163610306997	7.63784036424425	4.56853551951798	8.53710826161931e-05	0.000646204416146646	0.749382716699231	Up-Regulated
GINS3	1.8870716276623	6.01601777818468	4.56785463900681	8.55315494982664e-05	0.000647210740379739	0.747531050732344	Up-Regulated
GJC1	2.31988872951931	4.67209008110894	4.56600126232763	8.59698643538996e-05	0.000650318195521071	0.742490975883691	Up-Regulated
PTBP2	2.03986592772146	9.7395866394043	4.56476045012967	8.62645567208991e-05	0.00065212788330508	0.739116885012321	Up-Regulated
ZNF219	1.72091854337662	5.33880738788181	4.5637849662732	8.6496938007571e-05	0.000653674482025082	0.736464389827669	Up-Regulated
ZNF805	1.04024091448103	7.38932756212023	4.56197062075088	8.69308091524418e-05	0.000656672263450196	0.731531129039413	Up-Regulated
DDX21	1.24771902094442	10.938167775472	4.56189282414196	8.69494611949958e-05	0.000656672263450196	0.731319604450861	Up-Regulated
RBAK	2.32527352388574	6.00409812927246	4.56161607088301	8.70158461029416e-05	0.000656962654461952	0.730567132473827	Up-Regulated
PCIF1	1.46864932428592	5.86985337999132	4.55982402525552	8.74469247567814e-05	0.000659990844932409	0.725694861501275	Up-Regulated
IGDCC4	2.87029940489108	9.32204911973741	4.55971565339282	8.74730616402041e-05	0.000659990844932409	0.725400226109039	Up-Regulated
ALDH16A1	1.25220682860682	5.9804906463623	4.55671160272881	8.82006683479608e-05	0.000665267260489847	0.71723341241155	Up-Regulated
PCNX	1.4653767217404	4.88607175191243	4.55499326189335	8.86195643069715e-05	0.000668212540356318	0.712562306137589	Up-Regulated
ABHD14A-ACY1 /// ACY1	1.51863270916006	7.63316053602431	4.55102584117066	8.95943017064245e-05	0.000674265212010141	0.701778392323578	Up-Regulated
CDC6	2.52715264174043	6.07021622127957	4.54748548022477	9.04731019056808e-05	0.000680443367642405	0.69215652025185	Up-Regulated
HEATR6	1.43506555304956	7.77922166612413	4.54478607238242	9.1148904308662e-05	0.00068508786562196	0.684820953875119	Up-Regulated
TMTC4	3.4503212298035	6.00515349494086	4.54326143540753	9.15328128902621e-05	0.000687753576215075	0.68067809900763	Up-Regulated
GLIDR	1.88157791056961	9.08417705959744	4.54312591760147	9.15670143139127e-05	0.000687790815277738	0.68030987078039	Up-Regulated
SEC24A	2.19287105338284	5.31835310194227	4.54280800347901	9.16472979730317e-05	0.000687954405914382	0.679446043127506	Up-Regulated
FAM110A	1.46077801336057	5.59285538567437	4.54248706091194	9.1728417305981e-05	0.000688124056842763	0.678573996383416	Up-Regulated
LOC441155 /// ZC3H11A	2.61408416505844	5.92776066250271	4.54019474298326	9.23098852279969e-05	0.000691824053789685	0.672345725836243	Up-Regulated
NUP160	1.99458301685475	5.62092619154188	4.53821934772717	9.28138974411594e-05	0.000694494826605532	0.666978941168183	Up-Regulated
RP11-173M1.8	2.16398134988452	5.49420792473687	4.53756434374619	9.29816208541884e-05	0.00069552854937939	0.665199498302794	Up-Regulated
RPIA	1.3164237451301	9.12925362481011	4.53478871729017	9.36957065675384e-05	0.000699979551161172	0.657659436666879	Up-Regulated
ZNF33B	1.87931056552463	5.90517765892877	4.53453956890407	9.37600706680341e-05	0.0007002379618834	0.656982654692401	Up-Regulated
RND3	2.11078832717169	11.1277440897624	4.53341176096449	9.40519740252988e-05	0.000702195023849834	0.65391917306126	Up-Regulated
MED28	1.19268725359881	8.04667338053385	4.52894840705628	9.52160723957475e-05	0.000709984651427771	0.641796499831694	Up-Regulated
POU2F1	1.04302308824327	6.12691847059462	4.52509561374077	9.62324233426829e-05	0.000716427392267559	0.631333687773141	Up-Regulated
RBM4B	1.87812098750362	9.16295055813259	4.52245765757183	9.69345086493067e-05	0.000721087306902228	0.624170773302475	Up-Regulated
TEX10	1.12421125179876	6.82396367814806	4.52221096318097	9.70004251189115e-05	0.000721231741367866	0.623500952034533	Up-Regulated
TMEM260	1.67577789145172	8.56371846516927	4.52028693932876	9.75160511004929e-05	0.000724154391306882	0.61827707299707	Up-Regulated
COL4A2	2.61902838812934	8.50691737704807	4.52028464991184	9.75166662670676e-05	0.000724154391306882	0.618270857262684	Up-Regulated
PLOD1	1.05813358044498	8.3932287258572	4.51542838288499	9.88302529978422e-05	0.000732521238576506	0.605087321645756	Up-Regulated
USP3	2.05297808773303	8.82680484347873	4.51470925470616	9.90262592795644e-05	0.00073370311723629	0.603135268413556	Up-Regulated
EP300-AS1	1.78993101574126	5.78553431193034	4.51461453595249	9.90521046528285e-05	0.00073370311723629	0.602878160830961	Up-Regulated
HSD11B2	3.96207647777739	4.97282970428467	4.5116255416752	9.98711425226122e-05	0.000738374577128825	0.594765196890735	Up-Regulated
KIF1B	1.09183352435076	9.48533649868435	4.50776885795339	0.00010093788054959	0.000744856314642381	0.584298394632301	Up-Regulated
SP1	1.85704110160706	6.94425627390544	4.50324442160013	0.000102203735266046	0.000753724504856337	0.572021249094278	Up-Regulated
ALYREF	2.0353465428428	10.1054852676392	4.50070183519046	0.000102922004845455	0.000758308179810593	0.565122795159509	Up-Regulated
ACTC1	4.0625642645296	7.29602983262804	4.49718669757071	0.000103923271240357	0.000764349934651033	0.555586726569695	Up-Regulated
ZNF891	1.09993795162786	5.25110447353787	4.49713862631383	0.000103937030828047	0.000764349934651033	0.555456324768317	Up-Regulated
MIR4723 /// TMEM199	1.31865465275195	7.99171190049913	4.49628850061269	0.00010418066383194	0.000765902110659448	0.553150246977594	Up-Regulated
LEPROTL1	1.01850764360378	9.43485100640191	4.49391662157968	0.000104863407728244	0.000770095445371127	0.546716602014714	Up-Regulated
NR2C1	1.16352069794186	6.7297785059611	4.49385212279438	0.000104882035526989	0.000770095445371127	0.546541659161131	Up-Regulated
FTSJ1	1.25078666727379	8.43477652655707	4.49314483133583	0.00010508652283427	0.000771115395948941	0.544623269721224	Up-Regulated
EWSR1	1.13039994416413	7.25450180053711	4.49065545695283	0.000105809384692307	0.000775590361412944	0.537871736573103	Up-Regulated
SNHG1 /// SNORD22 /// SNORD25 /// SNORD26 /// SNORD27 /// SNORD28 /// SNORD29 /// SNORD30 /// SNORD31	2.32355730975116	10.7243218994141	4.48623479946457	0.000107105228459483	0.000783727679810247	0.525883860068915	Up-Regulated
MALT1	2.29217070322188	5.7270612165663	4.48482405819801	0.000107522068530238	0.000786288559606387	0.522058655792191	Up-Regulated
RTKN2	1.20955829519443	4.05848002963596	4.48465453048811	0.000107572268068989	0.000786411128519269	0.521598997736946	Up-Regulated
LRRC37A4P	2.12975692749023	6.53672311570909	4.48305063883149	0.000108048354841861	0.000788536761033633	0.517250347250517	Up-Regulated
EIF3D	1.04294871173839	11.5261550225152	4.48301512821151	0.000108058919153567	0.000788536761033633	0.517154069901332	Up-Regulated
ZNF711	1.68276762785735	10.0788238186306	4.48188246984487	0.000108396419943922	0.0007907155720351	0.514083244681961	Up-Regulated
ZNF226	1.1273304893857	5.81974750942654	4.48146868825108	0.000108519975962312	0.00079137140920361	0.512961447183671	Up-Regulated
MAP3K7	1.27773955814422	8.64312781439887	4.47970486944294	0.000109048224556825	0.000794484555491764	0.508179782399908	Up-Regulated
AK025117 /// GPATCH2L	1.1415287804982	6.29042316012912	4.479053770893	0.000109243866812712	0.000795663443698158	0.506414753834282	Up-Regulated
RB1	1.24171776140808	8.37396807776557	4.47797023357806	0.000109570220410429	0.000797793326195811	0.503477547976338	Up-Regulated
ZNF100	1.03749442529426	4.92918649461534	4.47726923058246	0.000109781872405661	0.000799086993264109	0.501577364858433	Up-Regulated
PLIN2	1.10322870728831	6.96905781216092	4.47535913097437	0.00011036064369478	0.000802848548050627	0.496399988829222	Up-Regulated
LOC646903	2.12245491471871	7.07951755099826	4.47181045981598	0.000111443956814781	0.000809681487911654	0.486782237361274	Up-Regulated
CHD4	1.27509772083747	9.47644415961372	4.46917803065167	0.000112254372929236	0.000814060543493609	0.47964857903178	Up-Regulated
GEN1	2.01594879715531	5.12108150906033	4.46469131370933	0.000113649138267342	0.000823413565548782	0.467491650478101	Up-Regulated
NUP133	1.39565602862646	7.58592248704698	4.46068411153239	0.000114909358749191	0.000831263703187778	0.456635797192175	Up-Regulated
PAICS	2.33380100310795	9.44635601467556	4.45875457141421	0.000115521110113402	0.000834816470298838	0.451409120906102	Up-Regulated
PTOV1	1.07263078639116	11.5701482137044	4.45868740941772	0.000115542461553819	0.000834816470298838	0.451227201842651	Up-Regulated
CBFA2T2	2.19711654905289	6.72901043362088	4.4569914074665	0.000116082935609223	0.000838463906528781	0.446633468656947	Up-Regulated
ADD2	1.89313025297942	6.65586883121067	4.4542173155903	0.000116972378374175	0.000844110584413576	0.439120325710848	Up-Regulated
PINK1-AS	1.15848144046844	4.58791022406684	4.45074006633737	0.000118096818598437	0.000851441134211542	0.429703979193567	Up-Regulated
MANEA	1.10623886068031	4.31126637352837	4.45009614637926	0.000118306216190389	0.000852689424568053	0.427960396125398	Up-Regulated
CKLF /// CKLF-CMTM1	1.83113227319465	8.23668857150608	4.44862619244479	0.000118785613542231	0.00085588237110484	0.423980277261621	Up-Regulated
LRP5	1.38237909589495	3.31347320556641	4.44787260792677	0.000119032126882057	0.000857133361914332	0.421939926373307	Up-Regulated
KRBOX4 /// ZNF674	1.24964786105686	6.68862255520291	4.44449352412428	0.000120143746066271	0.000864079700301701	0.412791726203931	Up-Regulated
OCIAD2	2.3167001633417	10.3084376864963	4.4400302238896	0.000121627827098306	0.000873151325603781	0.400710143784804	Up-Regulated
ZNF217	3.04284822574999	8.08340446472168	4.44001961620082	0.000121631375789527	0.000873151325603781	0.400681432740537	Up-Regulated
LOXL1-AS1	2.96997616480267	4.68937226189507	4.43945950612929	0.000121818900591403	0.000873722752091676	0.399165441993181	Up-Regulated
CTBP2	1.04137151001622	11.4855349561903	4.43923115750635	0.000121895433890451	0.000873738742528384	0.398547404837725	Up-Regulated
ABT1	1.26136049139437	7.88284344143338	4.43909670527459	0.000121940519174551	0.000873795591086863	0.398183505730617	Up-Regulated
NIP7	1.44147311821186	8.14488656785753	4.43628608496636	0.000122886785340878	0.000879263706622109	0.390576932877901	Up-Regulated
SET /// SETP4 /// SETSIP	1.2206773303804	11.7898323059082	4.43594669252745	0.000123001541697042	0.000879790224340335	0.389658471234722	Up-Regulated
AGO2 /// CASC7 /// CASC7 /// DQ574852	1.41982270094453	7.33808376736111	4.43566433414536	0.000123097094463478	0.00088020597980908	0.388894364526055	Up-Regulated
SHQ1	1.27696351550874	8.65391855875651	4.43438633734615	0.000123530501606493	0.000883036576529334	0.385436012524281	Up-Regulated
SNRPD3	1.04720428305328	11.2014614868164	4.43111840336157	0.000124645646121565	0.000889655934897408	0.376593572622151	Up-Regulated
RPL18AP16 /// RPL18AP16	2.13974147574611	8.26669477674696	4.4278313699377	0.000125777371178072	0.000896916984647026	0.367700656037138	Up-Regulated
UCKL1	1.48764264949415	6.15021085951063	4.42607649184153	0.000126385738581735	0.000900709030292501	0.362953410570727	Up-Regulated
NOL12 /// TRIOBP	1.53575317544281	7.6294450378418	4.42544522346691	0.000126605294112678	0.00090172722802603	0.361245806265927	Up-Regulated
C21orf91	1.21361738033396	6.61491261588203	4.42249871446887	0.000127635101039735	0.000907413030910668	0.353275984268095	Up-Regulated
H1FX	1.32300203515109	11.4290381198459	4.41837222033109	0.000129091278286118	0.000916104008066662	0.342116146576594	Up-Regulated
RPA1	1.28547000784091	8.83347813924154	4.41800836843461	0.000129220463035128	0.000916744147710449	0.341132225227451	Up-Regulated
LSM12	1.10219971994875	8.85824010213216	4.41588514812246	0.000129976865813489	0.00092099907508335	0.335390953855026	Up-Regulated
PDCD4-AS1	2.04501666114444	4.32455458747016	4.41101220006895	0.000131729492983064	0.00093145346241001	0.322216256556519	Up-Regulated
PHIP	1.48011535967469	7.60666107177734	4.41025084189901	0.000132005433252163	0.00093312406949936	0.32015806390596	Up-Regulated
ZNF83	1.57305999029251	7.71040445963542	4.40637984947487	0.000133417284477446	0.000941971689084532	0.309694575178883	Up-Regulated
FLNA	1.98275386265346	9.1956140645345	4.40455287763881	0.000134088814105722	0.000945861046832145	0.3047567784253	Up-Regulated
PAX5	2.02370462770815	4.33227086808946	4.40379974564948	0.000134366612095385	0.000947536426764401	0.302721384579654	Up-Regulated
ZAK	1.76263071695963	7.12228635999892	4.40285738022248	0.000134715013193355	0.000949423937752871	0.300174666256727	Up-Regulated
TMEM185B	1.51594804027093	6.44067860497369	4.40091987936217	0.000135434138400256	0.00095363475056803	0.294938943997107	Up-Regulated
PDE7A	1.2222278776623	4.94132594638401	4.4002022479664	0.000135701459200423	0.000955231043841825	0.292999794418683	Up-Regulated
METTL21B	2.8489334025711	5.14164655897352	4.39794663379978	0.000136545092608381	0.000960307263147102	0.286905171506157	Up-Regulated
SLC1A5	2.07468656509642	7.62382820977105	4.3936488252811	0.000138166940415854	0.000970842576844952	0.275294228600892	Up-Regulated
PGAP1	1.66482136236928	8.83390138414171	4.39072343057731	0.000139281783187798	0.000977216281924413	0.267392234453741	Up-Regulated
BARHL1	5.89460351933878	7.20433935377333	4.39033054834628	0.000139432184150924	0.000977979751524434	0.266331068807424	Up-Regulated
TDP1	1.02666771298363	5.85652988009983	4.38224473232598	0.000142563512248039	0.000997450363146808	0.244495530627112	Up-Regulated
NAF1	1.13193047740472	9.33552534315321	4.3782761793855	0.000144125755170618	0.00100669721119768	0.233781404446026	Up-Regulated
SLC35A3	1.00545056862806	8.42793728298611	4.37599470258143	0.000145031531531187	0.00101182188031755	0.227622827451337	Up-Regulated
PRRT3-AS1	2.42027720294932	6.11722096761068	4.37474187847552	0.000145531313878216	0.00101470662312122	0.224241243096311	Up-Regulated
GRPEL2	1.67614036842629	7.68552170647515	4.37390047790142	0.000145867925946556	0.00101645092812181	0.221970266665036	Up-Regulated
MCM3AP-AS1	1.34325038364955	4.44996612548828	4.3717862185268	0.000146717165485392	0.00102176319155625	0.2162641666295	Up-Regulated
GOLGA2P7 /// LOC101929479 /// LOC642423 /// LOC727751 /// LOC80154	1.34472834672877	6.55981101142036	4.36723428593174	0.000148562198570896	0.00103308272796875	0.203980953922714	Up-Regulated
NUP85	1.4678531868748	9.38632754855686	4.36652776331622	0.000148850624805655	0.0010344766531263	0.202074655894731	Up-Regulated
SENP6	1.12966105950572	8.16738740709093	4.36090293248302	0.000151166727829957	0.00104933267565081	0.186900240027642	Up-Regulated
MAZ	2.19108405945793	8.62649540371365	4.36074070767889	0.000151234052698612	0.00104949024826379	0.186462654711296	Up-Regulated
LOC100288490	1.02442503732348	4.23669385910034	4.35990298011028	0.000151582190365864	0.00105128574256101	0.184203019126643	Up-Regulated
GART	2.1088007972354	5.90894762674967	4.35830726966836	0.000152247521642621	0.00105465602768518	0.179899085130293	Up-Regulated
POLM	1.15344264519908	4.69934577941895	4.35286940498387	0.00015453661868047	0.00106925336808688	0.165234490583327	Up-Regulated
AC004692.5	1.93156997438461	7.73449254353841	4.35187098800691	0.000154960592988098	0.00107187153702767	0.162542401246272	Up-Regulated
SRFBP1	1.40538417271205	6.57121941460503	4.34621062733989	0.000157386096334424	0.00108545636762258	0.147282388818389	Up-Regulated
SRRT	2.05771803275618	6.2314040629069	4.34573367387764	0.000157592181968897	0.0010865590546891	0.145996731909639	Up-Regulated
MXRA5	2.74978207381314	5.88187788221571	4.34444070720772	0.000158152200695192	0.00108978126456183	0.142511605301368	Up-Regulated
COL6A2	2.56097888441944	6.49792115953233	4.3375621530917	0.000161164753417216	0.00110761913233959	0.123974340606754	Up-Regulated
LTBP2	2.89230354954957	5.25888611263699	4.33016772378287	0.00016446657314545	0.00112764047187673	0.104053501083557	Up-Regulated
RMDN1	1.2178794416801	7.80743289523654	4.32808048019232	0.000165410635420447	0.0011331568085692	0.0984316577203925	Up-Regulated
C3orf17	1.06203191848028	7.97803970336914	4.32774892120794	0.000165561092420019	0.00113385724272976	0.0975386782818557	Up-Regulated
IRX5	3.46579328264509	5.14601871066623	4.32739887018998	0.000165720087756899	0.00113428551334888	0.0965959099952922	Up-Regulated
ZNF77	1.11433911601072	4.98657262166341	4.3251534467659	0.000166743570481692	0.00113963245875863	0.0905488394693039	Up-Regulated
PDIK1L	1.38935526691417	10.0308771599664	4.32241409335279	0.000168000659766273	0.00114755722230125	0.0831724610110953	Up-Regulated
ALG11 /// UTP14A /// UTP14C	1.52859933843058	8.35626046074761	4.32217183568162	0.000168112281890745	0.00114798625014708	0.0825201695516657	Up-Regulated
ZFP90	1.16233321094008	9.63518583509657	4.32037857257844	0.000168940826072008	0.0011527235400312	0.0776919503416247	Up-Regulated
CHSY1	1.38377608041915	11.3032244194878	4.32035216131257	0.000168953059039355	0.0011527235400312	0.0776208431992602	Up-Regulated
BRIX1	1.01615024142795	6.99443996853299	4.32012751071795	0.000169057146398799	0.00115309917894633	0.0770160192728433	Up-Regulated
ZNF687	2.2030255756681	6.1650156656901	4.31830343356505	0.000169904647370327	0.001158207970103	0.0721053214377854	Up-Regulated
SPAST	1.28398758418976	9.67919665018717	4.31764272718819	0.00017021265956773	0.00115963537882789	0.0703267040152733	Up-Regulated
ZBTB6	2.37417840705347	7.14399151272244	4.31682312418844	0.000170595514637687	0.00116190712807678	0.0681204165766562	Up-Regulated
FIGNL1	1.24770470271035	7.84565459357368	4.31630143268823	0.000170839651931639	0.00116323304404409	0.0667161218470955	Up-Regulated
TCEB3-AS1	1.2682895438381	5.40231890360514	4.31260845929465	0.000172577769241374	0.00117438772483178	0.0567763493339699	Up-Regulated
RP11-631N16.2	2.07226774427626	4.05203056335449	4.31238078323024	0.000172685496599835	0.00117478088198869	0.0561636090849822	Up-Regulated
CCDC138	1.17821810283358	5.31706215752496	4.30948546333787	0.000174061261286184	0.0011831135095169	0.0483720808917196	Up-Regulated
KRI1	1.18828527662489	7.50056847042508	4.30799967226023	0.000174771464419363	0.00118691172400074	0.0443741292742521	Up-Regulated
POLK	1.88856807486721	7.23751561482747	4.30705872831544	0.000175222713462839	0.0011896327295667	0.0418423966823349	Up-Regulated
NCBP2	1.00734017992777	9.91421549479167	4.30443853202261	0.000176485361614768	0.00119578874516166	0.0347930299945789	Up-Regulated
NID1	3.04452826686637	6.37404989454481	4.30249474098448	0.000177427864397763	0.00120182848931641	0.0295640463847695	Up-Regulated
ERLIN1	2.05821396661184	7.35346748987834	4.30017248575678	0.000178560401971401	0.00120776057910941	0.0233176128794019	Up-Regulated
PRMT6	1.73228927693039	9.07502529568142	4.29902662380661	0.000179121856087592	0.00121051373892759	0.0202357212214759	Up-Regulated
ZNF430	1.28778006740348	7.72890189276801	4.29505476533919	0.000181081546052526	0.00122165111877892	0.0095544262639482	Up-Regulated
RPL7AP10 /// RPL7AP10	2.31155776573867	7.20606458875868	4.29317046280652	0.000182018646602439	0.00122656576813644	0.00448781324948566	Up-Regulated
SZRD1	1.26931002985233	6.97009341769748	4.29035128713581	0.000183429635662376	0.00123536602849592	-0.0030916494683586	Up-Regulated
LOC440434	1.35642361111111	8.86242631700304	4.28707512262733	0.000185082932312602	0.00124507448573449	-0.0118984041578853	Up-Regulated
LOC389831	1.73092929698803	4.36127731747097	4.28511029254688	0.000186081528076024	0.00124964745211078	-0.0171794286161759	Up-Regulated
TRIM59	2.90518447230102	6.95814401414659	4.28081458510851	0.000188283341738321	0.00126191155058473	-0.0287235129576429	Up-Regulated
LOC102724356	1.94726469655516	9.30764931572808	4.27768874436567	0.000189901691453915	0.00127058548495396	-0.0371221777985369	Up-Regulated
CRYBG3	2.98922837676195	9.71419165717231	4.27700382101356	0.000190258130370832	0.00127260827931206	-0.0389622863336658	Up-Regulated
FBXO43	1.45198766718466	4.70703948126899	4.27406770580297	0.000191793611368825	0.00128214956002616	-0.0468496996118848	Up-Regulated
PDS5B	1.0118085669462	4.01736161973741	4.2730283483898	0.000192340086525784	0.00128519042444016	-0.0496414877751006	Up-Regulated
LOC283278 /// PLEKHA7	1.54858755686927	4.04239273071289	4.27030567175849	0.000193778924624209	0.0012932158766493	-0.0569540889819082	Up-Regulated
QSER1	3.33869783310663	7.63901850806342	4.2681265996837	0.00019493814420433	0.00130021420175764	-0.0628059355189103	Up-Regulated
SARM1	1.37733863951668	7.2873358323839	4.26494353856017	0.000196643787940236	0.00131000655058556	-0.0713527937052909	Up-Regulated
HNRNPA2B1	1.43093693243764	11.7415356021457	4.26475719694471	0.000196744094678421	0.00131003046960564	-0.071853097391223	Up-Regulated
CENPA	1.73147799375827	5.39221744113498	4.26090841370804	0.000198827215492691	0.00132315179795051	-0.0821855172718804	Up-Regulated
KTI12 /// TXNDC12	1.1205807398236	6.42599417792426	4.25964517006219	0.000199515672919758	0.00132623222038634	-0.0855763647720806	Up-Regulated
MYB	1.0183930674558	3.50115867190891	4.2508029257769	0.000204400992169931	0.00135411338981759	-0.109304816520121	Up-Regulated
TRIP10	2.58599994800709	6.02446814643012	4.24984930875052	0.000204934869825341	0.00135641889457439	-0.111863223481091	Up-Regulated
HEXDC	1.08375304893211	3.77581031799316	4.2497693317452	0.000204979707088927	0.00135641889457439	-0.112077783590646	Up-Regulated
CXADR	2.53647580827985	8.67358244154188	4.24964020097708	0.00020505212172671	0.00135651639909108	-0.112424210159547	Up-Regulated
PCBP4	2.15125616164434	10.7208464898003	4.24943366567711	0.000205167996214192	0.00135690127529959	-0.112978289449037	Up-Regulated
CDC25A	2.47555295348798	4.75648026360406	4.24648182930613	0.000206831177467141	0.00136606538016544	-0.120896623432392	Up-Regulated
CCDC23	1.16281071415654	10.0676715426975	4.24645904061206	0.000206844069171237	0.00136606538016544	-0.120957749567465	Up-Regulated
PKN1	1.72453758603051	8.16652197943793	4.24431083384805	0.000208062892728146	0.00137295822423696	-0.126719556268296	Up-Regulated
AKT1	1.10516606890966	9.81155417548286	4.24390269469929	0.000208295258213709	0.00137372066255468	-0.127814171568919	Up-Regulated
RRN3 /// RRN3P1 /// RRN3P2	1.71421178585637	8.97664389716254	4.2432660192101	0.000208658247857431	0.00137572881219822	-0.129521666336433	Up-Regulated
YBEY	1.62809644426618	7.78920432196723	4.24237469930979	0.000209167468244675	0.00137831339820069	-0.131911993114638	Up-Regulated
ZNF569	1.29219944868138	6.76896305508084	4.24178032481996	0.00020950772242425	0.00137978230634935	-0.133505913884293	Up-Regulated
PANX1	1.16684861763445	8.67748207939996	4.23712286901197	0.000212192906757791	0.00139512238779137	-0.145993965694769	Up-Regulated
C15orf39	1.59176461759698	4.51942158169217	4.23701731444043	0.000212254154758075	0.00139513505075472	-0.146276953613824	Up-Regulated
RAMP2	2.39184617138413	6.63672003851997	4.23399007689244	0.000214018156244137	0.00140476667556506	-0.154392186605814	Up-Regulated
ZMYM1	1.55267767527747	7.12975886027018	4.23382860768547	0.000214112651496217	0.00140499479293751	-0.154825006432922	Up-Regulated
GAL3ST4	1.30001224739842	7.63967425876194	4.23117722561686	0.000215670201750972	0.00141403172700846	-0.161931526441556	Up-Regulated
MYO9B	1.20780685667008	6.90159103393555	4.22893450735316	0.000216996411682265	0.00142074655065242	-0.167941910974374	Up-Regulated
PLEKHF2	1.64875884283156	8.24886733161079	4.22317488032238	0.000220439310680427	0.00143882941366162	-0.183374119383478	Up-Regulated
FASTKD3	1.00635285554109	9.88141967773437	4.22159918193683	0.000221390563711284	0.00144268863323967	-0.187595169110881	Up-Regulated
C5orf63	1.02173499253692	4.2667151260376	4.21984847113068	0.00022245222445382	0.00144920537803461	-0.192284625410162	Up-Regulated
FGD1	1.09253392295232	8.62637483384874	4.21737471172575	0.000223960925696101	0.00145822620446315	-0.198910077436625	Up-Regulated
SPATA5	1.57541428015976	4.92355361938477	4.21708223976826	0.000224139965305529	0.00145898801662204	-0.199693343786942	Up-Regulated
PAN2	1.71396805293976	8.75783148023817	4.21599265716655	0.000224808208373823	0.00146171950360397	-0.202611234189993	Up-Regulated
G3BP1	1.54407359935619	5.9529305352105	4.21232445220356	0.000227072410478274	0.0014724151038782	-0.21243336608046	Up-Regulated
ZNF35	1.01768674497251	7.13491495768229	4.2117992268633	0.000227398442711587	0.00147248972213027	-0.213839568371637	Up-Regulated
PKNOX1	1.856463122494	6.26797844780816	4.21119272354702	0.000227775502796069	0.00147449057934433	-0.215463328151362	Up-Regulated
PCDHGA4	2.92483798233921	7.37939348008898	4.21006759215497	0.000228476626058112	0.00147821548600679	-0.218475440182508	Up-Regulated
CNOT1	1.60532639922289	8.63173516167535	4.20380277087249	0.000232419655051226	0.00150042422385252	-0.235243694442475	Up-Regulated
TMEM43	1.20065361709192	7.15066721598307	4.20137289601073	0.000233967005401591	0.00150893728431713	-0.241745863784514	Up-Regulated
CCDC90B	1.19663103699054	5.72897603352865	4.20026595343769	0.000234675274786595	0.00151249468688165	-0.244707670147156	Up-Regulated
MAML1	1.05815121282346	9.63836775037977	4.19737025620927	0.000236538086502479	0.00152283129437868	-0.252454716654295	Up-Regulated
IMMP1L	1.16224468776158	8.34663593292236	4.1947122505392	0.000238260827422236	0.00153308293825339	-0.259564745448595	Up-Regulated
POP1	1.21651940320534	5.88690822177463	4.19443683604491	0.000238440038785713	0.00153353074107844	-0.26030140441996	Up-Regulated
LOC101927365	1.76872617529814	4.8489089457194	4.19301313614877	0.000239368558439542	0.00153810649108774	-0.264109233013152	Up-Regulated
CGGBP1	1.14618858054832	10.6324485609266	4.19111778166899	0.000240610222592576	0.0015452406376112	-0.269178075391404	Up-Regulated
SMC3	1.4890538856466	9.36985248141819	4.18920141672647	0.000241872110082693	0.00155164983222171	-0.274302555800366	Up-Regulated
GOLGA6L4 /// GOLGA6L5P /// GOLGA6L9 /// LOC102724093	1.29337978463955	10.2348121473524	4.18832595691621	0.000242450752786021	0.00155493777039041	-0.276643405607254	Up-Regulated
PCBP2	1.33773632957822	8.11224898444282	4.1880324099711	0.000242645080686457	0.00155575981668051	-0.277428280664346	Up-Regulated
CDV3	1.89545764418506	7.48287221272787	4.18557205305534	0.000244279887132114	0.00156538811595996	-0.284006179157074	Up-Regulated
XPO4	1.61718209988226	5.30909449895223	4.18406522823934	0.000245286469697969	0.00157141029538459	-0.28803430367311	Up-Regulated
SLC35F2	2.58857933730676	6.82249030219184	4.18205843036809	0.00024663339669234	0.00157917893368104	-0.293398446273876	Up-Regulated
IMPAD1	1.07513257384931	8.1763343471951	4.18089799876432	0.000247415583627449	0.00158246388244502	-0.296499983518077	Up-Regulated
MCCC2	1.6374802321984	4.43034975687663	4.17084696151132	0.000254293632622597	0.00161940905822319	-0.323355205220285	Up-Regulated
PIK3R3	1.55099769673019	7.77728005727132	4.1669075444408	0.000257040556759344	0.00163468897075886	-0.333876630312309	Up-Regulated
DEDD	1.18862000319062	6.19910819159614	4.16636304472582	0.000257422526163385	0.0016357806565452	-0.335330695145141	Up-Regulated
TARBP2	1.4606350207455	7.49960408528646	4.16381462423572	0.000259217708469359	0.00164497627301198	-0.342135538451043	Up-Regulated
CLIC4	3.22782010678892	6.62045071072049	4.16211699741117	0.000260420410271359	0.00165216272154352	-0.346668014597271	Up-Regulated
TRAPPC13	1.04755839191417	6.92559744940864	4.16199370357011	0.000260507973074372	0.00165227252178077	-0.346997178038149	Up-Regulated
PRPF6	1.01858251662482	9.19643179999457	4.16159746253509	0.000260789578483385	0.00165361264674366	-0.34805502554649	Up-Regulated
ZNF596	1.08109678238157	7.72943705240885	4.16010426516945	0.000261853481025683	0.00165941951547904	-0.352041204920232	Up-Regulated
TBCC	1.23071427925554	10.8452183024089	4.15514955467861	0.0002654144550008	0.00167931588719635	-0.365265599516788	Up-Regulated
MOV10	1.07645532719042	5.87575098249647	4.15440261006261	0.000265955412022816	0.00168138155375069	-0.367258901533726	Up-Regulated
SMARCA1	1.02870156020714	9.63052686055501	4.15316052776481	0.000266857367957716	0.00168572430288197	-0.37057333731336	Up-Regulated
FCF1 /// MAPK1IP1L	1.02919308294064	10.1620335557726	4.15255943442254	0.000267294942472694	0.00168712894714783	-0.37217723820534	Up-Regulated
ZFP28	1.44925930487416	5.57593752966987	4.15176422049218	0.000267874916679047	0.00168988258864212	-0.374299024670775	Up-Regulated
DNA2	1.81504744272384	7.24099965413411	4.15059996106245	0.000268726285214024	0.00169434444387759	-0.377405316775977	Up-Regulated
ZNF136	1.17359192056	7.51226248847114	4.15003297735633	0.000269141858980675	0.00169605526246182	-0.378917975128401	Up-Regulated
PODXL2	1.39769424357743	7.09406104193793	4.14427774000102	0.00027339620019584	0.00172055976350168	-0.394269516775671	Up-Regulated
ZNF639	1.00220931118758	9.45131164550781	4.14360632840109	0.000273896812226649	0.00172324912518629	-0.396060099970031	Up-Regulated
AKAP9	2.48372772459	4.7957026248508	4.14256261786125	0.000274676808624441	0.00172723240246781	-0.398843422235961	Up-Regulated
RNF214	1.38160989751261	7.09133816189236	4.14076927002602	0.000276022146495377	0.00173465409252226	-0.403625439292295	Up-Regulated
ARID1A	1.88131036909799	10.1600911543104	4.14069455854343	0.000276078334395392	0.00173465409252226	-0.403824648615408	Up-Regulated
DHX8	1.15370900794943	7.69470748901367	4.14022038675789	0.000276435205309292	0.00173596880065793	-0.405088950753886	Up-Regulated
CBFA2T3	2.63685610332187	8.08533971150716	4.13828743881903	0.00027789468887731	0.00174466825761254	-0.410242470836084	Up-Regulated
PCDH12	1.24781800931093	6.3212313164605	4.13005791350356	0.000284193879687097	0.00178122030247158	-0.432176868444464	Up-Regulated
LOC389906 /// LOC441528	2.3173227148712	5.27406165440877	4.12497529800241	0.000288154356963106	0.00180186497395861	-0.445718252986904	Up-Regulated
KCTD15	1.51978837674257	6.53031005011665	4.12460199070255	0.000288447379598403	0.00180273863231338	-0.446712673670222	Up-Regulated
PTPRG-AS1	1.42717388092526	5.70745346917046	4.12314537497806	0.000289593540560421	0.00180702066513664	-0.45059260820654	Up-Regulated
LOC643072	2.09955136738126	6.48974702623155	4.11973626683417	0.000292293616162202	0.00182193513514515	-0.459671974556906	Up-Regulated
KBTBD2	1.80893434393343	7.50852574666341	4.11802250075708	0.000293660300379518	0.00182851547374252	-0.464235474741578	Up-Regulated
ZNF662	2.87137995321284	5.11132168240017	4.11608378247971	0.000295213966412315	0.00183624492517451	-0.469397408850148	Up-Regulated
KLF12	2.04136017693414	5.71756732940674	4.1153474623367	0.000295806163555344	0.00183944192345176	-0.471357736421146	Up-Regulated
GLIDR /// LOC728903	1.7041168778031	8.42886299981011	4.11484775982887	0.000296208723472501	0.00184048527308488	-0.47268805893501	Up-Regulated
CYP51A1 /// LRRD1	1.2365273087113	10.3030908457438	4.11432691428593	0.000296628890465047	0.00184260915107158	-0.474074625380247	Up-Regulated
TET3	1.88247983417814	5.94937532212999	4.10987861285033	0.000300241337768132	0.00186331938339123	-0.485914829952808	Up-Regulated
CD151	1.19648489977317	9.04846579657661	4.10856237140226	0.000301318533836033	0.0018687788182373	-0.489417691334543	Up-Regulated
KLHDC4 /// LOC100129637	1.61183314449573	5.3482666905721	4.10497660870376	0.000304272421450649	0.00188461385506357	-0.498958884862575	Up-Regulated
EIF3F	1.1535485080941	9.21297768486871	4.10391754092592	0.000305150304130547	0.00188905629179842	-0.501776502234548	Up-Regulated
RP3-507I15.1	1.21155910592861	11.4681057061089	4.09996806966457	0.000308446146423107	0.00190644848136101	-0.512282303380582	Up-Regulated
ATF2	2.66278860909598	6.35463170369466	4.09938284440381	0.000308937490264824	0.00190848224219809	-0.513838812048037	Up-Regulated
RAD54L	1.48863276728877	5.12718573676215	4.09821766735356	0.00030991804594295	0.00191403692344703	-0.516937633254712	Up-Regulated
EBP	1.04696733888495	5.82647116555108	4.09673723813423	0.000311168322952302	0.00192074976881686	-0.520874548860927	Up-Regulated
C12orf65	1.16127168362734	6.73424931844076	4.09637289324354	0.000311476786247628	0.00192214932011853	-0.521843397449858	Up-Regulated
IREB2	1.33260105678013	6.28838091532389	4.09569222137007	0.0003120538664264	0.00192520535955301	-0.523653348073146	Up-Regulated
ALMS1-IT1	1.26191612929894	3.87629582722982	4.09548208226191	0.000312232236924038	0.00192580061578272	-0.524212105883094	Up-Regulated
ZNF416	1.21734688572152	5.47309349060059	4.09315061972397	0.000314217978125368	0.00193607736117643	-0.530410944249268	Up-Regulated
NOP14	1.59769840946904	7.65459821912977	4.09279484058078	0.000314522091785755	0.00193738359209466	-0.531356801214994	Up-Regulated
VPRBP	1.11291293189639	6.27846735636393	4.09191854658969	0.000315272368440207	0.00194149661193422	-0.533686382558058	Up-Regulated
MRRF	1.31956624026021	6.11338419596354	4.08210593046424	0.000323795116026517	0.00199004485572707	-0.559763844585984	Up-Regulated
AC002310.12 /// AK056973	1.26071963840061	5.06320392184787	4.08206301975644	0.000323832879618484	0.00199004485572707	-0.559877845831548	Up-Regulated
SOAT1	1.22793776093337	6.56566023084852	4.07997817359472	0.000325672880077634	0.00199752054563338	-0.565416296760509	Up-Regulated
KIAA0355	1.20216749080274	8.2304926554362	4.07889321973024	0.000326634482551979	0.00200227146852844	-0.568298213225825	Up-Regulated
KAT6A	1.57314869714162	7.79794163174099	4.07551815306677	0.000329643728403779	0.00201889614703127	-0.577261971937902	Up-Regulated
ZNF628	1.73796058533684	5.35684077792697	4.07397271930581	0.000331030743663413	0.00202633551001462	-0.581365801286129	Up-Regulated
LYZ	1.95115847915569	5.47107188330756	4.07194396515231	0.000332860255559968	0.00203659531318314	-0.586752443603427	Up-Regulated
CEP97	1.50306466723245	6.24619620429145	4.07023840402169	0.000334406009627983	0.00204433598503533	-0.591280412906316	Up-Regulated
MTFR2	1.41676900954474	4.22936648050944	4.06904221218633	0.000335494332573632	0.00205045626649342	-0.594455795955277	Up-Regulated
PMM2	1.39169358753023	6.32278178744846	4.06873574337363	0.000335773725285903	0.00205163067583109	-0.595269301226048	Up-Regulated
RBM15	1.52058980628927	7.61757578531901	4.06799493124268	0.000336450033480079	0.00205522906165831	-0.597235680920939	Up-Regulated
IDH1	1.08187806467531	11.0248352389865	4.06610528064997	0.000338181223625286	0.0020636600978774	-0.602251058288209	Up-Regulated
WDR1	2.23302015677962	7.28582212660048	4.06490513157047	0.000339285279030699	0.0020693763709794	-0.60543608852609	Up-Regulated
GPX8	2.4957576993912	4.67853071848551	4.06289104101454	0.000341146078936971	0.00207744005293622	-0.610780646155526	Up-Regulated
NCBP1	1.40435540941027	6.69032765282525	4.06085888503185	0.000343033743410074	0.00208785392792912	-0.61617242792147	Up-Regulated
SMARCA4	1.71769297766307	9.56943169487847	4.05665940389298	0.000346967243887067	0.00210743172565497	-0.627312347759447	Up-Regulated
NUDT5	1.15654583885556	8.9461816491021	4.05634555854908	0.00034726298666071	0.00210868342894051	-0.62814475839953	Up-Regulated
ZNF624	1.51901428384125	5.81650261773003	4.05475697042349	0.000348763753033683	0.00211506599892887	-0.632357899434628	Up-Regulated
GLE1	1.81456291965707	5.97300036112467	4.05178338760484	0.000351590112837298	0.00212891253185056	-0.64024303683108	Up-Regulated
APPL2	1.89813114549748	8.77799882676866	4.04648357182392	0.00035668349094893	0.00215420707245427	-0.654292860051042	Up-Regulated
FOXD1	3.1845909037918	7.09556390550402	4.04415968872386	0.000358939672950011	0.00216672054118028	-0.660451915958107	Up-Regulated
PHTF1	1.88358093342453	7.07273667229546	4.04233837748244	0.000360717728053838	0.00217410546600978	-0.66527832250445	Up-Regulated
ZNF510	1.5104651395606	7.14254553900825	4.0400072310267	0.000363006150494111	0.0021867773174489	-0.671454914419106	Up-Regulated
ZNF383	1.17447364443825	4.55242601182726	4.03986970343018	0.000363141602561736	0.0021870330881042	-0.671819276561306	Up-Regulated
ZNF574	1.03127796637318	8.48253696017795	4.03795246436843	0.000365035090387281	0.00219674904189562	-0.676898410757239	Up-Regulated
LOC100130872 /// SPON2	2.98959799468833	8.77559902615017	4.03741542970715	0.000365567210172174	0.00219938850059585	-0.67832100123761	Up-Regulated
RP11-61L19.3	1.11525446573893	4.73857353210449	4.027249993428	0.000375784657524189	0.00225164422309653	-0.705239238212253	Up-Regulated
LYPLA1	1.12315327074162	10.4193931494819	4.02606188220878	0.000376997017411055	0.00225718326259501	-0.708384164006565	Up-Regulated
LOC100287497	2.66259929112025	5.62427703009711	4.0255788068922	0.000377491050615641	0.00225922884420655	-0.709662789691384	Up-Regulated
POLR2D	1.25408482223592	7.83035972595215	4.02097197748355	0.000382234462217062	0.00228388975671262	-0.721854235766759	Up-Regulated
CCL2	2.13823687033679	5.11025421142578	4.02070807655938	0.000382507954085465	0.00228494337418897	-0.722552502936329	Up-Regulated
C17orf85	1.36748590217065	6.59393831041124	4.01963780230228	0.000383619098201594	0.00228925499911319	-0.725384259551279	Up-Regulated
ZNF112	1.04439410658741	8.73216744316949	4.01718267312467	0.000386179977702819	0.00230103387778437	-0.731879311372241	Up-Regulated
GMCL1 /// GMCL1P1	1.58853766224372	6.81641672770182	4.01532275033838	0.000388131190369612	0.00231148881618448	-0.736799012440287	Up-Regulated
FUS	1.29357056794343	7.99000364515516	4.00801975398881	0.000395886770452603	0.00235053397311394	-0.756110129839056	Up-Regulated
ALG10	1.02744389084912	3.35052301618788	4.00231493298777	0.000402050872157484	0.00238412314962171	-0.771188420690589	Up-Regulated
RRP15	1.09061496875904	8.24925644768609	4.00167218988268	0.000402751243182546	0.00238736809359291	-0.772886864925174	Up-Regulated
RP1-228H13.5	1.6546414531728	6.74138740539551	4.00024782233752	0.000404307592224692	0.00239489791552289	-0.776650474037087	Up-Regulated
PCDHB11	1.70186546366051	5.97496066623264	3.99962317163325	0.000404991984995737	0.00239733236927504	-0.778300871306874	Up-Regulated
HNRNPA1P37 /// HNRNPA1P37	1.73039764727234	6.6316379292806	3.99316386590121	0.000412136125345271	0.00243471926547855	-0.795362833836943	Up-Regulated
CCNL1	1.01253741027186	6.73964881473117	3.98779359439469	0.000418169881431904	0.00246850383321173	-0.809542239264892	Up-Regulated
AFF4	1.73057731144012	5.12292060428196	3.98743172701147	0.000418579562014196	0.00247030216799243	-0.810497502247875	Up-Regulated
TPM4	1.90628095354353	8.3100624593099	3.9869318334649	0.000419146154416062	0.00247302540380255	-0.811817088371324	Up-Regulated
CSNK1G1	1.24821504461702	6.07884063720703	3.98427941568641	0.000422165096854481	0.00248771705031914	-0.818817981223305	Up-Regulated
RNGTT	2.02675266164951	6.25128876580132	3.98345480195148	0.000423108003373819	0.00249264880344325	-0.820994228600784	Up-Regulated
PXDN	3.2948504352065	6.6938396665785	3.9832508262346	0.000423341558727231	0.00249340014479014	-0.82153252345396	Up-Regulated
IFRD2	1.19714847948186	7.74457872178819	3.98071943209861	0.000426250599215295	0.00250864904713346	-0.82821225629717	Up-Regulated
TAF1L	1.20348730743247	5.68174778408474	3.97838968601867	0.000428945247795096	0.00252324520701478	-0.834358819638713	Up-Regulated
CCDC167	1.19479694669209	8.89581899007161	3.97172690159932	0.000436744254401783	0.00256591340869876	-0.851931548248937	Up-Regulated
NHLRC3	1.22794671437097	6.80652111477322	3.97085621630927	0.000437773648927262	0.00257067682283929	-0.854227309208212	Up-Regulated
NFXL1	1.00801338316902	8.64817274305556	3.97058853705227	0.000438090599371871	0.00257189583525403	-0.854933077756085	Up-Regulated
SLAIN2	1.29367833213201	5.72636001586914	3.97012678448194	0.000438637875333567	0.00257446607239701	-0.856150511801451	Up-Regulated
PMS2P5	1.30378113600312	7.74585952758789	3.96945355380871	0.000439437000977313	0.00257851282160291	-0.857925445656738	Up-Regulated
ACN9	1.538557619771	7.54044253879123	3.96869025162549	0.000440344770355986	0.00258255070055663	-0.859937743144276	Up-Regulated
ZNF655	1.91982948262855	7.72930775960286	3.9671972375312	0.000442125685809452	0.0025904115293639	-0.86387346190643	Up-Regulated
NCKAP5L	1.04880813114227	3.94892301771376	3.96659139923709	0.000442850364045674	0.0025936052782647	-0.865470384206383	Up-Regulated
LOC100509445 /// LOC728715 /// OVOS /// OVOS2	3.17843973068964	7.40185678270128	3.96654397151618	0.000442907144268549	0.0025936052782647	-0.865595395432461	Up-Regulated
MCC	2.16690429606766	8.8758011203342	3.96646505971096	0.000443001632910507	0.0025936052782647	-0.865803392275937	Up-Regulated
CDH24	1.27520123537256	4.7885891617669	3.96624688901748	0.000443262972502389	0.00259448944432832	-0.866378443443228	Up-Regulated
PKMYT1	1.08121345156715	4.24782121446398	3.96376676414052	0.000446244491814192	0.002608694496268	-0.872914879276857	Up-Regulated
FYTTD1	1.03029927652349	9.92344298468696	3.95986655283439	0.000450973047629084	0.00263437261156006	-0.883191600319747	Up-Regulated
FBXL4	1.19523907212353	6.71100624932183	3.9591766977219	0.000451814520010687	0.00263863269967999	-0.885009004230783	Up-Regulated
COG3	1.21984416820385	5.99747842576769	3.95834590274151	0.000452829953570583	0.00264390636744612	-0.887197588390076	Up-Regulated
NHLH1	3.98221969604492	8.41535377502441	3.9513707152566	0.000461444127499923	0.00269019409780446	-0.905567233426332	Up-Regulated
EIF4B	1.34109061104911	11.290579562717	3.95093063609585	0.000461992973594269	0.0026920591558449	-0.906725896199304	Up-Regulated
ZNF271	1.1074045978526	7.76028086344401	3.94692536380186	0.000467017693105886	0.00271729888828902	-0.917269447096024	Up-Regulated
C10orf2	2.24101436150768	6.00944079081217	3.94677575873883	0.000467206411659645	0.00271772455835061	-0.917663209548345	Up-Regulated
PCOLCE	3.3954133250726	7.33758359273275	3.94583084004458	0.000468400104334381	0.0027239944742176	-0.920150146706926	Up-Regulated
AP000473.8	2.51244849149512	4.93117465549045	3.94209822736267	0.000473144744508264	0.00274547695567366	-0.929972324422562	Up-Regulated
IGFBP2	2.60893867936715	9.79422136094835	3.94046419336415	0.000475236623346668	0.00275421757217027	-0.934271341007544	Up-Regulated
PHF12	1.59006703896497	6.06641325632731	3.94031632503929	0.000475426370354418	0.00275463842769037	-0.934660345216016	Up-Regulated
DYX1C1 /// DYX1C1-CCPG1	1.23337365811464	5.06202558305528	3.9381538705996	0.000478209771204962	0.00277008310325081	-0.940348725350773	Up-Regulated
RPS4XP3 /// RPS4XP3	1.79502967955574	6.63404932657878	3.93779684552703	0.000478670850382641	0.00277207117933981	-0.94128779850421	Up-Regulated
CREB1	1.53590684517351	8.72098383585612	3.93633310467399	0.00048056575778405	0.00278235979605251	-0.945137572892857	Up-Regulated
CCT6P1 /// CCT6P3	1.01021147228423	8.50377583821615	3.9347158483335	0.000482667956732628	0.00279315575945816	-0.949390615746869	Up-Regulated
SUV39H2	1.0065280995041	5.90074923621284	3.93259241218365	0.000485441816046829	0.00280782602798557	-0.95497401980264	Up-Regulated
TRMT13	1.86415897349202	6.80103679233127	3.93088370792512	0.000487685254770607	0.00281964141884102	-0.959466271654076	Up-Regulated
SIVA1	1.43911775457796	8.12133195665148	3.92381423942815	0.000497075638609572	0.00286384734659969	-0.9780460228077	Up-Regulated
KCTD3	1.1001451764788	11.0277656046549	3.92269106801902	0.000498583780364344	0.00287112961474257	-0.980996989051384	Up-Regulated
NUP98	1.22650698707217	7.49152303059896	3.92198887948609	0.000499528924352126	0.00287446078857678	-0.982841757153313	Up-Regulated
ZNF232	1.23378236962374	8.49058202107747	3.9216716915507	0.000499956434275326	0.00287621707957121	-0.983675031200181	Up-Regulated
DKFZP434L187 /// DKFZP434L187	3.18389543402132	4.98468903435601	3.9207151252548	0.000501247879811255	0.00288223658616163	-0.986187873292899	Up-Regulated
C9orf64	1.20941014365544	9.643507876926	3.92027741926735	0.00050183991014556	0.0028849354697637	-0.987337639477874	Up-Regulated
NOX4	1.46720128538747	3.78253441704644	3.91737025066836	0.00050578950941532	0.00290409123106189	-0.994973215657311	Up-Regulated
NUPL1	1.58152182442801	7.50397740681966	3.916799085988	0.000506569052001687	0.00290785720404581	-0.996473160185046	Up-Regulated
SMA4	1.20937052731792	8.35898056030273	3.91554948377449	0.000508278655963085	0.00291482502583268	-0.999754531415033	Up-Regulated
HSPG2	1.54658515365035	4.62349200778537	3.91118105561499	0.000514299747411052	0.00294289573226596	-1.01122325719187	Up-Regulated
LEPREL4	1.47760811457558	7.52725526597765	3.90801802450112	0.000518702999165518	0.00296232567614732	-1.01952496720797	Up-Regulated
OTX2-AS1	5.72110897245861	6.87417215135362	3.90751938581537	0.000519400516867071	0.00296558906425826	-1.020833512309	Up-Regulated
MFAP3	2.29619024367559	6.61506683349609	3.9057654077615	0.000521861370379013	0.00297819357160243	-1.0254359620971	Up-Regulated
IMPDH2	1.50446108863467	11.4279457600911	3.9039110894583	0.000524475428559004	0.00299238552373864	-1.03030102565061	Up-Regulated
ZNF652	1.64016495961991	7.89675413343642	3.90275085315512	0.000526117551780417	0.00300029888040054	-1.03334471210794	Up-Regulated
NBPF1	1.2233424312854	9.80091989305284	3.89730560079359	0.000533891966801818	0.00303580059846353	-1.04762575437167	Up-Regulated
POLR1E	1.72065499522699	4.75564854092068	3.89612687675177	0.000535589643368067	0.00304324649256588	-1.05071634759091	Up-Regulated
HSF2	1.46827475330817	9.38330021328396	3.89562834275325	0.000536309255743768	0.00304512821742683	-1.05202340905776	Up-Regulated
UBL7-AS1	1.48766097618789	3.65821379767524	3.89537455833316	0.000536675946430497	0.00304642144355093	-1.05268876402974	Up-Regulated
CCNL2	1.80129599596457	8.05222093370226	3.89490910937771	0.000537349107719495	0.00304834617598199	-1.05390901253881	Up-Regulated
RP11-16P6.1	1.4040127244576	4.66660833994548	3.8946603985329	0.000537709147916171	0.0030493956452116	-1.05456102937003	Up-Regulated
STT3A	2.06365201839064	8.98774876064724	3.89367992530423	0.000539130810102051	0.00305672092381389	-1.05713130035961	Up-Regulated
FLAD1	1.06278261457171	7.34643814934625	3.88960284489899	0.000545082076100343	0.00308377201484914	-1.06781708118085	Up-Regulated
SS18	1.86862220764161	7.39510541703966	3.8832821064137	0.000554435828828584	0.00313141734447422	-1.08437656983342	Up-Regulated
RAD54B	1.14102003309462	6.91389753553602	3.88255533627586	0.000555521367327629	0.00313679508206751	-1.08628007973965	Up-Regulated
SMARCAL1	1.04521853330904	8.16301617092556	3.88120738616944	0.000557540243816985	0.00314592885174853	-1.08981025407271	Up-Regulated
RPE /// RPEL1	1.85580805218409	5.13399368286133	3.87831162043083	0.000561901675310911	0.00316598073789219	-1.09739275638929	Up-Regulated
FZD2	2.61617202960625	6.16701452891032	3.87654023452187	0.00056458608591885	0.00317955783021419	-1.10203023192527	Up-Regulated
HTATSF1	1.05361813742017	9.71149798075358	3.87645409592354	0.000564716942631375	0.00317955783021419	-1.1022557254545	Up-Regulated
MTG1	1.11228505291005	6.5394630601671	3.87622443774363	0.000565065971067647	0.00318076149056221	-1.10285691681404	Up-Regulated
EXOC4	2.40497118026491	5.67408363342285	3.87403116789094	0.000568409905379009	0.00319652418811658	-1.10859782846981	Up-Regulated
AFAP1	1.34245221980665	7.62202455308702	3.87371458014593	0.000568894183647666	0.00319771831047462	-1.10942641778404	Up-Regulated
CIZ1	1.73418857231342	8.60404984368218	3.87291687648967	0.000570116208175845	0.00320382150152438	-1.11151411469278	Up-Regulated
CD248	1.94882763252057	5.62629657321506	3.87090048435628	0.000573216648196707	0.00321878897565856	-1.11679068716539	Up-Regulated
RNFT1 /// TBC1D3P1-DHX40P1	1.38240997475922	4.86533616807726	3.86953279265553	0.000575329026213765	0.00322848676652239	-1.1203692296109	Up-Regulated
TRIM52-AS1	1.22541876898871	5.43307089063856	3.86914674219337	0.000575926653136524	0.00322980188519555	-1.12137925304015	Up-Regulated
GPR173	1.18188450929349	4.86297234853109	3.86449262182507	0.000583179492724901	0.00326831008052438	-1.13355335350582	Up-Regulated
CDH2	1.07901847879722	10.7450897725423	3.86292854664537	0.000585636917595113	0.00328006883257963	-1.13764358561512	Up-Regulated
ZNF251	1.4647360261786	7.41483864678277	3.86276974404172	0.000585886989346562	0.00328030471465421	-1.13805884331986	Up-Regulated
USP13	1.98725073274481	8.24215323554145	3.86263613131349	0.000586097474741772	0.00328030471465421	-1.13840822712892	Up-Regulated
GNB2L1 /// SNORD95 /// SNORD96A	1.15525932110176	10.9743923695882	3.85873932383502	0.000592268938120736	0.003312480591373	-1.14859632219077	Up-Regulated
PAK4	1.05608385681476	8.26176230536567	3.85831349390409	0.000592947178068264	0.00331454382873831	-1.14970944750404	Up-Regulated
UBFD1	1.11629031953358	8.93094342549642	3.85372127579748	0.000600309906816777	0.00334948716216298	-1.16171111813656	Up-Regulated
RAI14	2.14230810094763	9.47405069986979	3.85216635525464	0.000602823141216084	0.00336032107966814	-1.16577385338967	Up-Regulated
TMCO3	1.18482583666605	5.33489074707031	3.85059366781509	0.000605375566987049	0.00337374942758327	-1.16988248498711	Up-Regulated
SLC52A2	1.42341841440352	7.36140007866753	3.84517196825965	0.000614256169864433	0.00341710386255949	-1.18404256398372	Up-Regulated
SIKE1	2.17318755457641	5.17239751180013	3.8441409548594	0.000615959311059779	0.00342461727600565	-1.18673459038144	Up-Regulated
OR2A20P /// OR2A9P	1.20036459625083	3.61869529724121	3.84346701219953	0.000617075100188464	0.00342860410187499	-1.18849416397229	Up-Regulated
CLHC1	1.49897661562319	5.59924110412598	3.84160205152001	0.000620173075001119	0.00344234844887333	-1.19336281526019	Up-Regulated
RBBP8	1.78256395935382	8.60402080959744	3.83833250936268	0.000625641033547558	0.00346949650337194	-1.20189644395119	Up-Regulated
CSNK1D	1.66483524060124	7.99752210828993	3.83617630706407	0.000629272831748296	0.00348709671466928	-1.2075229481548	Up-Regulated
ASB16-AS1	1.93191093969598	4.92229315863715	3.8319020422097	0.000636533257470429	0.00352484672120679	-1.21867345114564	Up-Regulated
B3GALNT2	1.50604032082533	5.20964495340983	3.82975638836442	0.000640208774734209	0.00354268940334097	-1.22426943469899	Up-Regulated
TES	2.68999286631428	4.86471223619249	3.82641056547765	0.000645981651476658	0.00357211297423655	-1.23299352095717	Up-Regulated
TIPIN	1.55081869458395	7.37017154269748	3.82596210693519	0.000646759280293763	0.00357557234460478	-1.23416267095566	Up-Regulated
C2orf44	1.10419598937665	6.82992797851562	3.82407847399539	0.000650035518038962	0.00359115229345556	-1.23907289916136	Up-Regulated
FOPNL	1.20269991354967	8.71789656745063	3.82259719452964	0.00065262333087681	0.00360121902758348	-1.24293373161859	Up-Regulated
DCHS1	2.53497370765323	8.26239332834879	3.82037620325216	0.000656522317985285	0.0036176410202385	-1.24872165900169	Up-Regulated
HMCN1	1.93324556300249	4.98244573805067	3.81922650713234	0.000658549567374631	0.00362732897337384	-1.25171735348924	Up-Regulated
MBTPS1	1.27887596251473	9.02538454691569	3.81582312081861	0.000664586677930497	0.00365779300060132	-1.26058364659635	Up-Regulated
FRYL	1.3664287163467	5.36864515092638	3.81332323861032	0.000669055544242151	0.00367980549333183	-1.2670945568863	Up-Regulated
ZNF814	1.5503300863599	5.75339257982042	3.81282004234	0.000669958619111913	0.00368391087310591	-1.26840495777648	Up-Regulated
PAXIP1	1.33785700722346	9.96949720594618	3.81242868512139	0.00067066180279791	0.00368691544604985	-1.2694240737156	Up-Regulated
KLF11	1.96031000248339	6.50805852678087	3.81023683472599	0.000674613438885645	0.00370690627469921	-1.27513114632936	Up-Regulated
MSI1	2.3203941869988	4.90632351345486	3.80987093375892	0.000675275326754235	0.00370894939217169	-1.27608376418132	Up-Regulated
ZNF286A	1.75043084684503	6.65250264485677	3.80985692733107	0.000675300675962207	0.00370894939217169	-1.27612022912197	Up-Regulated
RP11-1109F11.5	1.51762419201079	5.11504435221354	3.80757752685522	0.000679438414854629	0.00372993292263099	-1.28205393813746	Up-Regulated
C12orf60	1.7725207979717	5.25715614318848	3.80635935451047	0.000681659884615857	0.00373877911661284	-1.28522459640538	Up-Regulated
RPL36	1.0591059124659	13.4945930650499	3.80511374472243	0.000683938731178823	0.00374589452255788	-1.28846632698409	Up-Regulated
ZIC1	5.37736541102172	9.23936325073242	3.80213945962733	0.000689410357898566	0.00377322615709995	-1.29620557783615	Up-Regulated
ATAT1	1.32974559238979	7.42558535257975	3.79930909998817	0.000694656932594186	0.00379663995834303	-1.30356848990172	Up-Regulated
ABCB7	1.24338054354229	8.07680168999566	3.79698222075906	0.000698999428628153	0.0038150542034061	-1.30962030041838	Up-Regulated
RP3-522P13.2	1.17908977528729	8.58786312527127	3.79632985209597	0.000700221654155839	0.0038190660627173	-1.311316780284	Up-Regulated
ZNF134	2.02861898916739	7.10118840535482	3.79360299106767	0.000705353131752147	0.00384437889977914	-1.31840692576504	Up-Regulated
CCDC121	1.33869940540778	5.23395633273655	3.79271990721104	0.000707022805848548	0.0038508018406545	-1.32070268415055	Up-Regulated
TCF3	1.9641556795312	5.16413573371039	3.79230550553777	0.000707807658858732	0.00385418395949054	-1.32177994603677	Up-Regulated
LOC284373	1.26823000630374	5.99781982421875	3.79102785437422	0.000710232819636348	0.00386470510231551	-1.32510103256701	Up-Regulated
SCRN2	1.02143674779822	6.66559567345513	3.78768285352772	0.000716620619976743	0.00389585846985969	-1.33379417590945	Up-Regulated
PAPD4	1.95997987777467	6.49267954508464	3.78734523357703	0.000717268468189269	0.00389847927776178	-1.33467145758509	Up-Regulated
CDCA7L	2.75722076981156	8.23375626458062	3.7860492203854	0.000719760665453281	0.00391021744747754	-1.3380388166657	Up-Regulated
ANAPC1 /// LOC101930107 /// LOC285074 /// LOC730268	1.33375566270617	8.52964964124891	3.7755199798467	0.00074032411326807	0.00401543876749043	-1.36538219406684	Up-Regulated
TTC30A	1.8709959726485	6.97642776489258	3.77424812320401	0.000742846546225083	0.00402726258047983	-1.36868336370472	Up-Regulated
COL5A1	3.14549265462885	7.06820793151855	3.77268246126199	0.000745963202945167	0.00404229553153558	-1.37274661084491	Up-Regulated
CRTC3	1.18897277589829	7.95859565734863	3.76923931488476	0.00075286223270625	0.00407498595829357	-1.38168037417953	Up-Regulated
BTG3	1.14198109863927	7.32677198621962	3.76838908548499	0.000754575406961648	0.00408144075918216	-1.38388600276808	Up-Regulated
RP11-488L18.10	1.27160941633598	9.13313286675347	3.76455247245491	0.000762353476962452	0.00411782936867316	-1.39383670556689	Up-Regulated
PAPOLG	1.90964491102431	5.56236662122938	3.76440534627262	0.000762653303334632	0.00411813035579402	-1.3942182267623	Up-Regulated
PTBP3	1.99205994378953	5.95308970981174	3.76202076203853	0.000767528900647385	0.00414197904667857	-1.40040112794274	Up-Regulated
RPL35P8 /// RPL35P8	1.35027356828962	6.18310365464952	3.75503266994533	0.000781992907248636	0.00421216045415378	-1.41851269577066	Up-Regulated
SLC16A4	2.52303268997757	8.57101021660699	3.75494821036112	0.000782169339630598	0.00421216045415378	-1.41873152656593	Up-Regulated
FAM210B	1.96696014807969	10.0204989878337	3.75487376053789	0.000782324894282836	0.00421216045415378	-1.4189244211635	Up-Regulated
VAX2	2.02584927271283	5.92360147264269	3.75086833070758	0.000790738461852383	0.00425356522091591	-1.42930031864023	Up-Regulated
RPAP3	1.0143541608538	8.14661026000977	3.74329948826677	0.000806878919177929	0.00432850785155715	-1.44889682392453	Up-Regulated
HMGN2P9 /// HMGN2P9	1.06636043326565	5.42148022121853	3.74097332466475	0.000811903707488948	0.00435447010096353	-1.45491679140624	Up-Regulated
C5	1.54223582757213	6.5253747897678	3.74041166459916	0.000813121528680059	0.00435936220400848	-1.45637014154051	Up-Regulated
ZNF626	1.43193939854859	6.20620590209961	3.74038168596939	0.000813186580023182	0.00435936220400848	-1.45644771207105	Up-Regulated
RP11-486G15.2	1.42427216787187	5.22032213846842	3.73739667859061	0.000819689308996891	0.00439121940068084	-1.46417043708632	Up-Regulated
RGMB	2.44029506098026	7.64850516001384	3.73726475714476	0.000819977862722194	0.00439176483158747	-1.46451169179746	Up-Regulated
DAP	1.38927469404917	8.52239717271593	3.73550464402009	0.000823837279911697	0.0044094231108246	-1.46906436206464	Up-Regulated
SMC6	1.33339280628023	6.96925905863444	3.73422177893866	0.000826661391453038	0.00442252561514844	-1.47238212999298	Up-Regulated
RPL13A /// SNORD32A /// SNORD33 /// SNORD34 /// SNORD35A	1.34182395329551	12.1897284274631	3.73398222398344	0.000827189795592733	0.00442434605702749	-1.47300162788231	Up-Regulated
PDK1	2.30375002502764	4.11738188849555	3.73363126650379	0.000827964523620914	0.00442748287096786	-1.4739091921665	Up-Regulated
PRPF40A	1.02310861254495	9.36877231174045	3.72927013587075	0.000837650839299625	0.00446983702561169	-1.48518448568142	Up-Regulated
ZFX	1.09408967759874	6.44582111782498	3.72799129021772	0.00084051212782723	0.0044803182734	-1.48848996161587	Up-Regulated
CYYR1	3.90460065609564	7.04364977094862	3.72788026046135	0.000840760995070085	0.0044806292957304	-1.48877692559364	Up-Regulated
RP4-798A10.7	2.35419534955706	5.21088607364231	3.72501372975501	0.000847211110811292	0.00451295830216533	-1.49618464982853	Up-Regulated
ARSD	1.60881711768095	6.52911174350315	3.7237915812043	0.000849975777838999	0.00452563512411537	-1.49934234347259	Up-Regulated
RNA45S5	2.06239857547498	5.53925998687744	3.72157823033378	0.000855005095358196	0.00454829446564896	-1.50506011825771	Up-Regulated
SAFB	1.18723696754092	7.53660481770833	3.71790421726053	0.000863417565826243	0.00458785682627691	-1.51454864077639	Up-Regulated
TEAD3	1.87214065228821	5.1216503991021	3.71566225445693	0.000868590637964834	0.00461117711594965	-1.52033714725658	Up-Regulated
SLC25A1	1.4610111781529	7.99697421603733	3.7140222169594	0.000872393964977634	0.00462823398789623	-1.52457077935459	Up-Regulated
RPL29	1.05157998705667	13.4411790296766	3.7123733710657	0.000876234087418949	0.00464546286472472	-1.52882649440045	Up-Regulated
NDE1	1.24968252434302	4.79988548278809	3.70991209411776	0.000881997023607388	0.00467390851762022	-1.53517789120105	Up-Regulated
Y16709	1.09749353802394	12.3216020711263	3.70909946783867	0.000883907842686664	0.00468192446943806	-1.53727457451177	Up-Regulated
ZNF473	1.09615101889959	4.32338651021322	3.70646159329465	0.000890138428217318	0.0047085640024325	-1.54407953477575	Up-Regulated
TFDP1	1.68425020894046	5.20384084065755	3.7034193506612	0.000897377292087244	0.00474258857422647	-1.55192554695375	Up-Regulated
TTI2	1.06486315853381	6.70460825602214	3.70215331957551	0.000900406630473937	0.00475432490693445	-1.55519000484504	Up-Regulated
EIF4E2	1.33350443360667	7.33228117201063	3.69818579709698	0.00090996476105838	0.00479832987680964	-1.56541771471458	Up-Regulated
LOC100996696 /// PABPC4	1.05724685911149	10.5470223320855	3.69541753049322	0.00091669226960008	0.00482947329669684	-1.57255163004174	Up-Regulated
MNS1	1.63101795337818	7.63699500189887	3.69205401538107	0.000924931613406622	0.00486700894136875	-1.58121698808439	Up-Regulated
TULP3	1.13182499396107	8.85002130296495	3.69189552366527	0.000925321633583277	0.00486730355146757	-1.58162523851763	Up-Regulated
HELQ	1.00468071831597	6.46784627278646	3.69143598518964	0.000926453382980542	0.00487063466845785	-1.5828089044107	Up-Regulated
LOC285902 /// ZNF273	1.2982263877909	7.01153952704536	3.69061517542334	0.000928478227043027	0.0048762731004015	-1.5849229929525	Up-Regulated
ZNF614	1.39616858669059	5.46114465501573	3.68867685402832	0.000933276975587755	0.00489928748032875	-1.58991469979798	Up-Regulated
TMEM198B	1.23268410415246	5.12862300448947	3.6854601512072	0.000941294023641191	0.00493476434418045	-1.59819653958115	Up-Regulated
XRCC4	1.06483590665948	5.50125105116102	3.67862421442378	0.00095855478908421	0.00501184782785292	-1.61578807313	Up-Regulated
SLC6A3	3.69033459658345	4.32905116187202	3.67807800259619	0.000959947202174711	0.00501689740016552	-1.61719318809543	Up-Regulated
SMARCD1	1.51991637497352	7.72997104644775	3.67545575141077	0.000966659372600925	0.00504749003659604	-1.62393782165798	Up-Regulated
MFSD10	1.08044077555339	8.67482491387261	3.66024977916975	0.00100649252240625	0.00521955703240358	-1.66301479090871	Up-Regulated
RPL29P7 /// RPL29P7	2.35997903006418	6.7510760667589	3.65597223275218	0.00101798294216531	0.00526637105891858	-1.67399690724911	Up-Regulated
LRRCC1	1.28201218862382	6.26079930623372	3.65461096696337	0.00102166631003032	0.00527845963956351	-1.67749082959748	Up-Regulated
ANXA5	1.16477963079221	11.2281426662869	3.652341575695	0.0010278357814334	0.00530450776996942	-1.6833145646182	Up-Regulated
YME1L1	1.3996178198113	3.8667574734158	3.64365471286409	0.00105178832127782	0.00541364243552517	-1.70559474168717	Up-Regulated
MLLT3	2.27937488051319	8.75676903618707	3.64257613046955	0.0010547999734681	0.0054269931691146	-1.70835975574774	Up-Regulated
MITD1	1.00536158324549	9.25119364420573	3.64188044388154	0.00105674694165794	0.00543463253310989	-1.71014303381993	Up-Regulated
PTPN12	2.35491065373497	6.90486369662815	3.63817258757297	0.00106718298351341	0.00548350653403286	-1.71964541453321	Up-Regulated
ZNF259P1 /// ZPR1	1.84624211548497	7.07961675008138	3.62673488177788	0.00110001089443577	0.0056374060177251	-1.7489352530224	Up-Regulated
GNS	1.12928883386037	9.33550933837891	3.62449002204426	0.00110656830472199	0.00566730692300778	-1.75467993712283	Up-Regulated
CELF1	2.02383243621342	8.5436619398329	3.62280802417298	0.00111150644961146	0.00569011943447156	-1.75898337522326	Up-Regulated
ZNF610	1.13770569493531	7.83797220865885	3.62244053256849	0.00111258821027523	0.00569194029350727	-1.75992351443308	Up-Regulated
DDX31	2.7898118599382	6.8605322265625	3.62150409802002	0.00111534936105132	0.00570234484200109	-1.76231899845077	Up-Regulated
CRIP1	3.42545507521856	6.55294949001736	3.61969394864001	0.00112070563108425	0.00572603660223268	-1.76694887428614	Up-Regulated
COL6A3	4.18046738558976	7.63236640082465	3.61969120396959	0.00112071377158249	0.00572603660223268	-1.76695589376521	Up-Regulated
ARHGAP19	1.56269691103981	6.78492855495877	3.61919790498118	0.00112217779569637	0.00573227137254283	-1.7682174711264	Up-Regulated
LOC101930067	1.60856220709584	4.37776752048069	3.61569937368789	0.0011326143116941	0.0057780527944516	-1.77716288910081	Up-Regulated
SIX5	1.09083989965853	4.05392787297567	3.61408253606311	0.00113746934896926	0.00579779023603359	-1.78129590716259	Up-Regulated
PIGN	1.12686988790199	6.3324713812934	3.61392671031927	0.00113793832983133	0.00579798431280336	-1.78169419820873	Up-Regulated
RHBDD1	1.03243107871404	5.45503156873915	3.61208173528876	0.00114350536734548	0.0058209868461539	-1.78640947428887	Up-Regulated
REEP3	1.02330906984037	7.59896076202393	3.61185628957529	0.00114418744114024	0.00582193860682307	-1.78698559345724	Up-Regulated
LUM	1.99141877189515	6.48525739881727	3.61093698752109	0.00114697283665217	0.00583372874588913	-1.78933470130852	Up-Regulated
PPAN /// PPAN-P2RY11	1.254645639248	7.60297446356879	3.61092781276374	0.00114700066846634	0.00583372874588913	-1.78935814459677	Up-Regulated
URB2	1.25155932310397	4.96412603590224	3.61003118895266	0.00114972376469579	0.00584378722673775	-1.7916490856797	Up-Regulated
PLEKHG4	2.30137883746435	5.53657435099284	3.609399815738	0.00115164504991234	0.00585228787464098	-1.7932621644103	Up-Regulated
SNRNP200	1.70255937929507	7.30663856506348	3.60685634501262	0.00115941655767281	0.00588669227188023	-1.79975934475183	Up-Regulated
PPOX	1.71653588108285	3.43057043287489	3.6042898453234	0.00116731009149945	0.00592028892652901	-1.80631361793957	Up-Regulated
DHX35	1.5653152869492	3.51442947387695	3.59807899083465	0.00118662896689545	0.00600540995124749	-1.82216753977269	Up-Regulated
GAR1	1.24100867377387	10.3241980489095	3.59350806967047	0.00120104493655192	0.00607183465559503	-1.8338287844923	Up-Regulated
EIF3E	1.25361789723553	9.45636153750949	3.59210140372091	0.00120551548114796	0.00609181630546577	-1.8374163205044	Up-Regulated
MDM1	1.11186385987297	6.58419501834446	3.5918133626032	0.00120643290081836	0.00609383353982952	-1.83815087020205	Up-Regulated
ZNF506	1.04317823137556	8.24759723239475	3.59089283637193	0.00120936935479741	0.00610604304124635	-1.84049820652072	Up-Regulated
IRGQ	1.07818763773277	7.47770274692112	3.58952874016374	0.00121373355799096	0.00612413340845984	-1.84397622621241	Up-Regulated
B3GALT6	1.06675143771701	8.58634969075521	3.58922674493333	0.00121470180901085	0.00612770423516029	-1.84474615238443	Up-Regulated
PYCR1	1.7135171880167	7.83857465955946	3.58865413342038	0.00121653976522659	0.0061343443822039	-1.84620593804878	Up-Regulated
WWTR1	1.33840269865813	7.48219399346246	3.58519573689335	0.00122769802031531	0.00618530463619869	-1.85502072049163	Up-Regulated
DENND5B	1.29061148507255	5.64587510850694	3.58385154497923	0.00123206172962266	0.00620237604576865	-1.85844593715907	Up-Regulated
NBPF10 /// NBPF11 /// NBPF14 /// NBPF15 /// NBPF19 /// NBPF20 /// NBPF25P /// NBPF26 /// NBPF8 /// NBPF9	1.0959815777168	10.3900226169162	3.58105703305024	0.00124118194641071	0.0062425399948005	-1.8655652436716	Up-Regulated
AADAT	1.5202218595636	7.76414755927192	3.57944665596662	0.00124646734543885	0.00626376475000658	-1.86966688769826	Up-Regulated
EZR	2.71843284324364	7.88434875488281	3.57475279708609	0.00126199801354498	0.00633098747494684	-1.88161818310063	Up-Regulated
SH2B2	1.68379690987723	8.09030453152127	3.57275039920013	0.00126868042108148	0.00635794741074362	-1.88671478201108	Up-Regulated
GEMIN7	1.00366439415665	5.73069493611654	3.57126153546797	0.00127367131876906	0.00638002174117376	-1.89050360297186	Up-Regulated
LRCH1	2.20623531846142	6.85299291822645	3.56924876440441	0.00128044874884076	0.00640604350872716	-1.89562469040612	Up-Regulated
CEP164	1.32997888635706	7.92955925835503	3.56841773209977	0.00128325721332871	0.00641710464449599	-1.8977387614837	Up-Regulated
LTBP4	1.44383215929465	5.57500840928819	3.56424378985961	0.00129745369810746	0.0064757037504438	-1.90835404212305	Up-Regulated
VRK1	1.20506409337281	9.97101379394531	3.55978629960255	0.00131278291996075	0.00654388060865555	-1.91968518520162	Up-Regulated
BC033528 /// U73166.2	1.18787060288525	5.25534189860026	3.55849557684697	0.00131725441427973	0.00656204303260984	-1.92296524331888	Up-Regulated
CLPTM1L	1.21464801768147	9.97307115342882	3.55839270395464	0.00131761143565145	0.00656238579916367	-1.92322665006831	Up-Regulated
IPW /// LOC101930404 /// PWARSN /// SNORD107 /// SNORD115-13 /// SNORD115-26 /// SNORD115-7 /// SNORD116-22 /// SNORD116-28 /// SNORD116-4	1.20498449739325	10.0951829867893	3.55815716722253	0.00131842922188015	0.00656367875532965	-1.92382515335666	Up-Regulated
NOL9	1.38907238188244	6.13370914035373	3.55504587774739	0.00132927799345006	0.00660789681884558	-1.93172956600488	Up-Regulated
ZNF536	2.07889889510221	10.860496673584	3.5533400765825	0.0013352626781822	0.00663344057150171	-1.93606212140794	Up-Regulated
PRAME	4.50163038950117	6.68702935112847	3.54500301402613	0.0013648908588404	0.00676667831116457	-1.95722580677688	Up-Regulated
LRRC17	1.29020991148772	3.71505200068156	3.52909502040027	0.00142320391575124	0.00701990555592231	-1.99755465622579	Up-Regulated
LOC101928054	1.1216232622742	4.7164453125	3.519182672761	0.00146075309601199	0.00718181546682541	-2.02264780581837	Up-Regulated
FGD6	1.19531892241624	4.36016173468696	3.51855532463315	0.00146316160959765	0.00718985263989085	-2.02423500499748	Up-Regulated
PARP4	1.35431875400442	7.33498630099826	3.5137307725234	0.00148181308207216	0.00727390525238426	-2.03643745119529	Up-Regulated
EIF3B	1.2916085783136	8.64447445339627	3.5118618884681	0.00148909983777293	0.00730814899514687	-2.0411625260917	Up-Regulated
BCLAF1	1.32252569854575	9.10638757493761	3.5116503010952	0.00148992699930568	0.00731068290625307	-2.04169741690814	Up-Regulated
LOC101927943	1.51378215002635	4.72064341227214	3.50673268457427	0.0015092774194313	0.00739637140033032	-2.0541255016274	Up-Regulated
ZNF675	1.84458985505281	5.14694246080187	3.50426765998128	0.00151906849434104	0.00743660550581026	-2.06035265039139	Up-Regulated
NME6	1.1802009461418	6.39712878757053	3.50285258190824	0.00152471695731703	0.00745959920994006	-2.06392663529568	Up-Regulated
HAS3	1.59312943150757	4.33543400658502	3.50085239161974	0.0015327356899546	0.00749259570907345	-2.0689774248068	Up-Regulated
CSNK2A1 /// NFE2L2	1.08125641837953	8.57238716973199	3.49835218294301	0.00154281645227745	0.00753717435078129	-2.07528921942411	Up-Regulated
STAT5B	1.29675705521195	6.13432917277018	3.49506617766882	0.00155616323670093	0.00759291431550468	-2.08358202255835	Up-Regulated
DQ570835	1.90644548406046	4.47677027808295	3.49279904854709	0.00156543677029894	0.00763266322052203	-2.0893016969036	Up-Regulated
SSTR2	2.76286694561993	6.76032236735026	3.49240911170846	0.00156703716497854	0.00763646499087553	-2.09028530736909	Up-Regulated
PLXNA3	3.23102780902197	5.02859157562256	3.49109342426528	0.0015724487644159	0.00765494940476447	-2.09360378640277	Up-Regulated
IP6K2	1.14750606799252	9.88881174723307	3.49058127369228	0.00157456019866538	0.00766359825169959	-2.09489541724576	Up-Regulated
ORMDL1	1.04693245862527	9.07550894843208	3.49048066450602	0.00157497530094424	0.00766361049763385	-2.095149142142	Up-Regulated
FAM114A1	1.38427911385026	6.0438243399726	3.49042271610271	0.00157521443768867	0.00766361049763385	-2.09529528007565	Up-Regulated
PDCD2L	1.05890823444992	8.15715621948242	3.49031019011472	0.00157567890119562	0.00766428467390251	-2.09557905241871	Up-Regulated
PABPC1L	1.619850207132	5.14144104003906	3.48184492821911	0.00161100306095996	0.00780704100302006	-2.11691652148723	Up-Regulated
RECQL4	1.23874833848741	6.13893890380859	3.480841323957	0.00161524143120856	0.0078223408457433	-2.11944481367327	Up-Regulated
9-Sep	1.37016366827425	7.40558477189806	3.47910438469056	0.00162260230610914	0.00785031084860618	-2.12381983694561	Up-Regulated
RP11-212P7.2	1.18809514928747	6.91200030008952	3.4787651160601	0.00162404385910362	0.00785243903749976	-2.12467428781109	Up-Regulated
WBP11	1.48681376623729	9.93437874688042	3.47680094725659	0.00163241401264814	0.00788966558764058	-2.12962040104657	Up-Regulated
KMT2E	1.0052882926174	11.6727038574219	3.47496478765929	0.00164027641856021	0.00792603673961353	-2.13424314274633	Up-Regulated
ARHGAP11A	1.69408074838144	4.67698127746582	3.47483555375207	0.00164083117464205	0.0079270886534987	-2.13456846662817	Up-Regulated
TMOD3	1.59019415113661	5.72255367279053	3.47395255838273	0.0016446264279599	0.00794379222278925	-2.13679112268847	Up-Regulated
CTBS	1.75639727355311	6.73540615929498	3.47372435343783	0.00164560866964972	0.00794566511250156	-2.13736551780496	Up-Regulated
FN1	1.37629502715257	11.0590451049805	3.47115370084421	0.00165671259015819	0.00799133749269039	-2.14383482983576	Up-Regulated
COCH	2.53068589306382	7.80876042683919	3.47112235378577	0.00165684844010368	0.00799133749269039	-2.14391370594134	Up-Regulated
LPCAT1	1.18689525140026	10.3320295206706	3.47046260109202	0.00165971013804148	0.00800185793900361	-2.14557372196603	Up-Regulated
NUMA1	1.83141238500202	5.33204521179199	3.46637204614139	0.00167756010680034	0.00807467429220843	-2.15586317971685	Up-Regulated
FBN3	1.47768486466988	4.90243897332086	3.46558416831528	0.00168101944317025	0.00808801457947583	-2.15784445496329	Up-Regulated
NNAT	2.43451393571481	11.8451734585232	3.4623659968272	0.00169522128675739	0.00814468114851081	-2.16593527965298	Up-Regulated
SBSPON	3.59451954755834	4.9235984717475	3.46101813664911	0.00170120384534205	0.00816341808503454	-2.16932303181363	Up-Regulated
SMC5	1.77394459234975	5.71656188964844	3.45993228452229	0.00170603831648209	0.00818327740710294	-2.17205185318011	Up-Regulated
ARHGDIB	1.42866019193457	7.29755599127875	3.45949567393243	0.00170798595456098	0.00819094895582484	-2.17314898708696	Up-Regulated
EIF4A2 /// MIR1248 /// SNORA4 /// SNORA63 /// SNORA81 /// SNORD2	1.09731921645069	10.0848881276449	3.45831537292223	0.00171326182942959	0.00820955413702631	-2.17611461490832	Up-Regulated
PTP4A1	1.04398689068184	10.5497000800239	3.45721561706542	0.00171819185797927	0.0082281482622595	-2.17887749208892	Up-Regulated
CCDC101	1.14908554642289	6.80027928670247	3.45568911546014	0.00172505766847281	0.00825262535539942	-2.18271187093608	Up-Regulated
LRBA	1.89414519658164	8.19506714291043	3.4554839145018	0.00172598263049751	0.00825537106041092	-2.1832272568759	Up-Regulated
VAV2	1.49042542069047	5.45757241990831	3.45351593965892	0.00173487785291773	0.00829114495625024	-2.18816941604997	Up-Regulated
KCNH8	2.4564422163383	5.78021042717828	3.45090265102588	0.00174675844299594	0.00834117057104132	-2.19473036041447	Up-Regulated
KATNA1	1.30576074186456	7.96019905938043	3.44900269686686	0.0017554454155737	0.00837245290680636	-2.19949911990661	Up-Regulated
SPPL2A	1.18283410450769	9.10909840901693	3.44892324533161	0.0017558095925741	0.00837249188932636	-2.19969851448642	Up-Regulated
C7orf73	1.07493731786334	7.70175065782335	3.44870792763071	0.00175679689809901	0.00837550161149249	-2.20023887443709	Up-Regulated
COMMD4	1.09250625529617	6.44023423936632	3.44515460810641	0.0017731678295594	0.00844499008010893	-2.20915425637227	Up-Regulated
RP4-710M16.1	1.4556324388615	7.3110041809082	3.44269884227276	0.00178456818733694	0.00849068877802753	-2.21531362965297	Up-Regulated
IFT27	1.28773854573568	5.72416546291775	3.44179136029341	0.00178879888106354	0.00850223528388758	-2.2175892511376	Up-Regulated
THAP2	1.38027746614325	3.91331517537435	3.44067544041219	0.00179401461005136	0.00852356274731069	-2.22038721619884	Up-Regulated
PATL1	1.65923684337152	5.76600344340007	3.44025348750802	0.00179599061574004	0.00853122748959288	-2.22144508823191	Up-Regulated
PIP5K1A	1.4653731169524	4.6984049987793	3.4361643632884	0.00181524930314156	0.00860532818207682	-2.23169409066363	Up-Regulated
FLJ38717	1.09105449252658	5.96389887068007	3.43523624928369	0.00181964818924246	0.00862096819391703	-2.23401961727309	Up-Regulated
KDM7A	1.16924248549043	7.2384549246894	3.43448979872123	0.00182319353814819	0.00863428627268811	-2.23588977027937	Up-Regulated
PCDHA9	1.34657188698097	5.68305329216851	3.43048350412527	0.00184233624797639	0.0087056588064916	-2.24592423430409	Up-Regulated
SLC6A10P /// SLC6A10PB /// SLC6A8	1.84740355960907	8.36810975816515	3.42831707382406	0.00185276856730899	0.00874441323820445	-2.25134840827024	Up-Regulated
MIF4GD	1.0666655747348	6.56726833343506	3.42799160061517	0.00185434078890738	0.00874900054062361	-2.25216318467856	Up-Regulated
NADK	1.32950784996073	5.41793650309245	3.4228728993675	0.00187923726761032	0.00885157261359095	-2.26497289064018	Up-Regulated
GLTSCR2 /// SNORD23	1.23926658832207	11.9048487175836	3.42131811876122	0.00188686318777007	0.00888343800977038	-2.268862194025	Up-Regulated
PM20D2	1.31704715143436	9.54985653347439	3.42093249338804	0.00188875923346492	0.00888752293970149	-2.26982672645562	Up-Regulated
KIAA0485	1.54015056973412	4.57667194154527	3.42061915102192	0.001890301232921	0.00889122087916723	-2.27061042997624	Up-Regulated
NPIPA5 /// NPIPB3 /// NPIPB6 /// NPIPB8	1.8138989806806	7.04223097059462	3.42048602773309	0.00189095671838865	0.00889252551550977	-2.2709433767903	Up-Regulated
ABCD3	1.30505798582047	8.21416641235352	3.41885935514866	0.0018989840443688	0.00892361770977516	-2.27501131381273	Up-Regulated
ZNF780A /// ZNF780B	2.08185941908095	4.37536274380154	3.41864653816346	0.00190003668861326	0.00892630100735252	-2.2755434606214	Up-Regulated
HK2	2.502970337237	8.81218575371636	3.41324519240927	0.00192694253411309	0.00902834462048833	-2.28904482354153	Up-Regulated
RP5-1136G13.2	1.66774830490193	7.16409496731228	3.41078594537284	0.00193931441017673	0.00906915814248089	-2.29518905971775	Up-Regulated
HEATR2	1.64289786727341	7.50725673675537	3.41044412682246	0.00194104007735772	0.00907490336039694	-2.29604291919401	Up-Regulated
MMP15	1.13831115601555	4.56540572696262	3.40886196308824	0.00194904695026912	0.00910923811137306	-2.29999467992796	Up-Regulated
TUBD1	1.11830700263775	8.00290111965603	3.40356184842294	0.0019761023466187	0.00922102678328938	-2.31322711189106	Up-Regulated
RRP9	1.42126617431641	6.09337807549371	3.40334215576404	0.00197723159917368	0.00922446592925343	-2.31377541588036	Up-Regulated
HNRNPA1	1.05468075868314	9.4118288675944	3.40248765200512	0.00198162980171695	0.00924315146306608	-2.31590792490999	Up-Regulated
LMAN1	2.03423398941282	6.04745469835069	3.40205268450342	0.00198387224232512	0.00925177620364905	-2.31699334769225	Up-Regulated
TAB1	1.26436344530217	5.3143435160319	3.40143026807874	0.00198708532271475	0.00926308674323201	-2.31854643057367	Up-Regulated
SERBP1	1.06605986741485	11.237851155599	3.39895088738932	0.00199993448968461	0.00931929053465477	-2.3247319049708	Up-Regulated
PSPC1	1.06530291037585	7.75540396796332	3.39667619392153	0.00201179340671397	0.00936898165130678	-2.33040505220743	Up-Regulated
RBM4	1.19554369891132	8.51942866007487	3.39605586251788	0.00201503921243028	0.00938038246198245	-2.33195189611928	Up-Regulated
ISOC1	1.02949549760768	10.2649274020725	3.39588517749007	0.00201593318668902	0.00938268685623439	-2.33237749129691	Up-Regulated
SH3BP5-AS1	1.5713297364573	6.18427795410156	3.39575824578918	0.00201659824816678	0.00938392512868744	-2.332693983705	Up-Regulated
PSPH	1.51729272105707	8.78610963609484	3.39545220644408	0.0020182026191337	0.00938953297661452	-2.33345704374864	Up-Regulated
INO80B /// INO80B-WBP1 /// WBP1	1.03048896587715	9.07610324435764	3.39363993075837	0.00202772851522726	0.00942825607376725	-2.33797506426877	Up-Regulated
NSMAF	1.38110884409102	4.58454259236654	3.38835962987029	0.00205573151910898	0.00954525051656562	-2.35113305661715	Up-Regulated
TEAD2	2.02731696840317	5.04668081919352	3.38800315039388	0.00205763542433336	0.00955031969794198	-2.35202105419241	Up-Regulated
FBLIM1	1.21112560998826	3.0426875283983	3.3864558480509	0.00206591908148438	0.00958498420957774	-2.35587495393961	Up-Regulated
POM121C	1.50356354890046	9.86259009467231	3.38614656921836	0.00206757869503543	0.00959079206111306	-2.35664519144929	Up-Regulated
CARD6	1.14117640338878	5.28129661560059	3.38559949592681	0.00207051748248124	0.00960253010313424	-2.35800756608555	Up-Regulated
CALD1	1.17618039247221	6.23896506415473	3.38268935256276	0.00208621816164483	0.00966771994592378	-2.36525310560063	Up-Regulated
CEP128	1.047725281892	3.61961185879177	3.3784597058428	0.00210924272779474	0.00976671991972369	-2.3757791318248	Up-Regulated
COPA	1.35984694263922	4.74102158016629	3.37047485905122	0.00215337908205435	0.00994563418141285	-2.3956350599302	Up-Regulated
ZBTB8A	1.21999295350736	10.4306639268663	3.36947894330071	0.0021589461013532	0.00996455565188839	-2.39811018779245	Up-Regulated
NFRKB	1.01789833956925	5.02858012305366	3.36824155722838	0.00216588223996826	0.00999160818351776	-2.40118499770462	Up-Regulated
TMEM189 /// TMEM189-UBE2V1 /// UBE2V1 /// UBE2V2	1.03616110988395	9.60184131198459	3.36244942600701	0.00219863660791523	0.0101169117090492	-2.41557152202322	Up-Regulated
LOC101928589 /// TMEM164	1.28118890832972	8.56043550279405	3.36223936423206	0.00219983343178383	0.0101204387027958	-2.41609307350086	Up-Regulated
BICD1	1.47963162174932	8.10391587575277	3.36140196833584	0.00220461072818382	0.0101325063719811	-2.41817206023874	Up-Regulated
RSBN1	1.32591795744719	9.95077604505751	3.35295683651063	0.00225335212061993	0.0103202210657721	-2.43912607995905	Up-Regulated
LINC01000 /// LINC01001 /// LINC01002 /// LOC100132062 /// LOC100133182 /// LOC100133331 /// LOC101929819 /// LOC729737	1.57570594908699	9.44765053643121	3.35170458598092	0.00226066737669374	0.010349693471887	-2.442231209206	Up-Regulated
ERV3-2	1.8417668458646	5.11292569478353	3.34939280822065	0.00227423222775431	0.0103976270474973	-2.44796225751248	Up-Regulated
AKIP1 /// NUAK2	2.36756007683971	6.69752187940809	3.34677977079474	0.00228965921845255	0.0104579929111608	-2.45443807411326	Up-Regulated
HOXC4	2.29990910928716	7.14499237060547	3.34297332153803	0.00231231248877259	0.0105512155822572	-2.46386754270283	Up-Regulated
RCAN3	1.70421534946987	4.49795079549154	3.3413318544668	0.00232214782571986	0.0105940392949136	-2.46793239487477	Up-Regulated
DCAF15	2.22395461551727	4.91244933234321	3.3403574892633	0.00232800507225394	0.0106119507873236	-2.47034485411464	Up-Regulated
TP53TG3 /// TP53TG3B /// TP53TG3C /// TP53TG3D	2.97706514388796	5.75858159383138	3.34032938152077	0.00232817424864586	0.0106119507873236	-2.47041444232461	Up-Regulated
RMND1	1.12230881786851	8.14312649197049	3.33833972773405	0.00234017982063049	0.0106535100635179	-2.47533970911168	Up-Regulated
KLF3	1.76381894671728	5.99122750600179	3.33826706794081	0.002340619376571	0.0106535100635179	-2.47551954967219	Up-Regulated
ZXDA	1.47182581664393	7.86619483100043	3.33805001837329	0.00234193289314243	0.0106553642447134	-2.47605675975503	Up-Regulated
SMAD1	1.12559503625941	10.9740731302897	3.3374778841066	0.00234539867541859	0.0106670056175777	-2.47747275138397	Up-Regulated
SEMA6D	2.65490235424547	5.19169066535102	3.33612608517453	0.00235360702068196	0.010693997278284	-2.48081793475797	Up-Regulated
ELOVL2	1.92792078855808	7.57379706912571	3.3346496127983	0.00236260401709853	0.01072468619696	-2.48447095752338	Up-Regulated
FZD6	2.21288647121853	6.38716945224338	3.33219496505765	0.00237763495504216	0.0107823407004785	-2.49054256637107	Up-Regulated
FBXO16 /// ZNF395	1.36885632308072	6.03762229919434	3.33113609845328	0.00238414727574926	0.0108049831483761	-2.49316108227133	Up-Regulated
CBX5	1.06752149793836	8.70247338189019	3.32563659924764	0.00241824792633756	0.0109282155800461	-2.5067551294769	Up-Regulated
EFCAB14	1.52316522345972	4.67412728203668	3.32388430657325	0.00242921164509195	0.010971807080713	-2.51108448765315	Up-Regulated
CSNK2A1	1.01308453675931	8.90214620802138	3.32327133642862	0.00243305815329428	0.0109849609616385	-2.51259870408582	Up-Regulated
GLB1L2	1.69899375754059	4.06572926415337	3.31920633343175	0.00245871561746849	0.0110850216191707	-2.52263733069503	Up-Regulated
CHEK2	1.55401275876969	3.88062144809299	3.31753591502529	0.00246933428234592	0.0111252497418029	-2.52676089359675	Up-Regulated
PMAIP1	2.11174770536877	5.21371915181478	3.31608980781747	0.00247856266034206	0.0111582765401847	-2.53032998298007	Up-Regulated
NME1	1.08511174923529	11.8328752305773	3.31521296511715	0.00248417441468127	0.0111792602151692	-2.5324937532515	Up-Regulated
MYO1B	2.19495518598607	8.3177143351237	3.31494398265803	0.00248589833999105	0.0111848779720508	-2.53315746592598	Up-Regulated
IFRD1	1.05995194369523	9.06054551866319	3.31318707862405	0.00249718679948711	0.0112270768782905	-2.53749202828271	Up-Regulated
RPL31 /// TBC1D8	2.44052768081584	3.80516945309109	3.30249996677664	0.00256692359774156	0.0114966500041299	-2.5638367901487	Up-Regulated
TMEM18	1.1558996614325	8.38760498046875	3.30029914356935	0.0025815154959493	0.0115500584857994	-2.56925731315653	Up-Regulated
FAM86B1 /// FAM86B2 /// FAM86C1 /// FAM86DP /// FAM86FP	1.56080727753816	5.81417172325982	3.2997497026066	0.00258517082635685	0.0115629607254204	-2.57061030796052	Up-Regulated
DZIP1L	1.33462336706737	4.2675346798367	3.2992508712407	0.00258849377153044	0.0115756220800252	-2.57183858962604	Up-Regulated
NBR1	1.16898008679587	6.65923022376166	3.29744911271074	0.0026005303645194	0.011613990336644	-2.57627440009072	Up-Regulated
CDK8	1.23506402717066	9.84072782728407	3.29148646488043	0.00264074867039549	0.0117712523181124	-2.59094629246609	Up-Regulated
FER	1.16795096422629	7.50474834865994	3.2895349965343	0.00265404082058498	0.0118282607577255	-2.59574554912539	Up-Regulated
ZNF441	1.3841168378396	5.74047613779704	3.28789133967529	0.00266528624237126	0.0118693811490413	-2.59978680928388	Up-Regulated
GSTCD	1.67097443272828	4.50374121771918	3.28220612996826	0.00270453709571529	0.0120191427469827	-2.61375801348897	Up-Regulated
MYO7A	1.35324126955063	3.97442169189453	3.28028913688381	0.00271789688932148	0.0120716712073773	-2.6184664947294	Up-Regulated
TRMT1	1.19089349010004	8.14634918212891	3.27987459263941	0.0027207942360585	0.0120799771273596	-2.61948452665373	Up-Regulated
NKAIN1	2.4328989301409	7.1194043053521	3.27938123701679	0.0027242462827144	0.0120884573729957	-2.62069602657977	Up-Regulated
ZNF692	1.16199134140418	8.92407853868273	3.27831651611873	0.00273171056585089	0.0121147216835152	-2.62331030831048	Up-Regulated
AK025975 /// RP1-74M1.3	1.46460123617182	4.51535162183974	3.27813235628839	0.00273300362049245	0.0121181710306828	-2.62376244949114	Up-Regulated
GALNT2	1.02318094243448	6.57189431084527	3.27681238835877	0.00274228883832969	0.0121524682306082	-2.62700284036069	Up-Regulated
NFYA	1.26600854258058	4.66748338911268	3.27431347339681	0.00275995035957433	0.0122192229963232	-2.63313580932752	Up-Regulated
AGBL5	1.02713838607546	6.74031068589952	3.26988457968198	0.00279152119988725	0.0123380935123	-2.64400021404811	Up-Regulated
MAPK8	1.28567786645637	9.59205971611871	3.26870655647203	0.00279997683960328	0.0123684927336195	-2.64688886649955	Up-Regulated
ZNF468	1.04194082431692	8.98399770100911	3.26562317393153	0.00282222545181647	0.0124504029592609	-2.65444744151713	Up-Regulated
STK36	1.28590180735109	7.65709633721246	3.26355715384982	0.00283722804008305	0.0125025162163525	-2.65951024398204	Up-Regulated
LRIG3	1.95402314927843	4.2477973514133	3.25893635316213	0.00287106013458896	0.0126326645921914	-2.67082826408689	Up-Regulated
CHODL	3.27205856767281	4.48746789296468	3.25856437388513	0.00287380043904872	0.0126423566639633	-2.67173905758757	Up-Regulated
RC3H2	2.5555227814528	6.36428737216526	3.25532827969781	0.00289774636590838	0.0127316755238475	-2.67966064479207	Up-Regulated
SNAI2	2.38084999367043	6.12810848659939	3.25530847667802	0.00289789348920637	0.0127316755238475	-2.67970910920916	Up-Regulated
TGIF2	2.91465800451854	5.32724689059787	3.25447066023436	0.00290412448420232	0.0127566678407677	-2.68175939413812	Up-Regulated
DSG2	2.42258368194419	4.1953017171224	3.2527646623554	0.0029168520926985	0.0128053999470008	-2.68593352404081	Up-Regulated
ANKRD13A	1.00771863220861	6.66021800994873	3.25241310362981	0.00291948154574086	0.0128145515104019	-2.68679357130971	Up-Regulated
RP11-379H18.1	1.06529199509393	7.4085816277398	3.24952219557636	0.00294119030638852	0.0128947143704889	-2.69386421986729	Up-Regulated
ROR1	2.68712341873734	5.96031313578288	3.24861285250674	0.00294805083531669	0.0129158456678424	-2.69608771413559	Up-Regulated
ZNF114	1.42519902627935	4.47962910122342	3.24773341345204	0.00295470036379485	0.012937747748227	-2.69823781577646	Up-Regulated
TLE3	1.13033146530232	7.88678462558322	3.2472609583619	0.00295827858721024	0.0129461845578732	-2.69939278968533	Up-Regulated
GTPBP8	1.12894494596612	8.00850085788303	3.24702408046918	0.00296007418958764	0.0129492233613694	-2.69997183737661	Up-Regulated
HOXA7	3.38496646780186	5.38505459255642	3.24538443977336	0.00297253184878736	0.0129988850910712	-2.70397940338937	Up-Regulated
MIR3658 /// UCK2	1.45208134726873	7.2964235941569	3.24498495175197	0.00297557469333425	0.013009772381081	-2.70495568003112	Up-Regulated
C5orf24	1.41668091022148	7.2157407506307	3.24330767919579	0.00298838290072734	0.0130560633585929	-2.70905402672954	Up-Regulated
MAPK14	1.88834625930382	5.05695852067735	3.24286630206088	0.00299176218628686	0.0130659727199804	-2.71013235120043	Up-Regulated
RP11-1094M14.11	1.30947440818504	9.15782211303711	3.24150840179351	0.00300218159699468	0.0131090432228223	-2.71344940021874	Up-Regulated
MAST2	1.69391169068675	7.5221920522054	3.24060676094824	0.00300911927625488	0.0131295857400672	-2.71565155428098	Up-Regulated
NAA50	1.43790906472181	9.30852162679036	3.24004354047771	0.00301346078238152	0.0131436518323532	-2.71702701187164	Up-Regulated
IDE	1.33924347408234	4.76192713419596	3.23575243007133	0.00304673611323027	0.0132764758033999	-2.72750283003264	Up-Regulated
GADD45G	1.62225393466849	7.89133568657769	3.23314237737611	0.00306714783583527	0.013355523570297	-2.73387156396198	Up-Regulated
TOMM22	1.07974415128193	9.26756050957574	3.23244880623983	0.00307259388046558	0.0133742851898555	-2.73556353129378	Up-Regulated
MAP3K2	1.79191019371073	6.19430097791884	3.23008270241104	0.00309124283922348	0.0134380497398998	-2.74133437540365	Up-Regulated
MIR186 /// ZRANB2	1.09179800931739	4.08309349060059	3.22807468352092	0.00310715459728489	0.013492920182439	-2.74623032268624	Up-Regulated
PIGM	1.24729772497107	6.03247555202908	3.22805544663254	0.00310730741168847	0.013492920182439	-2.74627721917998	Up-Regulated
NME4	1.13369916481946	9.52526490953234	3.22668705068404	0.00311819621754151	0.013535204622396	-2.74961281866802	Up-Regulated
TM4SF18	1.4408402256234	5.44995466444227	3.22629723997296	0.00312130476915331	0.0135461977414556	-2.75056290010123	Up-Regulated
ALKBH8	1.04993135966952	5.6335930718316	3.22502818366125	0.00313144547948199	0.0135851936518091	-2.7536555870967	Up-Regulated
MGC70870	1.16688817745794	9.02075210571289	3.22173691870728	0.00315789258799574	0.0136847831001444	-2.76167374874345	Up-Regulated
HMBS	1.66238092089456	6.24645066155328	3.21788100236138	0.00318914944841682	0.013804972708976	-2.77106264937419	Up-Regulated
FAM212B-AS1	1.02268208498677	4.41099275377062	3.2053197575059	0.00329304349562347	0.0141972130027631	-2.8016119040485	Up-Regulated
LOC400043	2.6204091389974	6.66580206976997	3.2052345428439	0.00329375926094079	0.0141976961691359	-2.80181895649946	Up-Regulated
KCNB2	2.51288673764183	5.42404180738661	3.20411253760111	0.00330319752147284	0.0142331622041038	-2.80454493503823	Up-Regulated
ZBED1	1.08158793777385	8.00933625962999	3.2025476810147	0.00331640431360513	0.0142822187598179	-2.80834609656762	Up-Regulated
RBL2	1.07739581153506	8.07596890767415	3.20214650544774	0.00331979822115242	0.0142889850960949	-2.8093204431108	Up-Regulated
SLC6A16	1.26341220310756	4.30642537011041	3.19851802808786	0.00335064632630987	0.014408575663221	-2.81813041377467	Up-Regulated
THG1L	2.0338921400605	5.07137145148383	3.19835135987404	0.00335206986012489	0.0144120619689977	-2.81853497219881	Up-Regulated
GAS5 /// SNORD44 /// SNORD47 /// SNORD74 /// SNORD76 /// SNORD77 /// SNORD79 /// SNORD80 /// SNORD81	1.41810000384296	10.4209896087646	3.19826866363974	0.00335277639391461	0.0144124648568971	-2.81873569938882	Up-Regulated
MXRA8	1.89504656110491	7.57198649088542	3.1948385473786	0.00338220835890035	0.0145283609469623	-2.82705940196298	Up-Regulated
LOC728613	1.97269469266216	6.46093572192722	3.19393615307298	0.00338999233518304	0.0145538225153039	-2.82924849797417	Up-Regulated
SLC25A21-AS1	1.16812345313017	5.56487297905816	3.19195229504885	0.00340716529325795	0.0146115451070096	-2.8340600604382	Up-Regulated
SLC26A2	1.62969442296911	7.22286009894477	3.19176822094497	0.00340876291921858	0.0146157313280187	-2.83450643390947	Up-Regulated
LHX4	3.01417820844701	4.2844926961263	3.19107115191587	0.00341481946366303	0.0146376238462199	-2.83619669211503	Up-Regulated
PPM1D	1.33314531114367	8.71550838894314	3.19022960689717	0.00342214503138349	0.0146570764611322	-2.83823704354962	Up-Regulated
FBXO28	1.28575862501033	9.04124016655816	3.18460634714226	0.00347148259307506	0.0148440595679889	-2.85186424856463	Up-Regulated
ZNF782	1.14942379906064	4.79305499606662	3.18336078984224	0.00348250267357276	0.014885768425497	-2.85488114094587	Up-Regulated
REPIN1	1.64960199991862	7.61134922451443	3.18240389136048	0.00349099158227592	0.014919342182803	-2.85719848472457	Up-Regulated
C8orf59	1.06100539757461	7.7660445827908	3.18034987412842	0.00350928027853487	0.0149811678327433	-2.86217162622725	Up-Regulated
LAMA2	2.57367903694274	7.58359903123644	3.17995482443704	0.00351280824878674	0.0149892430061211	-2.86312793640652	Up-Regulated
LINC00467	1.46460187397306	5.30397794087728	3.17923898926267	0.0035192096279862	0.0150072116103317	-2.86486063854909	Up-Regulated
NEUROG1	4.65493363879976	5.74069350348579	3.17896581040281	0.00352165548119327	0.0150149190730064	-2.86552182774391	Up-Regulated
EIF3LP3 /// EIF3LP3	1.05278972645916	6.09893751356337	3.17879310830122	0.00352320257487531	0.0150187924879314	-2.86593981375999	Up-Regulated
RRP1B	1.10066095180612	8.58044036017524	3.17776895323241	0.00353239049974251	0.0150525022237623	-2.86841832465531	Up-Regulated
GS1-111G14.1	1.14020427724041	9.96891811794705	3.17722838633202	0.00353724928908504	0.0150677465641554	-2.86972637219909	Up-Regulated
DPYSL5	2.00230900799787	6.92092874738905	3.17596354937938	0.00354864305676224	0.0151108070629973	-2.87278657139326	Up-Regulated
MGP	3.15130200058065	7.4028551779853	3.17545423648402	0.00355324090647798	0.0151276465674419	-2.87401865981705	Up-Regulated
CLEC18A /// CLEC18C	2.40920666891431	4.59578906589084	3.17339501960233	0.00357188878871547	0.0151905389752279	-2.87899918702176	Up-Regulated
ADAT2	1.03978305796467	4.56116567823622	3.17032179507504	0.00359989361392169	0.0152902831880459	-2.88642936899406	Up-Regulated
SYT14	1.72700552561926	4.73721256679959	3.16890128487289	0.00361290892709815	0.0153400238576447	-2.88986259263545	Up-Regulated
GFM2	1.44155816375894	7.21770817226834	3.16766166958741	0.00362430358135234	0.0153689815409744	-2.89285800939589	Up-Regulated
CEPT1	1.51399753711842	5.02792879740397	3.1665613161637	0.0036344469262785	0.0154064388630529	-2.89551644146485	Up-Regulated
BYSL	1.1293854082703	7.57899525960286	3.16395514293107	0.00365857975950906	0.0154967210727522	-2.90181113473566	Up-Regulated
PALB2	1.06236622320912	7.89135267469618	3.16145084320089	0.00368191361728713	0.0155711642602695	-2.90785742501605	Up-Regulated
SERPINH1	2.28995295731479	6.82004921383328	3.16062044264586	0.00368968226563905	0.015595854765677	-2.90986180527599	Up-Regulated
STRN4	1.16906508995742	8.65430742051866	3.15934182459044	0.00370167478599181	0.0156406733052381	-2.91294757516269	Up-Regulated
THBS3	2.0504353881513	5.51467579311795	3.15826697938066	0.00371178489532366	0.0156749429283932	-2.91554110166204	Up-Regulated
RPL7AL2	1.37570854065911	6.10728359646267	3.15634157776337	0.00372996148510315	0.0157357023436229	-2.9201858974293	Up-Regulated
IGF2BP3	2.92209459335085	5.29270378112793	3.15631583297294	0.00373020510231511	0.0157357023436229	-2.92024799432712	Up-Regulated
ZNF763	1.24087279183524	5.54657637278239	3.15624703396494	0.00373085620665198	0.0157357023436229	-2.92041393757309	Up-Regulated
DERA	1.12554730612134	9.86769929673937	3.155624099457	0.00373675652194324	0.0157549372325316	-2.92191637648638	Up-Regulated
STX6	1.29427943153987	7.07723821004232	3.15511669713813	0.00374156913164702	0.0157724005804041	-2.92314006063039	Up-Regulated
ZC3HAV1L	1.11730525708073	6.22431314680311	3.15484703157555	0.00374412926706038	0.0157776852172978	-2.92379036481764	Up-Regulated
KCTD5	1.44656491557126	7.55642167833116	3.15144938322721	0.00377652950630479	0.0158998247277615	-2.93198156394595	Up-Regulated
SMN1 /// SMN2	1.18051237076048	9.93760370890299	3.15049054671071	0.00378572143612412	0.015935671511503	-2.93429239658762	Up-Regulated
CTAGE15 /// CTAGE4 /// CTAGE8 /// CTAGE9	1.11417848294374	5.51144583808051	3.15004453128247	0.00379000446835399	0.0159479916061458	-2.935367194835	Up-Regulated
KHSRP	1.1591426909916	5.0646247016059	3.1483825037771	0.00380600554743174	0.0160010079486056	-2.93937166351339	Up-Regulated
LOC389906	1.39786257869983	4.99579869588216	3.14499091887054	0.00383885841878972	0.0161189559530613	-2.9475401280655	Up-Regulated
C3orf67	1.15083157574689	4.7195615556505	3.14257748409603	0.00386240123307236	0.0161975663693644	-2.95335016396116	Up-Regulated
LAMC1	1.42810087456274	7.70400730133057	3.1423540582837	0.00386458769438485	0.0162009578246957	-2.95388792347846	Up-Regulated
C12orf45	1.08373362223308	7.90337010701497	3.13961527272389	0.00389148595110137	0.0162933891041485	-2.96047834572643	Up-Regulated
CENPB	1.53028214066117	8.21547997368707	3.13940323169587	0.0038935759008304	0.0162992378134086	-2.96098846984115	Up-Regulated
PCDHB10 /// PCDHB9	1.47319071128885	9.98441111246745	3.13438716390071	0.00394332991962285	0.0164869949557577	-2.97305113086157	Up-Regulated
TSHZ1	1.4067696869058	11.1926827324761	3.13335271657295	0.00395366580584207	0.0165184424270374	-2.97553760408851	Up-Regulated
AK9	1.1301609019123	4.96065097384983	3.1326210937812	0.00396099158025619	0.0165360859731997	-2.97729594420735	Up-Regulated
PLXNC1	2.08621003287179	5.37434509701199	3.13221261200085	0.00396508736717087	0.0165485225734028	-2.97827757857845	Up-Regulated
POMGNT1	1.76287393317652	4.76855929056803	3.13111381806963	0.00397612490061209	0.0165769376728585	-2.9809178116461	Up-Regulated
DDX42	2.57052664782004	7.187537044949	3.13087864953788	0.00397849101020072	0.0165838623853067	-2.98148282669784	Up-Regulated
TOX3	2.43331185396386	10.5185489993625	3.13071668670402	0.00398012135472009	0.01658771823858	-2.98187194594554	Up-Regulated
2-Sep	1.4874604159562	9.50307096693251	3.12486144111177	0.00403949161694516	0.0167934883944345	-2.99593268477623	Up-Regulated
RCN1	1.11260771574797	10.7959885999891	3.1229841157496	0.00405870546919541	0.0168584661293779	-3.00043814755446	Up-Regulated
TGFBR1	2.13741991154101	6.43035212198893	3.12174681046764	0.00407141658953144	0.0169052922585806	-3.003406875966	Up-Regulated
VKORC1L1	1.04897904572664	7.17941707187229	3.11920726207709	0.00409762512221134	0.0169954322939988	-3.00949833110766	Up-Regulated
ZNF10	1.06361528830553	7.31179539998372	3.11807187551445	0.0041093945204636	0.0170299101907071	-3.01222092316519	Up-Regulated
NTF3	2.87074906687257	5.62344166225857	3.11796918861067	0.00411046056113802	0.0170313268986688	-3.01246713644843	Up-Regulated
E2F1	1.43167647508086	5.11883135477702	3.11512636668231	0.00414007826344861	0.0171480029235267	-3.01928181050988	Up-Regulated
EPB41	2.1810205348585	4.83526227739122	3.1120503234955	0.00417235518855321	0.0172543431201678	-3.02665210073684	Up-Regulated
FLJ45482	1.23574398787564	6.73232267591688	3.10860498215805	0.00420879228510222	0.0173744737512786	-3.03490297335404	Up-Regulated
SIX3	2.84525128722821	5.33667065090603	3.10662488427634	0.00422987052088164	0.0174553596964545	-3.03964285011105	Up-Regulated
RP3-334F4.1	1.51947335540933	5.83478551228841	3.10490943117788	0.00424821299807347	0.0175249032255204	-3.04374802304164	Up-Regulated
RPS10P2 /// RPS10P2	1.42800195280207	7.9382780456543	3.10255280022182	0.00427353504193621	0.0176139146716186	-3.04938573851396	Up-Regulated
HP08942	1.51004186155935	4.07375960456	3.10226601623191	0.00427662635106762	0.0176204797695179	-3.05007166064398	Up-Regulated
ST6GAL1	2.7196683934126	5.0300422668457	3.10200138090059	0.00427948080722824	0.0176260647328185	-3.05070458032804	Up-Regulated
LINC01000	1.07446273319305	7.98048610263401	3.0958578165889	0.00434626071912165	0.017866694562542	-3.06539040763515	Up-Regulated
LINC00899	1.35755350022089	4.0046587117513	3.09311448060313	0.00437640043447408	0.0179578454139939	-3.07194351474269	Up-Regulated
MORC2-AS1	1.67248074566876	6.40178377787272	3.09305734243599	0.00437703029800954	0.0179578454139939	-3.07207997202823	Up-Regulated
ZNF311	2.02783947899228	4.62029287550184	3.09246139127115	0.00438360493043549	0.0179762198350448	-3.07350314687045	Up-Regulated
C5orf34	1.0950438968719	6.52254082573785	3.09206474567846	0.00438798600915934	0.0179879126657503	-3.07445028974845	Up-Regulated
LOC283861	1.35821689424061	5.30586945427789	3.09133068089666	0.00439610500771569	0.0180167267678986	-3.07620299014121	Up-Regulated
CDK13	1.57073190678995	6.73568866305881	3.09129074617526	0.00439654710948932	0.0180167267678986	-3.07629833490769	Up-Regulated
RBM5	1.15765347556462	7.65451123979357	3.08941450829243	0.00441736606094056	0.0180925835982584	-3.08077718963151	Up-Regulated
DENND2A	1.25594438825336	8.23905639648438	3.0883706125445	0.00442898991048376	0.0181244100773894	-3.08326853435203	Up-Regulated
PHF19	1.44884055001395	6.63888897365994	3.08766703787915	0.00443684070647868	0.0181491771341526	-3.0849474371844	Up-Regulated
DPYSL4	2.87026873391772	7.41701570298937	3.08588038981178	0.00445683657847912	0.0182225108923282	-3.08920996188108	Up-Regulated
[truncated: 2,740 more rows]
