# Supplementary material for: Development of a prognostic model based on an immunogenomic landscape analysis of medulloblastoma
Source: Biosci Rep. 2021 Jan 7;41(1):BSR20202907. doi: 10.1042/BSR20202907 (PMC7791544; doi:10.1042/BSR20202907)
Supplement: Supplementary Files 1-4 [file BSR-2020-2907_supp1.zip › BSR-2020-2907_suppS2.txt]

GSE50161
row.names(tT)	logFC	AveExpr	t	P.Value	adj.P.Val	B	regulated
TOP2A	9.02435393281036	8.62466135453205	35.7027439012889	1.86454891916428e-28	1.90566222283185e-24	53.7790388642963	Up-Regulated
EZH2	7.14913988751727	7.92857798673669	27.9062002811949	5.97909232307791e-25	3.05546565440089e-21	46.4383406763337	Up-Regulated
NUSAP1	7.39738904893935	9.15406120455995	24.8067805778618	2.68651794129396e-23	9.15251887299832e-20	42.8553467118315	Up-Regulated
KIAA0101	8.86588792905703	7.98705278357681	24.4173120021912	4.46587798757964e-23	1.17013866960558e-19	42.3719688279039	Up-Regulated
CENPF	7.61950316071868	8.04101588035116	24.3677492423483	4.76673235068114e-23	1.17013866960558e-19	42.3098841955153	Up-Regulated
KIF11	6.54158981734818	7.04151565240354	23.8615452597122	9.34088976227836e-23	1.90937127630732e-19	41.6682513144903	Up-Regulated
UBE2C	7.27541241412397	8.82161202566964	23.5782598535156	1.36871679529246e-22	2.5434490920521e-19	41.3030728076369	Up-Regulated
RRM2	8.46283095261672	8.32205228844468	23.413389063618	1.7127696127379e-22	2.91756030449796e-19	41.0884815872941	Up-Regulated
ASPM	7.83419146771198	7.49078901018415	23.0099973640478	2.98236421197526e-22	4.68942360438356e-19	40.5569284887572	Up-Regulated
NUF2	6.53233354017809	7.34299298344826	22.3924479125016	7.08947417471991e-22	9.05724635034061e-19	39.7247910661675	Up-Regulated
TMSB15A /// TMSB15B	7.04428268264939	9.17496210215043	22.0198990411688	1.20754368968323e-21	1.43485502980399e-18	39.2116870710922	Up-Regulated
CCNB2	7.48561733066738	7.60567846181441	21.7678940103949	1.73900581914895e-21	1.77735089746118e-18	38.8597332556267	Up-Regulated
CDK1	6.63567516925214	8.07004160978356	21.6481306738023	2.07080459057029e-21	2.01568174456416e-18	38.6910679671831	Up-Regulated
DTL	7.05973049320065	7.59473919926857	21.5650450504884	2.33865551765367e-21	2.17292988347085e-18	38.573520350166	Up-Regulated
NDC80	6.5601172859733	7.05979998530174	20.6714648985156	8.88250599803241e-21	7.56530437940752e-18	37.280809415057	Up-Regulated
MFAP2	7.87460239040745	8.09193643375319	20.4267243575296	1.29130559058458e-20	1.05467410957756e-17	36.9173912484557	Up-Regulated
KIF14	5.42070668284352	6.31787999367227	20.4019214770093	1.34149634797792e-20	1.05467410957756e-17	36.8803303006007	Up-Regulated
CDCA7	7.03235616464835	8.47977082544443	20.3534066650297	1.4455455376084e-20	1.09438504941679e-17	36.8077147660599	Up-Regulated
CASC5	6.34408549062022	6.77498862130301	19.9816954707881	2.57518465188784e-20	1.87997676675855e-17	36.2458556767671	Up-Regulated
KNTC1	4.30821483814038	6.56726224938217	19.9174999646402	2.84786208898228e-20	1.97643672822211e-17	36.1478256458461	Up-Regulated
TTK	6.4680281769622	6.56038937938457	19.6574319877232	4.29366342357624e-20	2.83118625939748e-17	35.7476372110124	Up-Regulated
TPX2	6.48957787055474	7.38252518011599	19.6010373955586	4.69630418645208e-20	2.99991105860209e-17	35.6602066006955	Up-Regulated
CENPU	7.01589376047537	8.72236975222218	19.2909740586955	7.71768566820427e-20	4.78052159829587e-17	35.1752927130543	Up-Regulated
BUB1B	6.68484337317956	6.89592613998725	19.0861137245296	1.07552999060542e-19	6.46614956998981e-17	34.8509435100581	Up-Regulated
DLGAP5	6.57897585355319	6.38059674944196	18.6805961775445	2.09306588225439e-19	1.18845443608783e-16	34.1993869792921	Up-Regulated
HAUS1	3.58749461902844	9.74745730030293	18.6546491799592	2.18505140739932e-19	1.20715231942296e-16	34.1572602076077	Up-Regulated
RNASEH2A	4.93676063773873	6.80003648407605	18.0803021034565	5.73474825770016e-19	2.93059972839122e-16	33.2109727070072	Up-Regulated
UHRF1	6.57066952517697	8.12155341946349	17.7733826178369	9.70373178233432e-19	4.50804503097036e-16	32.6942287971341	Up-Regulated
MELK	6.62978575379699	7.62558096749442	17.5749075736999	1.36888401501221e-18	6.21807958908103e-16	32.3558520518092	Up-Regulated
KIF4A	6.22153875634863	6.39594731544962	17.4885293967794	1.59157022993841e-18	7.07245371090676e-16	32.2075382130625	Up-Regulated
DNMT3A	4.4281677002197	7.88387253119021	17.3954881755017	1.87338386102629e-18	8.14762542622095e-16	32.0470652415731	Up-Regulated
PHF21B	4.86127443723269	8.22538551797672	17.3405382161638	2.06340754584917e-18	8.68585291749993e-16	31.951938174855	Up-Regulated
KIF2C	6.1794325326468	5.73408908454739	17.3354097581607	2.08212314934444e-18	8.68585291749993e-16	31.9430466140382	Up-Regulated
BRIP1	5.81101435490779	6.4848968879544	17.2346833901813	2.48722341618113e-18	1.01682667700317e-15	31.7679451743669	Up-Regulated
SMARCE1	1.96194843059772	11.9661632553412	17.118287040202	3.05763911153698e-18	1.20194617459476e-15	31.5644945028759	Up-Regulated
BIRC5	7.25554166673781	6.45441826956613	17.0701808688162	3.33111428848979e-18	1.28474164473622e-15	31.4800596352009	Up-Regulated
FOXM1	5.9604318647356	5.54357688748107	16.5807331147449	8.05241840976291e-18	2.88771025813971e-15	30.6091822400523	Up-Regulated
CENPA /// SLC35F6	6.06931793944581	6.44763041593591	16.337679736208	1.25780859801278e-17	4.43290785378953e-15	30.1685679150252	Up-Regulated
ZNF22	1.89537226689326	10.1896451988999	16.3238598661831	1.29031346433304e-17	4.47038941092061e-15	30.1433493544948	Up-Regulated
CD24	4.66774948379259	12.3727417739557	16.2509424131436	1.47666343908157e-17	4.94827497676497e-15	30.0099919981264	Up-Regulated
ZNF300	5.20970411272078	7.9608173666195	16.111451859421	1.9139465353405e-17	6.31015824659599e-15	29.7534799501828	Up-Regulated
PBK	6.63143254145757	6.88122439637476	16.0716838177896	2.06150342587942e-17	6.6887605600637e-15	29.6800106332547	Up-Regulated
MCM2	6.49548862849797	8.31210120999083	15.9330763328576	2.67355104959467e-17	8.53907140699448e-15	29.4227555954715	Up-Regulated
HMGN1	2.24773747370794	12.9680531529018	15.8191497219853	3.31480552163766e-17	1.04242984104301e-14	29.2099190652965	Up-Regulated
MEX3A	4.66200150862322	9.54513862454161	15.7970368942989	3.45653349958439e-17	1.07053032219704e-14	29.1684618753192	Up-Regulated
NCAPG2	3.60234575605059	8.27628199986049	15.7761418642305	3.5961691523805e-17	1.09715363647477e-14	29.1292439626479	Up-Regulated
TIMELESS	4.76882143430301	7.46195080815529	15.3455182474042	8.20803227253143e-17	2.30831287387499e-14	28.3114064052199	Up-Regulated
N4BP2	4.21800390466467	8.28157230299346	15.3432875715623	8.24357124371969e-17	2.30831287387499e-14	28.307121716719	Up-Regulated
CEP55	5.22759055519676	5.88473918681242	15.3263188501225	8.51913398797144e-17	2.35323807902871e-14	28.274511704645	Up-Regulated
KDM1A	2.57753234314514	10.3470209363042	15.2678841430573	9.54251487836778e-17	2.60078062171621e-14	28.1619907108375	Up-Regulated
KIF15	5.49964819116431	5.94555771185427	15.2515457271556	9.85061902679495e-17	2.6494276779831e-14	28.1304677858079	Up-Regulated
ODC1	2.63137509158323	12.1647505281409	15.210992558698	1.06602170124381e-16	2.82994150586035e-14	28.0521082731369	Up-Regulated
NCAPG	4.93899506560334	8.15258324447943	15.1611692033532	1.17490906296192e-16	3.06725388517129e-14	27.9556068435045	Up-Regulated
RBM12	2.31248929903105	10.0598600426499	14.9682154741981	1.7162137706911e-16	4.33100317119714e-14	27.5794767957303	Up-Regulated
VEZF1	2.8818127276776	10.7097308474171	14.9319164285968	1.84377185925722e-16	4.59616348476547e-14	27.5082882055355	Up-Regulated
LMNB1	5.40740387847016	9.73080492914939	14.9203173926352	1.88654962931991e-16	4.64613987625643e-14	27.4855116620308	Up-Regulated
GINS2	5.72589310103959	7.85949203179807	14.818640603193	2.30798965822094e-16	5.55030783572873e-14	27.2852526321068	Up-Regulated
FAM64A	5.37886807482679	5.21566073982083	14.7933651772895	2.42700461654455e-16	5.76865132171944e-14	27.2353031701084	Up-Regulated
GPC2	4.56408994447935	8.32217825753348	14.7323765687941	2.7407898842245e-16	6.43959609464747e-14	27.1145005978641	Up-Regulated
BEND3	3.32846407742648	7.39761421047911	14.7205965023564	2.80603941705583e-16	6.51798315045889e-14	27.0911221951255	Up-Regulated
WHSC1	3.06928461553095	9.097185644033	14.6910959599649	2.9765215671232e-16	6.8363008262433e-14	27.0325119074497	Up-Regulated
HMGB2	3.04185471815782	12.6301151945153	14.6609957113712	3.16143418930593e-16	7.18031958484473e-14	26.9726152591291	Up-Regulated
CENPH	4.83755120154504	6.95286966129225	14.6094539677426	3.50587768315047e-16	7.74123770998032e-14	26.8698288951095	Up-Regulated
CENPK	4.83792138799921	6.97733555385045	14.5102166432067	4.28153244698743e-16	9.11654216134063e-14	26.6711293505897	Up-Regulated
STIL	3.89228486052522	7.95172639807876	14.502915746874	4.34512686437473e-16	9.15657095202925e-14	26.6564694276331	Up-Regulated
HNRNPD	1.75423489169523	13.2079473752392	14.4950868161289	4.4143972570879e-16	9.20762187062589e-14	26.6407428817666	Up-Regulated
TRMT5	1.5005284357976	12.652429622728	14.4537452268058	4.79942000528183e-16	9.90959033615818e-14	26.5575878890528	Up-Regulated
PARD6G	3.46379968908045	8.14722165477519	14.4480224156069	4.85536686700601e-16	9.92485541284699e-14	26.5460624779469	Up-Regulated
XRCC5	1.6554326776739	11.7406173768335	14.2612581800389	7.10045335167708e-16	1.40912977632652e-13	26.1679871932991	Up-Regulated
CBX2	5.98874915520271	5.87887259969906	14.1670399581342	8.61295372393113e-16	1.67673701972263e-13	25.9758165796997	Up-Regulated
WEE1	5.23942293973116	8.79289628009407	14.1058324850574	9.76900011033865e-16	1.84896417829104e-13	25.8504540434693	Up-Regulated
LPAR2	5.08971537038401	7.10088416274713	14.0966284727044	9.95611774486129e-16	1.86709176901568e-13	25.8315670995911	Up-Regulated
LBR	2.5515298452768	10.9007005341199	13.9839126386926	1.25693652077165e-15	2.33199319142598e-13	25.5995106460011	Up-Regulated
CDK6	5.52001493989409	11.2767405731824	13.9580986626362	1.32610343965275e-15	2.40562135319182e-13	25.5461671218052	Up-Regulated
MLLT4-AS1	5.11862451360895	6.86408540063975	13.9441887796392	1.36497905707084e-15	2.44687006886392e-13	25.5173921587485	Up-Regulated
PRC1	4.95730450427259	8.94117693842674	13.9260528647855	1.41742612270981e-15	2.49772477364752e-13	25.4798425328543	Up-Regulated
KIAA1211	3.12968810059569	10.6606254982462	13.8934977641539	1.51681186411154e-15	2.65001293284649e-13	25.4123464844404	Up-Regulated
MKI67	5.02984343842193	6.33594351632255	13.8051912257578	1.82394733204605e-15	3.15960232325028e-13	25.228664051567	Up-Regulated
CBX3	1.7166193761073	13.0927495964206	13.7568754672363	2.01827813985247e-15	3.40955565758052e-13	25.1277935516224	Up-Regulated
CD276	2.637915002478	8.71640070701132	13.6642478893169	2.45233857618744e-15	4.0754677102315e-13	24.9336740119993	Up-Regulated
TYMS	5.7586479514748	10.0554642097317	13.6054584984528	2.77641186105788e-15	4.54021078815073e-13	24.8099638764818	Up-Regulated
HNRNPM	1.6059399188458	12.4523323899872	13.5755391835261	2.95787187360691e-15	4.77590700425033e-13	24.7468536002401	Up-Regulated
GAS2L3	4.89712468927557	8.39159031459263	13.5337267194827	3.23203140688156e-15	5.12139178202062e-13	24.6584851006352	Up-Regulated
FANCI	4.6739351727984	7.59983567218391	13.5267417766211	3.28030795434603e-15	5.15790576113748e-13	24.6437032671975	Up-Regulated
KIF20A	5.43453193839852	6.32749745271644	13.5227681760059	3.30810055478066e-15	5.16189949925737e-13	24.6352916684153	Up-Regulated
DEPDC1	4.53171269648321	6.10114695646325	13.4868895889678	3.57023364364868e-15	5.52872317498656e-13	24.5592592949341	Up-Regulated
CDC20	5.99356885027814	6.88186581981425	13.4212800629369	4.10597973709729e-15	6.21706161525968e-13	24.4198394318413	Up-Regulated
FAM60A	6.53779153433237	8.97804965895049	13.3691818470223	4.58964861328934e-15	6.89830936060643e-13	24.3087771535447	Up-Regulated
KIF18B	5.26790914926138	7.33461199702049	13.2712342820868	5.66314565308143e-15	8.27965526687906e-13	24.0991217937517	Up-Regulated
CREB3L4	4.67618623746859	5.98433188302176	13.2706130404599	5.67071932568401e-15	8.27965526687906e-13	24.0977884732203	Up-Regulated
RAD51AP1	4.47182673283748	8.18210670938297	13.2371507330863	6.09437729284991e-15	8.79216272918662e-13	24.0259045101674	Up-Regulated
CCNB1	4.78146047220602	7.96271186050104	13.1674734903809	7.0837027767379e-15	9.91766907255475e-13	23.8758032542342	Up-Regulated
RACGAP1	2.62944349961562	10.9431794832191	13.1291615813259	7.6963233639464e-15	1.06297666136776e-12	23.793027754403	Up-Regulated
QSER1	2.33367420543325	11.7609517996652	13.1173732189508	7.89553953366514e-15	1.08317264166208e-12	23.7675234736211	Up-Regulated
BUB1	5.53018563925089	6.11996744584064	13.104211786466	8.12420875462142e-15	1.10380098363748e-12	23.73902920837	Up-Regulated
CDK2	4.97500591906872	7.72929083999322	13.1025305252715	8.15390384664449e-15	1.10380098363748e-12	23.7353878383519	Up-Regulated
PPP4R1	1.78556617637733	10.5790959074059	13.0752592096134	8.65141027406581e-15	1.16344393034328e-12	23.6762755466613	Up-Regulated
AURKA	4.66224329412043	6.80333745216837	13.0145651520497	9.87330423375468e-15	1.31908635190967e-12	23.5444020535469	Up-Regulated
PBRM1	2.13461389074793	10.2349574497768	12.9067068775008	1.2498913754777e-14	1.64832449071869e-12	23.3089741089041	Up-Regulated
TMEM218	2.61646403218364	7.56405873824139	12.8788507446366	1.3286633127827e-14	1.74097479337123e-12	23.2479459745422	Up-Regulated
SAAL1	3.97200342687098	6.8002262473593	12.8446360225946	1.43241622061211e-14	1.83718090923831e-12	23.172860349839	Up-Regulated
NT5DC2	5.65478924609326	8.37590473408602	12.8212496081837	1.50807395697451e-14	1.91469191021838e-12	23.1214572731023	Up-Regulated
KIF23	4.36657143210793	5.54721576924227	12.8019864028589	1.5734591941368e-14	1.98537527082409e-12	23.0790677172951	Up-Regulated
MEX3B	5.21495312396345	7.89248298489318	12.6517624381663	2.19402936536774e-14	2.73464355228549e-12	22.7469609890809	Up-Regulated
SLC39A6	1.5483624133435	12.8198607401945	12.6104107219945	2.40539839289552e-14	2.9442364400705e-12	22.6550642381908	Up-Regulated
DDAH2	3.68459622042996	9.91390040806362	12.5306059099981	2.87422822983417e-14	3.47645557668877e-12	22.4771250394604	Up-Regulated
ZBED4	4.12701900531719	6.57035881509586	12.5277991107662	2.89232472506741e-14	3.47776527677076e-12	22.4708526556191	Up-Regulated
MCM7	3.76448108471119	10.3171425706513	12.4791877097264	3.22492265591533e-14	3.81044185026389e-12	22.3620676590199	Up-Regulated
LOC81691	4.03913307151833	6.37502356704401	12.4672069689383	3.31274893685971e-14	3.89171844933042e-12	22.3352121955215	Up-Regulated
SENP1	2.48090688760702	6.09325162926499	12.4534497508871	3.41662314688643e-14	3.99081107117175e-12	22.3043529922936	Up-Regulated
TTC28	2.94373204005468	9.19197048887914	12.4312054493108	3.59168392076477e-14	4.17145517183821e-12	22.2544071128878	Up-Regulated
MIR636 /// SRSF2	1.59319355571187	12.040457938058	12.4275809442452	3.62106645741493e-14	4.18182030824963e-12	22.2462631413299	Up-Regulated
SETDB1	2.3414067499883	8.62560504524075	12.3969208342754	3.87967239478296e-14	4.39106149861898e-12	22.1773078257762	Up-Regulated
PPP1R14B	3.75301598425989	10.1030862489039	12.2658311974662	5.21711757404474e-14	5.6725053367579e-12	21.8811787949498	Up-Regulated
C18orf54	3.77368632039348	7.29034087511958	12.2342438144202	5.60479061846562e-14	6.03780448009239e-12	21.8095060303954	Up-Regulated
LIG3	2.02082050182484	7.30174140774474	12.1554264328071	6.70591884235647e-14	7.10236720500563e-12	21.6301269678305	Up-Regulated
WDR5B	3.5342536339393	5.96481127057757	12.1308477368187	7.09278357217783e-14	7.43505584609677e-12	21.5740306863559	Up-Regulated
IVNS1ABP	2.32382285987938	11.5090525101642	12.1242179039569	7.20099516679493e-14	7.50997664308445e-12	21.5588864371281	Up-Regulated
ZNF367	3.51397575507988	6.40608380376076	12.1156372407199	7.34356041839077e-14	7.61978266560029e-12	21.5392778484887	Up-Regulated
DYNLT1	2.26704683561069	12.262908462213	12.1013258409045	7.5877969218256e-14	7.83344226661804e-12	21.5065529008229	Up-Regulated
IFT81	2.49114577744034	9.55351366938377	12.0900398700939	7.78625260436385e-14	7.99792911988952e-12	21.4807279689019	Up-Regulated
MCM3	2.55849706628821	9.77511351293447	12.060095280793	8.33894705402504e-14	8.52282083656629e-12	21.4121306138158	Up-Regulated
GART	2.46708259391975	8.27304621482382	12.0513924709146	8.50698747752853e-14	8.65131000140103e-12	21.3921730959377	Up-Regulated
SNRPB2	1.28952753484309	12.0856583575813	12.0419975289118	8.69228424282607e-14	8.7959892181984e-12	21.3706177187636	Up-Regulated
HDAC2	2.10480891788875	11.7883141342474	12.0106221995561	9.34156986061349e-14	9.40645465619706e-12	21.2985512836092	Up-Regulated
KHDRBS1	1.58541437200495	12.6253972267618	11.9763584153956	1.01075324141422e-13	1.00295179649263e-11	21.2197092333816	Up-Regulated
DYX1C1	2.95024492261888	5.78651499845544	11.9284397970575	1.12879122776959e-13	1.10400102807838e-11	21.1091994713813	Up-Regulated
RYK	2.15352345103627	10.2298715272242	11.9249823892414	1.13783507502995e-13	1.10754698898511e-11	21.1012148288953	Up-Regulated
ZNF559	2.89232383827111	9.75625975316885	11.867882873405	1.29839563140652e-13	1.25191061799908e-11	20.9691294554815	Up-Regulated
E2F7	5.34079434207151	6.04597655004385	11.8627914271262	1.31379384183759e-13	1.26081032492968e-11	20.9573316883285	Up-Regulated
ILF2	2.15758974911808	11.1705633918607	11.8597576757542	1.32305758008118e-13	1.26376728945979e-11	20.9503004008635	Up-Regulated
CASP2	2.62696526495965	10.2240756038744	11.8389436437036	1.38844240512417e-13	1.3139421853307e-11	20.9020286016932	Up-Regulated
F2R	4.10652950869931	7.83554822026467	11.817995392343	1.45758972749821e-13	1.3730226552899e-11	20.8533901777022	Up-Regulated
NOL11	1.73782823926562	10.6767374591438	11.803986191722	1.50578844274756e-13	1.40651200142199e-11	20.8208320897216	Up-Regulated
MDK	5.07181770560982	9.14717489437181	11.7909723614683	1.5520228539178e-13	1.44204087076972e-11	20.7905650084777	Up-Regulated
TTC28-AS1	3.19632130412313	7.05138963349011	11.7734644977125	1.61652366885266e-13	1.49027779582748e-11	20.7498119869403	Up-Regulated
PATZ1	2.17456067796949	10.2257813994739	11.7729340880816	1.61851998764101e-13	1.49027779582748e-11	20.7485767464514	Up-Regulated
ICE2	1.81721876451186	9.16603062220982	11.7535259182453	1.69332793392196e-13	1.54523733470084e-11	20.7033536112889	Up-Regulated
DEPDC1B	4.27872634110275	7.33917715267259	11.7093292547595	1.87716283583955e-13	1.69783564280514e-11	20.6001919798839	Up-Regulated
CDKN3	4.84511687500732	7.41887972461934	11.6945335058987	1.94316595274456e-13	1.74063796883823e-11	20.5656009572258	Up-Regulated
TTC30B	2.80549878130903	6.19318163813377	11.6930239098717	1.95003226292234e-13	1.74063796883823e-11	20.5620701010499	Up-Regulated
GMEB1	2.58007643601516	8.61413367446588	11.6736656063014	2.04031386421957e-13	1.81320801801801e-11	20.5167664316515	Up-Regulated
ZNF766	2.27453616329959	8.91671074069276	11.6710372660371	2.05289707659548e-13	1.81320801801801e-11	20.510611720958	Up-Regulated
ZNF423	2.65441912213763	11.8126645707111	11.6699877808159	2.05794364356039e-13	1.81320801801801e-11	20.5081539247529	Up-Regulated
ZFP62	1.82326877529209	9.8615013153699	11.6117972863016	2.35857005626115e-13	2.05155449021422e-11	20.3716572419928	Up-Regulated
DEK	1.99716295972095	12.4615573929767	11.6012929200135	2.41745005894994e-13	2.09386002775406e-11	20.3469711896726	Up-Regulated
IGFBPL1	6.205559892683	10.1550786419304	11.5791973313111	2.54625759791245e-13	2.15967018916716e-11	20.2949988138945	Up-Regulated
SNRPD1	1.76136141995213	11.9620790068957	11.5760679419824	2.56505969255471e-13	2.16143490619718e-11	20.2876329350316	Up-Regulated
TRIP4	2.06159635347563	8.87882364078444	11.5753346057177	2.5694862394497e-13	2.16143490619718e-11	20.2859066449844	Up-Regulated
SMARCA4	1.60176100754715	12.2012967853157	11.473916121404	3.26351387962758e-13	2.71176777290518e-11	20.0465009382516	Up-Regulated
DKC1 /// MIR664B /// SNORA56	1.86600930197733	10.788386977838	11.462278874107	3.35456346432487e-13	2.76278658223345e-11	20.0189458704313	Up-Regulated
HMMR	4.74877783959205	5.82239467698701	11.4594182319026	3.37734006748413e-13	2.76278658223345e-11	20.0121696770723	Up-Regulated
OIP5	5.23548820411766	5.77490848463409	11.4592134268452	3.37897678958153e-13	2.76278658223345e-11	20.011684501322	Up-Regulated
ZSCAN2	3.66856158367999	8.30534831144372	11.4468839690306	3.47901779101679e-13	2.8220080423085e-11	19.9824665173756	Up-Regulated
RBBP4	2.02749431659649	12.1627062490035	11.39880552847	3.89894735794018e-13	3.15013371318795e-11	19.8683445863144	Up-Regulated
INSM1	6.72224925952954	10.9792178531569	11.3624604646977	4.25053266586498e-13	3.39395071183383e-11	19.781875825608	Up-Regulated
DHX9	1.27695857304317	10.2447169214365	11.3510268437244	4.36771102026083e-13	3.46047988237022e-11	19.7546387521249	Up-Regulated
BCDIN3D	3.0681357308463	5.61522135209064	11.336917998253	4.51687070196417e-13	3.55028368066036e-11	19.7210054914578	Up-Regulated
TMEM67	2.75636177024879	6.17702338393854	11.3354057777668	4.53316393841961e-13	3.55028368066036e-11	19.717399069289	Up-Regulated
PLK4	3.71005801906834	6.32203607675981	11.3292435279223	4.60018197045059e-13	3.58901983427406e-11	19.7026999566063	Up-Regulated
RUVBL1	2.64808702040148	9.33681603256537	11.3054319215957	4.86880852736111e-13	3.76982254196168e-11	19.6458548052911	Up-Regulated
CDCA4	3.84566754504041	7.38481514444157	11.2980923689662	4.95480070451192e-13	3.82192759248786e-11	19.628318383967	Up-Regulated
IRAK1BP1	3.60661555241634	6.57964134994818	11.2666818927043	5.34071572388928e-13	4.08874794427044e-11	19.5531903679153	Up-Regulated
HNRNPR	1.10390960358002	13.2830820760922	11.2473738002893	5.59305487975248e-13	4.26025289697615e-11	19.506945521419	Up-Regulated
CEP135	2.73100201190411	7.93212511957908	11.2463762244649	5.6064186159512e-13	4.26025289697615e-11	19.5045549118315	Up-Regulated
NRAS	1.30106522505814	10.98513574717	11.2167282475271	6.01884901624895e-13	4.55671454596832e-11	19.4334469667669	Up-Regulated
SNRPG	1.56265695059336	12.7048155990912	11.2094150723227	6.12526777527851e-13	4.62016968983277e-11	19.4158894365285	Up-Regulated
LOXL1	5.48166933316927	6.88676209118901	11.1836748012948	6.51537085871089e-13	4.88696749561769e-11	19.3540366962556	Up-Regulated
FNBP1L	2.5403557745965	12.0105870585539	11.1732156673013	6.68105388235247e-13	4.98421249668492e-11	19.3288792400097	Up-Regulated
HJURP	4.72731641070112	6.07043536750638	11.1703520517253	6.72716281488344e-13	5.00036127632845e-11	19.3219888760764	Up-Regulated
CHEK1	4.93988725355455	6.11333247593471	11.1433914613477	7.1775449250895e-13	5.29661356728356e-11	19.2570646140798	Up-Regulated
RCOR2	4.63528146200723	6.760761637785	11.0858926234435	8.2438876768034e-13	6.03990351259994e-11	19.1182843124678	Up-Regulated
BOD1	1.76953346031411	11.3981857611209	11.0799283576821	8.36339075408168e-13	6.08384592185707e-11	19.1038641629835	Up-Regulated
CCNA2	4.15771630560601	7.97546748570034	11.0686492510541	8.59424677219328e-13	6.22960986774478e-11	19.0765813227683	Up-Regulated
XPO5	2.04986391172304	9.2708415626993	11.0410360972451	9.18730380347718e-13	6.61259426221398e-11	19.0097182078782	Up-Regulated
SOX11	5.47414041494394	11.303983571578	11.0362145973699	9.29506862098252e-13	6.66668412917557e-11	18.9980331029787	Up-Regulated
DBN1	2.46611024473573	11.606873305963	11.0331488926434	9.36426070361495e-13	6.69282702946130e-11	18.9906016602371	Up-Regulated
MCM10	3.43677294385302	6.05961758360571	11.0073645466717	9.96743998912839e-13	7.02567037302667e-11	18.928050306835	Up-Regulated
NONO	1.26047342854899	13.2540768993144	10.969980772921	1.09132695357254e-12	7.63966241711516e-11	18.8372049154745	Up-Regulated
ESPL1	3.93270474185239	5.41046035455198	10.9589747538974	1.12088423547362e-12	7.81979339840143e-11	18.8104245907694	Up-Regulated
ZNF3	2.98502512197276	9.09412125568001	10.9555863572618	1.13014764847447e-12	7.85760138859408e-11	18.8021766016442	Up-Regulated
CKAP2L	4.62357895095628	5.40492538140745	10.9484309459009	1.1499674003258e-12	7.94137960474992e-11	18.7847540533403	Up-Regulated
HNRNPDL	1.54554100684472	12.7361203563457	10.9277048078679	1.20940462218662e-12	8.29578519534117e-11	18.7342505783692	Up-Regulated
MCM5	4.44950387747019	7.68877483757175	10.9219603288672	1.22642730956196e-12	8.38441492801203e-11	18.7202430111863	Up-Regulated
ZNF678	2.72917869941339	7.62159659249442	10.9107700583529	1.26029386389934e-12	8.58722229065544e-11	18.6929437799087	Up-Regulated
KIF22	2.67176715801288	7.94420929577886	10.8854630321421	1.34045196741521e-12	9.09832391450759e-11	18.6311454085463	Up-Regulated
CPXM1	5.83075944365084	6.25516716781928	10.8843156867125	1.34420714357482e-12	9.09832391450759e-11	18.6283416617445	Up-Regulated
CCDC15	3.50273011595338	6.01765857307278	10.8699155553554	1.39226193163435e-12	9.39248387608503e-11	18.5931376271243	Up-Regulated
HNRNPAB	1.81531631515457	12.2299960638552	10.8683973281276	1.39742964041077e-12	9.39633528935411e-11	18.5894244264244	Up-Regulated
ZNF616	2.74452701229435	6.502736392897	10.8581845713438	1.43270461099782e-12	9.6019393289857e-11	18.5644387309605	Up-Regulated
TACC3	3.71885027204242	6.50151566485969	10.8564395363876	1.438822359568e-12	9.61142740259131e-11	18.5601681003665	Up-Regulated
RBM28	1.91793503432603	7.90214518644372	10.8505933926409	1.4595129269718e-12	9.71788395447247e-11	18.5458578949925	Up-Regulated
MAD2L1	4.19630497981024	10.0308764897561	10.8485344552116	1.46687203763745e-12	9.73517250693087e-11	18.5408169532881	Up-Regulated
SMC4	3.51281069089602	10.4651988126794	10.835243439383	1.5152980563493e-12	9.99167986123742e-11	18.5082628592207	Up-Regulated
ZNF670	2.96095309719577	6.27941556969467	10.8203824204284	1.571382076231e-12	1.02950708398198e-10	18.4718358050559	Up-Regulated
RRM1	2.36397143201037	11.462426633251	10.7954720741007	1.67019194897919e-12	1.08382201997091e-10	18.410710866755	Up-Regulated
FAM83D	4.78441842276376	7.11422664720185	10.7898965441627	1.69316391249197e-12	1.09525201060913e-10	18.3970184634013	Up-Regulated
ANKHD1 /// ANKHD1-EIF4EBP3	1.78856064665925	8.50005366111288	10.768174897777	1.78578162102129e-12	1.15151930963079e-10	18.3436353483797	Up-Regulated
UBA2	1.2296779544918	9.37967438366948	10.7467650604995	1.88213785102964e-12	1.20291162786363e-10	18.2909577261586	Up-Regulated
YBX1	1.15787670886243	8.28803554612763	10.7465492985715	1.88313546752292e-12	1.20291162786363e-10	18.2904265494905	Up-Regulated
VASH2	6.3443639673315	7.59078187280772	10.7263527428295	1.97895066140721e-12	1.24851019968595e-10	18.2406781961453	Up-Regulated
MED1	1.96763213288177	10.3537109873246	10.7205168236557	2.0075538211821e-12	1.26265869719333e-10	18.2262930897859	Up-Regulated
ZNF618	4.20964361261298	8.23430686483578	10.6813687877436	2.21066504085377e-12	1.36109048494253e-10	18.1296799672911	Up-Regulated
UBE2J1	1.48286650178435	9.10660218530772	10.6785976662782	2.22581456307433e-12	1.36630256708115e-10	18.1228334760287	Up-Regulated
UMPS	1.98006787676435	7.95972965162628	10.6624130670037	2.31643730748012e-12	1.41344164185675e-10	18.0828266322036	Up-Regulated
ANTXR2	4.73669926874883	8.42649725466358	10.6470918368822	2.40569782756407e-12	1.45919493451742e-10	18.0449220933513	Up-Regulated
SGOL2	3.80775113405881	7.4719529070173	10.6421710137902	2.43510535465911e-12	1.4726623832718e-10	18.0327414593117	Up-Regulated
CEP95	2.35143921325257	8.50824907575335	10.6168594957714	2.59227544775578e-12	1.5584845883272e-10	17.9700366953091	Up-Regulated
ZNF135	2.65343918928972	4.5180842185507	10.6144894043443	2.6075129847263e-12	1.5584845883272e-10	17.96416088287	Up-Regulated
FANCD2	4.67249704336191	6.57375918018575	10.6108517357975	2.6310780158709e-12	1.56798442339408e-10	17.9551411123759	Up-Regulated
TTC26	2.33705992493834	5.51243829221142	10.6089042100851	2.64378346564456e-12	1.57097609945466e-10	17.9503114118532	Up-Regulated
ZNF606	2.63361261541194	9.10701712472098	10.5992634306953	2.7076077853935e-12	1.60423799249937e-10	17.9263957036535	Up-Regulated
NEDD1	3.00215723302576	7.71208920848613	10.5766324224715	2.86368510219951e-12	1.68349026644356e-10	17.8702070902655	Up-Regulated
C4orf46	4.34556425934905	8.3541361781529	10.5583889320355	2.99617338077033e-12	1.74486552924007e-10	17.8248625646601	Up-Regulated
FBN2	5.28200517439104	6.44579700703524	10.5525627123737	3.03979027996616e-12	1.75727156158268e-10	17.810372114597	Up-Regulated
ARID1A	1.23069556481117	11.3622645537707	10.552102029334	3.04326663470607e-12	1.75727156158268e-10	17.8092261535344	Up-Regulated
GABPB1-AS1	3.18835789149815	6.79134250563018	10.5302715438599	3.21274207100694e-12	1.84470956947901e-10	17.7548900547871	Up-Regulated
FUS	1.68050050230532	11.8442056959503	10.509676061282	3.3814641464378e-12	1.92536235702883e-10	17.7035700515417	Up-Regulated
GSE1	3.98067910787944	10.6654369245257	10.4996400810097	3.46693237436891e-12	1.96309043391897e-10	17.6785419570908	Up-Regulated
RFX7	2.46048090703243	10.9978683284837	10.4801930388716	3.63887923714824e-12	2.0547605106781e-10	17.6300062454463	Up-Regulated
MFAP3	1.6823140360616	9.47258146324936	10.466720025304	3.76308876806592e-12	2.11322245901196e-10	17.5963510710028	Up-Regulated
CCT6A	1.49725676850006	11.918993094308	10.4642792059279	3.78605000043152e-12	2.11512439379106e-10	17.5902514059198	Up-Regulated
WDR70	1.80308020836586	8.35571225536113	10.464160478652	3.78717053044141e-12	2.11512439379106e-10	17.5899546835292	Up-Regulated
DNMT3B	3.17996101798593	6.92852607571349	10.4531504520412	3.8925668717585e-12	2.15350803243704e-10	17.5624303826133	Up-Regulated
CHST14	3.36527644718563	6.79003074801698	10.4525872470047	3.89803811947413e-12	2.15350803243704e-10	17.5610219772978	Up-Regulated
LIG1	3.04092316984773	7.60609231754225	10.4333178886595	4.09003685126072e-12	2.24743127087689e-10	17.5128098191609	Up-Regulated
HMGN2	1.14826051024171	13.4910413345026	10.4285735631803	4.13877286937395e-12	2.26811410785182e-10	17.5009319108565	Up-Regulated
MCM6	2.12801299042754	10.4580636285276	10.4181541377703	4.24789769327955e-12	2.3216918916665e-10	17.4748353310139	Up-Regulated
PPM1G	1.50401969856316	9.61484148297991	10.4145120295465	4.28673130879446e-12	2.33666865821513e-10	17.4657098812121	Up-Regulated
APEX1	1.71363131192538	11.9585155751754	10.4077145537721	4.36018089366133e-12	2.37038451189711e-10	17.4486738252612	Up-Regulated
DCLRE1B	2.97953486637874	8.32780520069356	10.4062876211946	4.37576193914995e-12	2.37254508748446e-10	17.4450968220823	Up-Regulated
DNAAF2	2.54716915469784	10.3014642209423	10.3753794073348	4.72757045257849e-12	2.54976959422578e-10	17.3675505156127	Up-Regulated
TROAP	4.1688301818116	5.54076284291793	10.3488415761972	5.05261907669399e-12	2.71791017228163e-10	17.3008680392357	Up-Regulated
PIBF1	2.38891125659009	8.71139988490513	10.3461118759904	5.08732262390011e-12	2.72939532165727e-10	17.2940037317368	Up-Regulated
DDX11	2.73264218234159	7.62429317552216	10.3365960820247	5.21021381284389e-12	2.78800996199848e-10	17.270066875187	Up-Regulated
DACH1	5.59275627021904	9.70271308743224	10.3238887641102	5.37906201369195e-12	2.86336996411139e-10	17.2380830412255	Up-Regulated
ZNF286A	3.11672021216089	7.93640446876993	10.3071424931927	5.61014331634207e-12	2.9709051691541e-10	17.1959005804458	Up-Regulated
CDCA8	4.10695827762326	6.87682222327408	10.305329508965	5.63576105503681e-12	2.97590223337197e-10	17.1913315908406	Up-Regulated
CBX1	1.63857142613245	12.845724026427	10.2915313193007	5.8346852105345e-12	3.06598458582354e-10	17.1565438034444	Up-Regulated
KNOP1	1.66835348489402	7.92025294712612	10.2733080878967	6.10843618673889e-12	3.18526898196759e-10	17.1105609265228	Up-Regulated
PIN4	1.00468985665213	10.3222617137675	10.2675023422905	6.19837647966014e-12	3.22394436693977e-10	17.0959019629474	Up-Regulated
SMARCAD1	2.13032389058695	9.95089152433434	10.2648807460647	6.23943101472386e-12	3.22886606004988e-10	17.089281211121	Up-Regulated
LSM5	1.83697766466932	11.715309834383	10.2635547781419	6.26030141322759e-12	3.23148538352993e-10	17.0859321767877	Up-Regulated
PPP4C	1.92100217592467	9.19176365443638	10.2062783431916	7.23328182593365e-12	3.6780237257484e-10	16.9410445589827	Up-Regulated
PRKX /// PRKY	3.96697584946792	9.16700719716598	10.206275558643	7.23333270266062e-12	3.6780237257484e-10	16.9410375045386	Up-Regulated
E2F5	3.01692874843663	7.50021042181521	10.1894597323065	7.54733502039753e-12	3.80926111486286e-10	16.8984170866616	Up-Regulated
ZSCAN16	3.07110049526889	6.09945001718949	10.1840092633065	7.65206932191218e-12	3.85260958150756e-10	16.884594581473	Up-Regulated
NASP	1.85329195645663	11.7226398078763	10.1765013400102	7.79877246526225e-12	3.88260756235565e-10	16.8655478646646	Up-Regulated
LL22NC03-N27C7.1 /// ZNF70	2.90918392977872	6.81089101986009	10.1761036647108	7.80662251420269e-12	3.88260756235565e-10	16.8645388004083	Up-Regulated
ZKSCAN4	2.63375908606774	6.6001150325853	10.172689419088	7.87435184797895e-12	3.90678704185771e-10	16.8558746035089	Up-Regulated
TCF3	2.93714690765778	10.6140140704719	10.16564823236	8.01592949880453e-12	3.96734393072086e-10	16.8380015694045	Up-Regulated
NUP205	2.24230746975193	9.44010575275032	10.1559067140083	8.21609718386265e-12	4.03747309484695e-10	16.8132632712731	Up-Regulated
SNRPE	1.75052714619366	13.1036988799426	10.1545580717397	8.24420809375632e-12	4.03747309484695e-10	16.8098374402716	Up-Regulated
POLE2	4.22424346207382	4.97733048108159	10.1544285694623	8.24691258003299e-12	4.03747309484695e-10	16.8095084649157	Up-Regulated
ZNF93	3.18361967622222	8.35072564572704	10.1539809234857	8.25626805756091e-12	4.03747309484695e-10	16.8083712901832	Up-Regulated
UBE2J2	1.18211405903666	9.46636713767538	10.1524946187357	8.28740849347034e-12	4.0430290457047e-10	16.8045953739614	Up-Regulated
PSIP1	1.34414053658744	12.4600553053253	10.1417772566063	8.51553109043211e-12	4.134583634668e-10	16.7773595204051	Up-Regulated
ZNF829	1.83832253409433	7.12911455426897	10.1373283624831	8.61209974822944e-12	4.17156234487104e-10	16.7660491365421	Up-Regulated
RNF138	1.52542627355555	10.9459885204082	10.1232046704511	8.92614116687729e-12	4.30328423566365e-10	16.7301251695016	Up-Regulated
TAF1A	3.72115240868751	7.78703636947943	10.1157429997205	9.09674459788126e-12	4.37521309000684e-10	16.7111355188921	Up-Regulated
DDX11 /// DDX12P /// LOC642846	4.09453015703779	5.72670300542092	10.1107078240188	9.21374534368031e-12	4.4210837692528e-10	16.6983170186698	Up-Regulated
PHACTR4	1.78258907840207	9.8614964325574	10.100357338718	9.45910212724707e-12	4.52818516587956e-10	16.6719562734947	Up-Regulated
RCC1	3.45690130029882	6.82333002830038	10.0868653941065	9.78896788967734e-12	4.66424924552202e-10	16.637573443485	Up-Regulated
C14orf93	3.38969497604447	5.7933692776427	10.0669815055711	1.02966411779123e-11	4.88337917210453e-10	16.5868573010268	Up-Regulated
CCDC88C	5.09321609481827	7.60807108976403	10.0567632495036	1.05679022170878e-11	4.98887965864875e-10	16.5607740237559	Up-Regulated
MSH2	1.94312949623619	10.2098892149633	10.0527898343824	1.06753420983096e-11	5.02798773805408e-10	16.5506276759768	Up-Regulated
NINL	3.29997559508363	8.52916914959343	10.0514346562399	1.07122399838281e-11	5.03376775883750e-10	16.5471666694901	Up-Regulated
ZKSCAN7	3.77573080453482	7.54982378901268	10.0384085134289	1.10736121105917e-11	5.17976441996806e-10	16.5138865905881	Up-Regulated
ZNF709	3.71427622975169	7.88666277204241	10.0350427075146	1.11689924286694e-11	5.21245146653951e-10	16.5052837334676	Up-Regulated
TMEM194A	2.58650857504312	8.89765205227599	10.0310047802579	1.12845260124411e-11	5.25437349021206e-10	16.4949609760449	Up-Regulated
MASTL	2.75583603713182	7.6534155397999	10.0118607380689	1.18490967465451e-11	5.47980512660926e-10	16.4459907063191	Up-Regulated
POLD1	3.12664207892937	7.18472300003986	10.0085703454487	1.19489964803406e-11	5.51353131048852e-10	16.4375690094196	Up-Regulated
ZNF253	2.92770058615701	7.93609249192841	9.99736247279249	1.22957731987481e-11	5.6480426956317e-10	16.4088718764196	Up-Regulated
CNOT10	1.77622304605795	7.52013265804369	9.98568225975765	1.26680991940512e-11	5.78010302735714e-10	16.3789475784513	Up-Regulated
SPIN4	3.90195863401735	9.98943121462452	9.98394841103294	1.27243406944548e-11	5.7928340341949e-10	16.3745039731827	Up-Regulated
AAR2	1.49595329902032	8.16493012097417	9.97075916845052	1.31605887926023e-11	5.96486908003513e-10	16.340688761126	Up-Regulated
NUDT1	2.57368869228916	7.33947284309231	9.95179258609676	1.38148288245263e-11	6.20634980224488e-10	16.2920208081016	Up-Regulated
APAF1	2.17006685026399	9.56869310028699	9.94575451698068	1.40299962653047e-11	6.2891919662082e-10	16.2765171870127	Up-Regulated
GTF2H2 /// GTF2H2B	2.66824945074457	8.56195850605867	9.92795145797765	1.4684524116891e-11	6.46910253175363e-10	16.2307770465147	Up-Regulated
TGFBR1	2.8213997092995	10.6153315579161	9.9270318258373	1.47191683241565e-11	6.47041977879749e-10	16.228413156957	Up-Regulated
ATAD2B	3.15217239730485	8.24235435018734	9.88341889083421	1.64616088375826e-11	7.09898198837606e-10	16.1161782911535	Up-Regulated
POLG2	2.78049727067367	7.12186956288863	9.87943317214372	1.66309915699549e-11	7.12692030778716e-10	16.105908721536	Up-Regulated
VANGL2	4.13298330850058	8.63418857496612	9.86977796332651	1.70487200438061e-11	7.29064615931885e-10	16.0810224457464	Up-Regulated
ZNF764	2.40865362359809	6.47164104850925	9.86196691100649	1.73944826175851e-11	7.39211266499078e-10	16.0608804204167	Up-Regulated
H2AFY	1.08485569301304	12.8402679567921	9.85999126084567	1.74830640597389e-11	7.4019594851361e-10	16.0557846124916	Up-Regulated
RFC4	2.93812115618756	9.58294280383052	9.85983530877344	1.74900759812178e-11	7.4019594851361e-10	16.0553823421796	Up-Regulated
NUP37	3.13264081804426	8.05448612135284	9.85693742034782	1.76208939827784e-11	7.44191516326392e-10	16.0479068012205	Up-Regulated
LRR1	4.21968323729493	6.36179197350327	9.84883461791868	1.79919960469629e-11	7.55183554817183e-10	16.0269984810434	Up-Regulated
SLC25A15	2.78101168850681	7.39128982232541	9.84608056804692	1.8119936328596e-11	7.58995119862359e-10	16.0198899973253	Up-Regulated
RPL23 /// SNORA21	1.29887628240901	13.9594530253508	9.84466529442104	1.81860438315914e-11	7.60206384379469e-10	16.0162366400124	Up-Regulated
PRRC1	1.86284792173159	10.4743116106306	9.8354203704192	1.86239683129855e-11	7.73765317653936e-10	15.992365447845	Up-Regulated
GCN1L1	1.16650871101555	9.39579883808992	9.82809279035421	1.89786998200723e-11	7.85310937291694e-10	15.9734369434374	Up-Regulated
NFIB	2.31845799464208	13.7861756865832	9.81497465130115	1.96310594553113e-11	8.08169452862528e-10	15.9395325469952	Up-Regulated
HNRNPC	1.67863734471096	12.9906323989557	9.81460570087045	1.96497342631318e-11	8.08169452862528e-10	15.9385786484826	Up-Regulated
FANCE	2.92260077264045	4.91924766696229	9.81113343584495	1.98263765166969e-11	8.13797113208435e-10	15.929600437068	Up-Regulated
CDCA3	4.24345442612807	6.98240444884008	9.80058140986413	2.03731850985346e-11	8.27928979322356e-10	15.9023063184274	Up-Regulated
TMEM39A	2.66217442378179	6.59438658422353	9.7960344833095	2.06135258603608e-11	8.36033893078643e-10	15.8905405764004	Up-Regulated
MSH6	1.91019906607065	10.4680968740035	9.79413328210236	2.07148745834473e-11	8.38480695762866e-10	15.8856201668483	Up-Regulated
NUP62	1.84782156929985	10.0020032485651	9.79259718136774	2.07971316477936e-11	8.40146577099901e-10	15.8816443064152	Up-Regulated
GPX7	4.86672862507366	6.26902972785794	9.78828767739036	2.10296848861441e-11	8.47865461060495e-10	15.8704884278018	Up-Regulated
ZSCAN25	2.24355383691017	7.18607689682318	9.78684187496941	2.11082971598306e-11	8.49359650086806e-10	15.8667451721791	Up-Regulated
FBXO5	3.302259623921	9.0727840750558	9.78458954250505	2.12313601696927e-11	8.52633071176205e-10	15.860913216965	Up-Regulated
HES6	3.73403051721229	10.613448635802	9.78089752652306	2.14346693141117e-11	8.57428719079758e-10	15.8513520394269	Up-Regulated
SNRPF	2.13846382194466	10.1903820800781	9.77504756004942	2.17608841045719e-11	8.68777796838971e-10	15.8361987363915	Up-Regulated
SPDL1	2.97671093402447	8.28407172378229	9.77321522770054	2.18640990966841e-11	8.71196977846627e-10	15.8314514700806	Up-Regulated
KDM5B	1.67275888174326	10.4793880540497	9.76930274879394	2.20861625527669e-11	8.78333168757021e-10	15.8213134017394	Up-Regulated
REC8	2.57703352860519	8.9060983587771	9.7456413724748	2.34790261703916e-11	9.28307106284283e-10	15.7599584607151	Up-Regulated
TPRKB	1.81931902631061	10.2818567641901	9.74155619027035	2.37284246520899e-11	9.3635661836558e-10	15.7493578970525	Up-Regulated
GTF2IRD1	2.80639021622908	9.97818380550462	9.73824838408508	2.39323426512273e-11	9.425838461151e-10	15.7407729109905	Up-Regulated
SLC25A13	3.04088910662092	8.51552951112085	9.73494397821848	2.41378352864131e-11	9.48849021326098e-10	15.7321953017515	Up-Regulated
SRSF10	1.60179188182423	10.7608411641024	9.72755065910752	2.46041474286456e-11	9.65323181552679e-10	15.712998409191	Up-Regulated
RCC2	2.16085515741583	10.6327154416454	9.71849344099309	2.51879464042696e-11	9.84448972179112e-10	15.6894712972311	Up-Regulated
CAD	2.01185120726442	8.18804910465163	9.69363434554646	2.68639383074361e-11	1.04001091466345e-09	15.6248412227163	Up-Regulated
XRN2	2.50286953646939	8.88608460718272	9.67965813954329	2.78557087525707e-11	1.0743368728515e-09	15.5884691445111	Up-Regulated
PLGRKT	1.89872358476485	8.63552186304209	9.65195725891704	2.99331719273816e-11	1.14581267297305e-09	15.51630314168	Up-Regulated
HMGB3P1	3.20772039849799	5.19212000632773	9.64860185025269	3.01953192919543e-11	1.15368695634923e-09	15.5075547736986	Up-Regulated
WDR34	2.14147005338412	9.03720629633689	9.64180221903658	3.07337529523522e-11	1.1720683658564e-09	15.4898219089907	Up-Regulated
DOCK7	1.44291995845951	10.311039914501	9.63904537489021	3.09548348871355e-11	1.17830126616003e-09	15.4826305487537	Up-Regulated
ACTL6A	3.22667852472235	8.98728354940609	9.63334353879189	3.14172452258049e-11	1.19146550957454e-09	15.4677538447969	Up-Regulated
SMARCC1	2.45594779061271	10.3807672991071	9.63127469692848	3.15867609038506e-11	1.19567588821409e-09	15.4623549502163	Up-Regulated
YTHDF2	1.27254096916268	11.8706087571747	9.60841613966913	3.35229798482518e-11	1.26428640420316e-09	15.4026650765738	Up-Regulated
NRM	2.86011552229509	7.54336084482621	9.59870480967501	3.43817938310138e-11	1.29428774898666e-09	15.3772852536258	Up-Regulated
PARP16	1.52756124033438	6.87890542789381	9.59456201207434	3.47549518615382e-11	1.30353389174624e-09	15.3664545728693	Up-Regulated
CEP192	2.91716945469082	6.63228887441207	9.59097578028787	3.50813102792879e-11	1.31336458501634e-09	15.3570771122518	Up-Regulated
ZCCHC11	1.92806418739952	9.18776804398517	9.58886351216796	3.52749933781997e-11	1.31820135218241e-09	15.3515530510165	Up-Regulated
ZWINT	4.12678126012172	9.35269492635921	9.58779199273424	3.53736620174182e-11	1.31912387057789e-09	15.3487505586962	Up-Regulated
DCAF12	1.12919290792216	9.96752349230708	9.57441686996041	3.66292193009708e-11	1.35887091058284e-09	15.3137559905103	Up-Regulated
PTK7	3.15272400329163	8.41806309291295	9.57333358332293	3.67328778766842e-11	1.36024774760381e-09	15.3109206528832	Up-Regulated
ZNF625 /// ZNF625-ZNF20	1.42202995064018	8.94825426996971	9.56987316992127	3.70660086311179e-11	1.37010177654373e-09	15.3018625096872	Up-Regulated
PCNA	2.07218567260377	11.6530345683195	9.56454971414578	3.758451614426e-11	1.38676009838415e-09	15.2879244891887	Up-Regulated
MVB12A	2.3186040156133	7.88517588089923	9.56204568375317	3.7830960717054e-11	1.39083213672176e-09	15.2813670723755	Up-Regulated
CPSF3	1.65000214933992	9.33631439831792	9.53816021820014	4.02661672096648e-11	1.47241632188329e-09	15.2187755113985	Up-Regulated
ZNF813	2.21041298484231	6.88009170220823	9.53694577272616	4.0394169693887e-11	1.47445932627276e-09	15.215591060118	Up-Regulated
SYNCRIP	2.02220448313893	10.9103874860491	9.53313834521006	4.07981669174533e-11	1.48655139030243e-09	15.2056061738766	Up-Regulated
TMOD1 /// TSTD2	1.48563362906625	9.92397336375957	9.53207281244555	4.09119638768169e-11	1.48804529111391e-09	15.2028114974136	Up-Regulated
NCBP2	1.15339957283927	10.8713009207589	9.52988412970342	4.11467269516631e-11	1.49392583591287e-09	15.1970705562196	Up-Regulated
TMEM97	2.33407034554801	10.5730263970823	9.52079424822791	4.21365132990026e-11	1.52714976656899e-09	15.1732209232444	Up-Regulated
ZNF700	2.06904108464778	7.4133270761918	9.51214754141282	4.31005629123199e-11	1.55932496724023e-09	15.1505239554392	Up-Regulated
CCNJ	2.84993983677456	7.68107842893017	9.4929296577103	4.53245407518057e-11	1.63112488997827e-09	15.1000431143611	Up-Regulated
UTP15	2.12536837552096	5.88671305130939	9.49091715874954	4.55641013226315e-11	1.63399262304546e-09	15.0947539382067	Up-Regulated
ONECUT2	5.03067634422463	7.77270206996373	9.48550958433013	4.62142112152918e-11	1.65151169834227e-09	15.0805393043744	Up-Regulated
CNTLN	3.33179633019568	5.53433592504385	9.47915476427987	4.69902957176013e-11	1.67631524391534e-09	15.0638297651572	Up-Regulated
ZNF140	1.83925224555718	9.74149385413345	9.46924173118923	4.82275399381981e-11	1.71446807630732e-09	15.0377535375883	Up-Regulated
TRIM45	2.93541289033233	5.71611524932239	9.46302007244737	4.90209708807759e-11	1.73362917953969e-09	15.0213808557739	Up-Regulated
DIDO1	2.88555027735936	8.70359027473294	9.46048879945296	4.93475722029925e-11	1.74216532539097e-09	15.0147181943911	Up-Regulated
MKS1	2.2915312851821	4.38428088752591	9.45919161173737	4.95158022451041e-11	1.74509054084857e-09	15.011303489497	Up-Regulated
UBE2I	1.81952614646097	11.2263788962851	9.45379637413371	5.02217951033984e-11	1.76692549691664e-09	14.9970987387432	Up-Regulated
ZEB1-AS1	3.34021252947492	8.26260696722537	9.44489488850659	5.14090968367707e-11	1.80558994577393e-09	14.9736542503673	Up-Regulated
HNRNPUL1	1.12316011929965	10.4259972397162	9.43646121406104	5.25603872607539e-11	1.8397035547895e-09	14.9514322480929	Up-Regulated
ALMS1	2.17038287335224	8.84897590481505	9.42467040387507	5.42141566164254e-11	1.88882189631423e-09	14.9203487942326	Up-Regulated
UBE2S	2.18683974106948	11.4864307637117	9.42448268380966	5.42409105785654e-11	1.88882189631423e-09	14.9198537704054	Up-Regulated
MBTD1	2.64571145712198	10.6679213294204	9.41710308394725	5.53033842343167e-11	1.91278591731585e-09	14.9003898565805	Up-Regulated
ZNF286A /// ZNF286B	2.24174331222977	11.0056476452886	9.41365297145168	5.58073631390448e-11	1.9269566046034e-09	14.8912876255063	Up-Regulated
GNAI3	1.70597802466089	11.5975356246014	9.40445649580194	5.71737333608702e-11	1.96798362601153e-09	14.8670174529211	Up-Regulated
EIF4EBP1	3.60255432433777	7.35757775131537	9.40436088937539	5.71881157404651e-11	1.96798362601153e-09	14.8667650821671	Up-Regulated
LSM8	1.93175319553494	9.20975884885204	9.39756640299031	5.82197294983177e-11	2.00011679105061e-09	14.848826708618	Up-Regulated
RAF1	1.25961480536066	10.8734901895328	9.37234249905248	6.22182333978808e-11	2.12321019847426e-09	14.7821790960566	Up-Regulated
KDM2B	1.84037372844441	10.8651391850686	9.36636466650806	6.32061809682289e-11	2.14617532420526e-09	14.7663719794505	Up-Regulated
BORA	3.37139238630023	5.50175915153659	9.35853200307822	6.45249117226783e-11	2.18605223037174e-09	14.7456530545998	Up-Regulated
ZNF662	3.66268512752506	5.18299647739955	9.35178185973684	6.56838595458633e-11	2.21213738549508e-09	14.7277911481739	Up-Regulated
GATC /// SRSF9	1.17107614675364	12.4679326271524	9.35140887816394	6.57485124875903e-11	2.21213738549508e-09	14.7268040078904	Up-Regulated
NUP107	3.34426079291802	8.90773335359534	9.35112290168052	6.57981278010377e-11	2.21213738549508e-09	14.7260471246076	Up-Regulated
EXOSC8	1.53052243776731	10.2221606943559	9.33022976744377	6.95281258161899e-11	2.3337018387664e-09	14.6707210292306	Up-Regulated
NUP54	1.74585304222146	10.897371676698	9.32456522901113	7.05760388019852e-11	2.3649914904121e-09	14.6557111783262	Up-Regulated
AURKB	4.44177277419236	5.59187405333227	9.31705756664371	7.19897631958827e-11	2.40448161680889e-09	14.6358109520135	Up-Regulated
PPP1R18	2.85303463321347	9.1190329290896	9.3066660366689	7.39942728188978e-11	2.45140507405363e-09	14.6082544031549	Up-Regulated
NARS2	2.04959797587667	9.31528697733976	9.29796337270638	7.57167029886555e-11	2.50036369271584e-09	14.5851655560538	Up-Regulated
HNRNPA1P3 /// HNRNPA1P3	2.22417777534965	10.6610137067522	9.2870462277433	7.79353178955633e-11	2.56533950580227e-09	14.5561874993749	Up-Regulated
TDRD3	2.08201121693249	8.41583377760284	9.25736721946986	8.43075251649914e-11	2.75292351740829e-09	14.4773298629485	Up-Regulated
UNG	1.79098971707004	10.6413298688616	9.21999831781083	9.30921033641403e-11	3.01568254336988e-09	14.3778763748618	Up-Regulated
BMI1 /// COMMD3-BMI1	1.53183549848589	12.775237439214	9.21499664961603	9.43366430263042e-11	3.05116348117197e-09	14.3645511209768	Up-Regulated
RBM3	3.1280455292998	10.8217733951491	9.20946613835416	9.57325134483077e-11	3.08654307160388e-09	14.3498131456246	Up-Regulated
TMPO	3.21876267653245	11.3859184047154	9.20504398551328	9.68637628484564e-11	3.11319524588883e-09	14.3380259087043	Up-Regulated
BTF3L4	1.29886566070648	10.8317695212851	9.19779314309581	9.87481757555161e-11	3.16381106680016e-09	14.3186932913258	Up-Regulated
G2E3	2.3114543446056	9.29024798957669	9.18874101258983	1.01153227404017e-10	3.2307392521336e-09	14.2945483610578	Up-Regulated
FBLN1	3.04782438935576	9.66825801927216	9.18806091880339	1.01336312604328e-10	3.23153754437608e-09	14.2927339021221	Up-Regulated
PCDHB16	4.47301548091801	7.75970747967156	9.17676940731951	1.04425852848893e-10	3.32487361072309e-09	14.2625998683906	Up-Regulated
SMC1A	2.26175259981718	10.5278230254504	9.16623384153294	1.07395045699756e-10	3.3982385900135e-09	14.2344682866969	Up-Regulated
GIN1	1.46120634431486	7.6920727414501	9.1353934425695	1.16590514560948e-10	3.65725304183935e-09	14.1520367091162	Up-Regulated
MRPL42	2.40126476916638	9.30155171297034	9.13024071071404	1.18203296795215e-10	3.70014332280395e-09	14.1382522117705	Up-Regulated
NUP88	1.60267195572982	9.53953645667251	9.12870238355815	1.18689176063967e-10	3.70967193872102e-09	14.1341362378763	Up-Regulated
YAE1D1	1.60245692113063	9.10118443080357	9.11767731538877	1.2223147820608e-10	3.81455518474882e-09	14.1046283915504	Up-Regulated
DHFR	2.26681465202279	10.691739327567	9.10377023214525	1.26853784295569e-10	3.93843892103547e-09	14.0673845359554	Up-Regulated
MTFR2	3.45227441778193	5.43120562495018	9.1034218522827	1.26971833519024e-10	3.93843892103547e-09	14.0664512354847	Up-Regulated
GABPB1	2.05141021088287	9.26261622837612	9.0892797867114	1.31859542897166e-10	4.08384987327421e-09	14.028551735163	Up-Regulated
FKBP7	2.91431428983614	7.66517008255939	9.08417802137506	1.33669446375118e-10	4.13364168434762e-09	14.0148730901376	Up-Regulated
TSKU	2.35394339089865	6.12217366121253	9.07021810335584	1.38752261169241e-10	4.27788080024203e-09	13.9774271018091	Up-Regulated
U2SURP	1.36030435933695	10.7444605986926	9.06867031831149	1.39327797705775e-10	4.28915589292733e-09	13.9732737806626	Up-Regulated
EFTUD1	1.47512412819115	8.30338162169165	9.06648118707527	1.4014596830882e-10	4.30785524541441e-09	13.9673989441527	Up-Regulated
ZC3H7A	1.02335693786195	9.98187081473214	9.03973413343671	1.50546615324735e-10	4.59301994604912e-09	13.895569492873	Up-Regulated
LOC730101	3.36683514544537	7.46724713383889	9.03239465441684	1.53535681040995e-10	4.67723227445452e-09	13.875843095691	Up-Regulated
MGME1	2.07413644400034	8.78697269361846	9.0204446780765	1.58532275167643e-10	4.78148249246709e-09	13.8437101390456	Up-Regulated
BRCA1	3.04232023774566	7.87349681620695	9.02025141597712	1.58614429195817e-10	4.78148249246709e-09	13.8431903144369	Up-Regulated
SOX12	1.86934756832523	8.10633571079799	9.00514809306358	1.65170623139546e-10	4.95981837423836e-09	13.8025514228617	Up-Regulated
RFWD3	2.80455011449732	6.68830891511878	8.99650866811479	1.69044278741917e-10	5.06661891754184e-09	13.7792918867621	Up-Regulated
FANCF	2.56035240089501	8.51101147710061	8.99204183124313	1.71083212849841e-10	5.10529627263037e-09	13.7672622522239	Up-Regulated
ZNF599	2.16787289096402	5.77001461106904	8.99149669742797	1.71333752899781e-10	5.10529627263037e-09	13.7657939769207	Up-Regulated
MDC1	2.22038819639833	9.7365340750558	8.98783642687728	1.73025690659172e-10	5.14820690358681e-09	13.7559343336344	Up-Regulated
EBF3	6.72869580599455	7.28262482312261	8.96818521540835	1.82404515912314e-10	5.40366769530957e-09	13.7029705426793	Up-Regulated
LMNB2	2.90143505786207	8.53796652034837	8.95403300579665	1.89478027651007e-10	5.60509459220583e-09	13.6647968687206	Up-Regulated
CDKAL1	3.14834775972319	7.37933577556999	8.94439366808953	1.94455206669538e-10	5.72746236243808e-09	13.6387813309904	Up-Regulated
DCHS1	2.16258954058637	9.91273669184471	8.92237579702112	2.06329072680772e-10	6.05103669249305e-09	13.579312750872	Up-Regulated
GNB2L1 /// SNORD95 /// SNORD96A	1.48842874959513	14.0051753328284	8.91402431985955	2.1102364728679e-10	6.17100768839667e-09	13.5567397988429	Up-Regulated
DLEU2	4.20559037672533	8.12342015480509	8.91202790871442	2.12161890091273e-10	6.19543027907958e-09	13.5513424374443	Up-Regulated
DPH6	2.24210309039105	5.70200169777384	8.90429442789115	2.16630393547986e-10	6.3105700168697e-09	13.530429908627	Up-Regulated
SRRT	1.27570561152715	12.0274810417331	8.90413710981338	2.16722281289689e-10	6.3105700168697e-09	13.5300044167691	Up-Regulated
CDK4	2.89773269333205	10.4582385253906	8.87499529321938	2.34446721589461e-10	6.7688212373025e-09	13.4511311368386	Up-Regulated
H2BFXP	3.17966501424601	8.23728404765226	8.87261084535264	2.35960722380816e-10	6.80292401436709e-09	13.4446727488312	Up-Regulated
ELP2	1.84338393235183	9.36299024932238	8.87088881816711	2.3706030429718e-10	6.82499954949107e-09	13.4400081067401	Up-Regulated
DTYMK	1.80457345084115	8.32185898138552	8.83950709603776	2.58037958639951e-10	7.39769132196245e-09	13.3549347853899	Up-Regulated
IKBIP	2.92896517849826	6.48932276511679	8.83320218209754	2.62475443857344e-10	7.50386090613702e-09	13.3378275360907	Up-Regulated
TP53I3	2.72531018785902	7.71619465730628	8.83033804665813	2.64516834646294e-10	7.55166007961579e-09	13.3300545490361	Up-Regulated
PRIM1	4.29588031444874	7.95314156045719	8.81776630060227	2.73670094430951e-10	7.79121225663381e-09	13.2959237036942	Up-Regulated
ZGRF1	3.07346063512903	6.47595893704161	8.81029796263854	2.79259601119591e-10	7.93928443182971e-09	13.2756385131148	Up-Regulated
DCAF13	2.06904079197171	9.76969604492188	8.80781812083223	2.81141158109701e-10	7.95956566886481e-09	13.268901302561	Up-Regulated
ASF1B	3.44354604288534	4.38790123141542	8.79095592854357	2.94281906338846e-10	8.30858625341485e-09	13.2230695605071	Up-Regulated
DHX40	1.58297549618351	10.593347915338	8.78688077615134	2.97550391545665e-10	8.34324767295603e-09	13.2119878115564	Up-Regulated
PHF14	1.99487995829854	10.5089188307159	8.77882753542712	3.04118545952927e-10	8.50408645393129e-09	13.19008207482	Up-Regulated
RBM15B	1.5263252921395	9.71627635722258	8.77048293532705	3.11080033579477e-10	8.67910881084457e-09	13.1673751411089	Up-Regulated
GTF2E1	1.08806203562063	8.69451974051339	8.77030907608048	3.11226787258406e-10	8.67910881084457e-09	13.1669019497436	Up-Regulated
MCM8	2.62751784653335	7.73063356983418	8.76466566090249	3.16028808050299e-10	8.78904063313762e-09	13.151540233011	Up-Regulated
CAPRIN1	1.5939476569573	12.0697553611288	8.75712998209635	3.22558729954874e-10	8.94629986296823e-09	13.1310213786843	Up-Regulated
SFPQ	1.75827806531847	11.9839565479512	8.75394940890695	3.25355842305375e-10	9.01165145333899e-09	13.1223588603114	Up-Regulated
ZNF677	2.31540536947184	7.513583984375	8.74561959737598	3.32798898775436e-10	9.15577697155948e-09	13.0996659651042	Up-Regulated
SEPHS1	1.4117501303628	10.0662778270488	8.74153270746292	3.36513827829321e-10	9.24553649819778e-09	13.0885288510642	Up-Regulated
PIGC	1.25900116424103	8.95159611916056	8.73961090772238	3.38275273541768e-10	9.26837138711565e-09	13.0832910583614	Up-Regulated
DET1	2.17764056012347	7.31714617047991	8.73914336519189	3.38705221181713e-10	9.26837138711565e-09	13.0820167183208	Up-Regulated
ACLY	1.71762553242656	12.4758282595265	8.73509662108717	3.42449874420134e-10	9.35125359926328e-09	13.0709857068127	Up-Regulated
SFT2D3	2.51020820457619	7.55919616699219	8.73488265503363	3.42649036047561e-10	9.35125359926328e-09	13.0704023996623	Up-Regulated
ARL6IP6	2.11799087143326	10.8605901975048	8.73275739544944	3.44633656551804e-10	9.39287543143391e-09	13.0646082739348	Up-Regulated
TP53INP1	3.82996761996549	9.43311433130381	8.72638471942226	3.50655004526864e-10	9.54425958393293e-09	13.047230940395	Up-Regulated
ZNF558	2.19693784304075	8.91260668696189	8.72290577653069	3.53987198817943e-10	9.60936564546824e-09	13.0377422232104	Up-Regulated
TOP2B	1.19859058178151	12.2873105917172	8.71600947065243	3.60688134397402e-10	9.76533265591694e-09	13.0189282377468	Up-Regulated
LOC101928747 /// RBMX /// SNORD61	1.44992105215342	9.00075306172274	8.70505895475091	3.71594625495272e-10	1.00207991289563e-08	12.9890415536664	Up-Regulated
STAG1	1.77893755109636	10.1287812649474	8.69823408580388	3.78561164727108e-10	1.01665559579254e-08	12.9704071539384	Up-Regulated
TIGD1	1.83037694727147	8.09832967952806	8.69781905324443	3.78989072938659e-10	1.01665559579254e-08	12.9692737736076	Up-Regulated
RAD51	3.50604829588137	5.95504237583705	8.69606036903203	3.80807783458062e-10	1.02019553101786e-08	12.9644708785191	Up-Regulated
NUP155	1.91314131577651	7.77885403380102	8.68736215318365	3.89934272565784e-10	1.04191457065584e-08	12.9407106884153	Up-Regulated
SEC61B	1.08221738893431	11.8338366450096	8.68650102978163	3.90849813091007e-10	1.04299752341949e-08	12.9383579123589	Up-Regulated
SEC61G	1.0655115331446	12.2527463827328	8.68580017738006	3.91596568247297e-10	1.04362782940587e-08	12.9364429627145	Up-Regulated
NXT1	1.85996885499754	8.34975960867746	8.68051313904786	3.9727685126419e-10	1.05738751519418e-08	12.9219951199285	Up-Regulated
LAS1L	2.33753795033092	8.19918922891422	8.67898527131923	3.98933916845358e-10	1.0604171904078e-08	12.9178192757139	Up-Regulated
PRKX	4.29505133843208	8.74399825115593	8.67824579850918	3.99738442925793e-10	1.06117578075924e-08	12.9157981033543	Up-Regulated
DDX46	1.67970324658252	10.5113005968989	8.67645686941139	4.01691580378826e-10	1.06486615935583e-08	12.9109082089882	Up-Regulated
ZNF850	3.20920901150851	6.62794911910076	8.67601958477643	4.02170478461278e-10	1.06486615935583e-08	12.9097128653917	Up-Regulated
DKFZP434I0714 /// MIR4453	2.07402249544889	8.99927789182079	8.67178109752875	4.06842513930997e-10	1.0753557545089e-08	12.8981254648221	Up-Regulated
SPC25	3.90078854860959	5.6861030796596	8.67147300620898	4.07184263974311e-10	1.0753557545089e-08	12.8972831006235	Up-Regulated
MAB21L1 /// MIR548F5	8.23930922745467	9.51061554577886	8.67029523290416	4.08493401708636e-10	1.07742111281629e-08	12.8940627960815	Up-Regulated
TMEM43	1.51075374210751	9.28961331114477	8.65304266918947	4.2816840038199e-10	1.12785957116086e-08	12.8468703703561	Up-Regulated
ZNF107	2.54557100309359	8.06912519182478	8.64862651836645	4.33357792945979e-10	1.14006005734991e-08	12.8347844995128	Up-Regulated
EBF1	5.50858217710025	9.98730848662707	8.64258501350742	4.40560917395932e-10	1.15455201442183e-08	12.8182464991347	Up-Regulated
ZNF146	1.50433506008153	12.107861975845	8.6191031694596	4.69733613037607e-10	1.2231623928792e-08	12.7539240329113	Up-Regulated
CENPV	2.13969352181021	11.6350558783084	8.61428421650029	4.75959362292808e-10	1.23779711509253e-08	12.7407152389879	Up-Regulated
PCGF2	2.70870913449344	10.1898456308793	8.6104774441607	4.80936724330763e-10	1.24598575184349e-08	12.7302787939634	Up-Regulated
METTL18	2.01763962965746	7.38964782714844	8.6018052542357	4.92474206906445e-10	1.27426142574362e-08	12.7064968346548	Up-Regulated
CXorf24	3.5105308326927	7.2142852284957	8.59536168522295	5.0122866767415e-10	1.29363828231405e-08	12.6888204118429	Up-Regulated
DLEU2 /// DLEU2L /// MIR15A	3.49720479105855	7.21119468844667	8.55818803066237	5.54916700857192e-10	1.42321860504666e-08	12.5867424128269	Up-Regulated
EBPL	2.32096784746016	10.6772718281649	8.55206728002633	5.64301686162895e-10	1.44186134585697e-08	12.5699185309777	Up-Regulated
CKAP2	2.62782315950651	9.67855638153699	8.54651669995589	5.72951914885585e-10	1.46031297907435e-08	12.5546578437211	Up-Regulated
NID2	5.49573903422018	7.84207953005421	8.53899022727459	5.84897247000431e-10	1.48520305912246e-08	12.5339585735177	Up-Regulated
ORC2	1.90167999572449	7.42527576680086	8.5239269708933	6.09570463711701e-10	1.54464400156695e-08	12.4925106386299	Up-Regulated
SHCBP1	3.70836856777256	6.49329444106744	8.52377937805467	6.09817381372989e-10	1.54464400156695e-08	12.4921043846883	Up-Regulated
MED17	1.88116649890637	10.5484949976084	8.51976464426699	6.16573034459302e-10	1.55982294522062e-08	12.481052671892	Up-Regulated
NCK1-AS1	1.57312853162462	4.51413107112962	8.51886768983285	6.18092722422476e-10	1.56173465253867e-08	12.4785832742044	Up-Regulated
IFT52	1.42386296869635	9.63037777024872	8.51435670358254	6.25793507318014e-10	1.57729285858046e-08	12.4661626110447	Up-Regulated
METAP2	1.09839252849202	11.5946157027264	8.51267976868912	6.28681039837397e-10	1.58261935163993e-08	12.4615446562961	Up-Regulated
MGC27345 /// RBM28	1.53387489280739	8.52462893116231	8.50647493303816	6.39483506035384e-10	1.60585778217067e-08	12.4444547228252	Up-Regulated
ADH5	1.10802748581985	10.5117862623565	8.50450070970539	6.42960002782703e-10	1.61260679961733e-08	12.4390161389233	Up-Regulated
DBF4	3.00757947191968	8.30350634516502	8.49846225472271	6.53713107976516e-10	1.63756735786127e-08	12.4223784433066	Up-Regulated
ALDH18A1	1.20904702902079	10.1729096580038	8.48482561004522	6.78674509461443e-10	1.68768681847948e-08	12.3847890206019	Up-Regulated
LOC284926	3.14646187705117	5.85614449014469	8.47678797864406	6.93838805734635e-10	1.72120861990554e-08	12.3626225747002	Up-Regulated
DBR1	2.86457716172988	8.38254426917251	8.46291879051613	7.20819984700101e-10	1.78381129627782e-08	12.3243550198906	Up-Regulated
MAPK7	3.0261015473784	7.11471874626315	8.44658116370578	7.53975451558172e-10	1.85240531313709e-08	12.2792463601618	Up-Regulated
SOX4	3.82540210338978	12.6826256701411	8.44229764562381	7.62922125968101e-10	1.87213579554789e-08	12.2674140373889	Up-Regulated
SMIM15	1.06249693909606	11.3499672901387	8.44024418769161	7.67249222755296e-10	1.88049656622794e-08	12.2617409937611	Up-Regulated
DEPDC7	3.92465344866315	6.91399131307797	8.43212157361735	7.84611309068367e-10	1.91844973309408e-08	12.2392957738082	Up-Regulated
HELLS	4.0077841683463	7.78551950882892	8.42848239292871	7.92519081928388e-10	1.93546983915152e-08	12.2292370117432	Up-Regulated
DRAXIN	4.67196161230128	7.85916390555246	8.42153545928764	8.07840093580257e-10	1.9635028957044e-08	12.2100310725949	Up-Regulated
PAPOLA	1.28104821509057	12.1451542071907	8.40980358614752	8.34400752743406e-10	2.0208513965436e-08	12.1775830235489	Up-Regulated
ZMYM2	1.05197915487833	11.6156967225367	8.401303822977	8.54197004591116e-10	2.06013570232919e-08	12.1540638829603	Up-Regulated
FPGS	1.8514259970986	5.84297642921915	8.40120721043572	8.5442474129297e-10	2.06013570232919e-08	12.1537965021703	Up-Regulated
C7orf73 /// LOC101930655	1.62992528711523	11.1219853366151	8.40111063540694	8.54652451237782e-10	2.06013570232919e-08	12.1535292240636	Up-Regulated
PASK	2.23174407837036	7.01461100675622	8.39751595930674	8.63172193451501e-10	2.07577680074613e-08	12.1435799012519	Up-Regulated
MED14	1.63927101645913	9.27480421416614	8.39173750397085	8.77049004276796e-10	2.10173021060047e-08	12.1275830356163	Up-Regulated
MCM3AP-AS1	2.73545172936195	6.72373541384327	8.36883799110226	9.34308440566914e-10	2.2130010235954e-08	12.0641490004463	Up-Regulated
SUPT20H	1.68653673901782	9.20240674077248	8.36465958415217	9.45159319090851e-10	2.23611130110371e-08	12.0525675214139	Up-Regulated
MYCN	4.43251290335641	9.79409311722736	8.34199759019404	1.00628099445046e-09	2.3752182225822e-08	11.9897174715361	Up-Regulated
KIFC1	4.04995112462001	5.25683453618264	8.34107169581435	1.00886194091263e-09	2.3764599310568e-08	11.9871483067545	Up-Regulated
DSN1	2.26722852647841	6.4778930788624	8.34097486592189	1.00913224409633e-09	2.3764599310568e-08	11.9868796179212	Up-Regulated
SEC22A	1.38134618372351	8.21004499162946	8.33336274607717	1.03061360656821e-09	2.41925430895805e-08	11.9657535567915	Up-Regulated
BPHL	1.95450750116583	8.62401034608179	8.32695125229796	1.04906698618773e-09	2.45354442387454e-08	11.9479541979713	Up-Regulated
C1orf56	2.76183414821263	5.71655685736209	8.30577393460826	1.11243937095116e-09	2.58401967972872e-08	11.8891273402575	Up-Regulated
SPATA5	2.78237155605625	7.36897353814573	8.30061357889655	1.1284624231538e-09	2.61706531843045e-08	11.8747846175107	Up-Regulated
CRLF3	1.83175545462838	9.65664477289939	8.30030427307875	1.12943024191769e-09	2.61706531843045e-08	11.8739248296278	Up-Regulated
HIST1H4J	2.68936783126542	6.92966547751913	8.29996057412117	1.13050666609955e-09	2.61706531843045e-08	11.8729694245066	Up-Regulated
FAM114A2	1.84351992459445	7.56175056301818	8.29672640664433	1.14068688263332e-09	2.63700672610798e-08	11.8639784788758	Up-Regulated
FBL	2.20886969170967	11.9369473453444	8.29640584721916	1.14170096991613e-09	2.63700672610798e-08	11.863087259321	Up-Regulated
KNSTRN	2.42172125359992	8.76874595174984	8.27411808887301	1.21450152423268e-09	2.79492857733021e-08	11.8010926468171	Up-Regulated
NUP160	3.04984908280197	8.89266579141422	8.27149671055001	1.22336839799465e-09	2.80976105880995e-08	11.7937972356573	Up-Regulated
H2AFY2	3.0897298166921	10.2642263731665	8.2601580914188	1.2624853853263e-09	2.89310131854875e-08	11.7622319113624	Up-Regulated
MAGED2	1.53221629749646	10.126010219029	8.25680832149637	1.27428311112687e-09	2.91360414704075e-08	11.7529036284519	Up-Regulated
USP1	1.63266954603014	11.5194237533881	8.25460348109592	1.28210950879309e-09	2.92495540951334e-08	11.7467629620245	Up-Regulated
GJC1	2.79142405750987	10.5122109673948	8.25210212331359	1.29104757893337e-09	2.94099984344591e-08	11.7397957684825	Up-Regulated
ZBED5	1.18888661997183	11.1916448850048	8.25183107906261	1.29201989110827e-09	2.94099984344591e-08	11.7390407666583	Up-Regulated
MAML3	4.10900843083919	10.4863229868363	8.23929888468495	1.33779829167691e-09	3.03506491455802e-08	11.7041224187431	Up-Regulated
PAK2	1.37660062715605	11.25605371592	8.21167322538305	1.44461873212184e-09	3.25455652350256e-08	11.6270833999392	Up-Regulated
CENPE	4.59392694021677	5.54643116853675	8.21140652045138	1.44569117134207e-09	3.25455652350256e-08	11.6263392054339	Up-Regulated
ERI1	3.18609125402186	6.40396133111448	8.20950229754955	1.45337171906509e-09	3.26824766880192e-08	11.6210255524709	Up-Regulated
MCM4	2.14183340768119	9.8828001434949	8.20483492463517	1.47237299454624e-09	3.30656054682808e-08	11.6079996329939	Up-Regulated
ZNF74	2.16965976071049	7.05599499760842	8.20239512740868	1.48240584055401e-09	3.32120117157216e-08	11.6011895093969	Up-Regulated
TK1	2.90488177746326	4.79484056745257	8.19942109357953	1.49472951585248e-09	3.33920940257275e-08	11.592887237943	Up-Regulated
NUP133	1.01684612994428	10.6058794294085	8.19899821732234	1.49649024232114e-09	3.33949312699634e-08	11.5917066576249	Up-Regulated
NSUN2	1.13131056870376	9.35418489417251	8.19568742277487	1.51034837903615e-09	3.36674277163337e-08	11.5824628955369	Up-Regulated
SPG21	1.14221921267209	10.9535355050223	8.18953067235919	1.53646649617381e-09	3.41750942854067e-08	11.5652697645859	Up-Regulated
RPL10 /// SNORA70	1.09161069948119	13.5868924137038	8.18659349805229	1.54908770937925e-09	3.44183715950232e-08	11.5570659367747	Up-Regulated
TRIM27	1.21643358777453	8.9033585030692	8.17671388786704	1.59231896899617e-09	3.52639133751363e-08	11.5294637169751	Up-Regulated
ZBTB14	1.22315568342791	8.64631948042889	8.16918934819346	1.62606533260376e-09	3.58946020126927e-08	11.5084335215476	Up-Regulated
WDR53	1.46960393579809	5.24320566605549	8.16752053723562	1.63364756622307e-09	3.60230743270397e-08	11.5037684911058	Up-Regulated
ZNF117	2.92918423739347	8.61569580078125	8.16523773274605	1.6440776634605e-09	3.62139994814614e-08	11.4973865598551	Up-Regulated
PAFAH1B3	2.7145051329286	10.0048864746094	8.159739181375	1.66947895349639e-09	3.66944293423868e-08	11.4820120011047	Up-Regulated
MURC	3.19958897608739	7.14644162547832	8.15839598068549	1.67574438949705e-09	3.67925790179476e-08	11.4782557238652	Up-Regulated
ZC3H10	1.44238821633688	5.55997737962372	8.15253602971561	1.70335901152299e-09	3.73587570327698e-08	11.4618658235569	Up-Regulated
MIS18A	2.47885183968863	9.29005817024075	8.15211753084354	1.70534875069478e-09	3.73623084811919e-08	11.4606951555087	Up-Regulated
MND1	3.59743920020409	5.77557343774912	8.14984705993586	1.71618484110589e-09	3.75192880610112e-08	11.4543436032679	Up-Regulated
RHNO1	2.41797391146451	8.19104093590561	8.14671762360367	1.73123515080708e-09	3.7767532249357e-08	11.4455881395569	Up-Regulated
ZNF195	2.38034887780677	8.80587733677455	8.14184110112338	1.75495530077749e-09	3.82034518670848e-08	11.4319424337169	Up-Regulated
PRIM2	2.31627520886096	6.44861020457988	8.13721843384055	1.77774533940936e-09	3.86583962583688e-08	11.4190045083091	Up-Regulated
DVL3	1.49876662643997	10.1029523078763	8.13229291642652	1.80235930299463e-09	3.91519941684519e-08	11.405216216866	Up-Regulated
TP53	3.58186106496043	7.42205576371173	8.12913229973473	1.81833564143644e-09	3.94571113021255e-08	11.3963670234318	Up-Regulated
PPP1R10	2.06832731172636	10.1564844497369	8.12739966242118	1.82715475093147e-09	3.95644812116422e-08	11.3915154364076	Up-Regulated
SMAD5	1.94794780414898	10.6480554697465	8.12655223905967	1.83148393226352e-09	3.96162572057129e-08	11.3891424243462	Up-Regulated
SPAG5	3.38026387217519	6.31921473289023	8.12490008899785	1.83995414390185e-09	3.9757402384247e-08	11.3845157213709	Up-Regulated
ZNF639	1.3068072674396	10.6852576430963	8.12161872240746	1.85689513363574e-09	3.9995942098894e-08	11.3753255946653	Up-Regulated
NCAPD2	2.75208918888729	7.536558626136	8.11041019182261	1.91596612989301e-09	4.11821910211808e-08	11.3439243888504	Up-Regulated
TRIM24	1.69533918230208	10.4810534169723	8.10623184755597	1.93847189367904e-09	4.15784931570758e-08	11.3322148263202	Up-Regulated
LSM2	2.33142352947346	9.69336612623565	8.10311487042097	1.95543548034985e-09	4.18983822367205e-08	11.3234783603141	Up-Regulated
DHX35	1.66734613805384	5.99566580636161	8.1019557095617	1.96178238489704e-09	4.19903599263668e-08	11.3202291009162	Up-Regulated
SF3B6	1.17403587013573	12.3271106704401	8.09866774906315	1.97989942704052e-09	4.22842345977562e-08	11.3110117253036	Up-Regulated
ARL5B	1.35116007039835	11.0595567352918	8.09427013521061	2.00439664315275e-09	4.27235367911212e-08	11.2986816166921	Up-Regulated
ELMOD2	1.87283741039234	9.30115812340561	8.08611965680193	2.05061626276575e-09	4.3617738842034e-08	11.275823227338	Up-Regulated
GLE1	1.59037110045716	8.26579708177216	8.08244693375034	2.07179573231886e-09	4.40224288610496e-08	11.2655203915239	Up-Regulated
TMEM258	1.22519026688644	12.5237310666454	8.08092232613101	2.08065278245571e-09	4.41647180957189e-08	11.2612430565077	Up-Regulated
LAMB1	2.49961190237985	10.4743154595823	8.08037424734535	2.08384617463378e-09	4.41866179000924e-08	11.2597053383489	Up-Regulated
BAHCC1	3.35990639609414	8.03751573212293	8.06851901839513	2.15415212994674e-09	4.54417169125297e-08	11.2264351921891	Up-Regulated
COMMD3	1.39633306756721	11.2461207798549	8.06686899738712	2.16412649613945e-09	4.5605061554213e-08	11.2218033369603	Up-Regulated
ZNF280C	2.60883804306046	5.77970177475287	8.06588064763774	2.17012350411876e-09	4.56843404198678e-08	11.2190287411732	Up-Regulated
VPS37B	2.11072935853209	10.4936780034279	8.06161105726516	2.1962245657735e-09	4.61387732260804e-08	11.2070414180867	Up-Regulated
PRKDC	1.43319563737045	11.215848886918	8.06022767895455	2.20474967871578e-09	4.62703164092703e-08	11.2031569872184	Up-Regulated
SCARB2	1.00607645223429	13.251790098852	8.0505924077195	2.26506666624307e-09	4.73902023794007e-08	11.1760956922602	Up-Regulated
WDHD1	2.57658957253684	5.60710003288425	8.04745013390212	2.28509746392018e-09	4.77604061963113e-08	11.1672680972522	Up-Regulated
CENPW	4.54831135661214	7.4301686065051	8.03462504580925	2.36873495595186e-09	4.93293621684504e-08	11.131226784519	Up-Regulated
MTA1	1.50111462024304	11.7054821528221	8.03438040231638	2.37036022664076e-09	4.93293621684504e-08	11.1305390989905	Up-Regulated
MIR4745 /// PTBP1	2.04177503404799	11.4306943060427	8.0325383680786	2.38263404744533e-09	4.94450990495735e-08	11.1253609754192	Up-Regulated
PRPF40A	1.51100530329046	11.4805955038265	8.03159964142202	2.38891375511834e-09	4.95251380003793e-08	11.1227219808018	Up-Regulated
ANKRD50	1.96658633419803	10.9384049894372	8.02240502825255	2.45131734585724e-09	5.06788202740218e-08	11.0968682910186	Up-Regulated
CCDC71L	2.30154884025887	5.75434139952368	8.021971581303	2.45429964883431e-09	5.06788202740218e-08	11.0956492728158	Up-Regulated
ZNF627	2.91553624902929	10.2325446802256	8.02194534085605	2.45448031266971e-09	5.06788202740218e-08	11.0955754739765	Up-Regulated
ERI2	1.95251546244283	8.42960333376515	8.01325961858605	2.51502890435725e-09	5.17721106082241e-08	11.0711433513544	Up-Regulated
SMO	3.0314902398017	5.23686258121413	8.01140201865708	2.52817388880551e-09	5.18859462460577e-08	11.0659169771656	Up-Regulated
POLR2B	1.30868798559839	13.0036009496572	8.0046023918089	2.57688795389541e-09	5.27268935591353e-08	11.0467828039315	Up-Regulated
VARS	2.14261185896623	8.61742410465163	8.00422144290771	2.57964517419764e-09	5.27305270057739e-08	11.0457106562989	Up-Regulated
FANCG	3.15303108604043	7.55198079011878	8.00226862691983	2.5938262945306e-09	5.29145741382235e-08	11.0402143651673	Up-Regulated
RRP36	1.30374101606402	7.59902183688417	8.00056238534006	2.60628157884503e-09	5.30675049427674e-08	11.0354117131213	Up-Regulated
ZNF124	3.10790868219915	7.13061481086575	7.99950139630904	2.61405721767389e-09	5.31681030711164e-08	11.0324251215514	Up-Regulated
KCTD5	1.711185256394	9.00740610550861	7.9891492396096	2.69117154898981e-09	5.44403040160981e-08	11.0032779738543	Up-Regulated
POLR3C	2.25825684325441	7.90966070681202	7.9868883337549	2.70831819587742e-09	5.47042808714727e-08	10.996910628539	Up-Regulated
SYNE2	3.49123068703757	10.3273270213847	7.98307245971591	2.73750956444829e-09	5.5239321823186e-08	10.9861627383405	Up-Regulated
PGLS	1.3465414742728	9.99616724131059	7.97243824883996	2.82055744899747e-09	5.67005820383146e-08	10.9562014175876	Up-Regulated
CENPI	2.41367438103888	5.03830589450136	7.97071491460518	2.83425461566212e-09	5.69106076608539e-08	10.9513448075535	Up-Regulated
DONSON	1.85278219095358	9.42723509496572	7.96334035701977	2.89363477001892e-09	5.79890081705458e-08	10.9305584161311	Up-Regulated
NCAPD3	2.192810962536	7.69042247538664	7.96239046983068	2.9013745306392e-09	5.80871662887325e-08	10.9278805567987	Up-Regulated
KIAA1586	2.26828803215828	8.33263331821987	7.93996129696291	3.09036274165458e-09	6.15093522903225e-08	10.8646200901196	Up-Regulated
RBL1	2.35329703713035	5.45460857157804	7.92903977200285	3.1868633637942e-09	6.31839709207733e-08	10.8337958961799	Up-Regulated
CDKN2C	2.92281553742888	9.19579351308395	7.91622572860039	3.30399320063161e-09	6.51900820599524e-08	10.7976132968846	Up-Regulated
TRAF4	2.0478595684101	8.1101726173868	7.90567116834993	3.40374485832307e-09	6.70288522629884e-08	10.7677969049734	Up-Regulated
PSPC1	1.5745738392467	9.47506262954401	7.90261256559991	3.43321901188819e-09	6.73667747700998e-08	10.7591540930167	Up-Regulated
HAUS6	1.88091557795232	9.66504933882733	7.90252286166907	3.43408733968221e-09	6.73667747700998e-08	10.7589005973724	Up-Regulated
RWDD4	1.37180475774226	10.2748521952726	7.89930767305046	3.46535770632887e-09	6.78499778496825e-08	10.7498141555398	Up-Regulated
ZMYM1	2.38951646040727	6.73093261095942	7.89011917871998	3.55632542836214e-09	6.93653130545329e-08	10.7238401994531	Up-Regulated
TEX10	1.51713395552201	8.50440089634487	7.87819470007394	3.67800308236846e-09	7.14658374588344e-08	10.6901181621622	Up-Regulated
AP3M1	1.88502658535313	8.98637300452408	7.87662419737938	3.69434028648538e-09	7.17151090180889e-08	10.6856756530256	Up-Regulated
LSM14A	1.31794522006315	11.4512202796158	7.87299057140379	3.73242199143867e-09	7.23353994796035e-08	10.6753960997529	Up-Regulated
ZSCAN9	2.91539166095135	7.57873541384327	7.87223019182732	3.74044129741718e-09	7.24037505307808e-08	10.6732447951244	Up-Regulated
MAD2L2	2.37293915496125	9.45386231714365	7.86219746778723	3.84790259256762e-09	7.42028083912025e-08	10.6448536958803	Up-Regulated
WDR27	2.31015078061587	7.877261751136	7.84734020348694	4.01282261971655e-09	7.69475677013378e-08	10.6027894043153	Up-Regulated
ZWILCH	2.08423666482444	9.70993742028061	7.84283601652412	4.06422341899049e-09	7.78601601758057e-08	10.5900322109031	Up-Regulated
DDX39A	2.05249524035536	10.5285824896365	7.84241950756366	4.06901013579263e-09	7.78788728330872e-08	10.5888524209649	Up-Regulated
BCL2L11	2.18769646491204	8.89648472377232	7.84094657825467	4.08598365003693e-09	7.81305816561319e-08	10.5846800951882	Up-Regulated
TRMT13	2.68081918386789	7.33400295335419	7.83825745861164	4.11715759628809e-09	7.85796623956348e-08	10.5770620842565	Up-Regulated
RAD18	2.28272008905402	5.55041110914581	7.83785473479999	4.12184694810456e-09	7.85957774871318e-08	10.5759211388007	Up-Regulated
COIL	1.78911653227144	10.2016811075016	7.83710845521932	4.13055102059609e-09	7.86883442795943e-08	10.5738068279812	Up-Regulated
PAXBP1	1.92956035053813	10.040124773298	7.83604021012836	4.14304272485666e-09	7.88528271310941e-08	10.5707802386771	Up-Regulated
RARS2	1.78510997059581	9.33963074976084	7.83232688700791	4.18676398970634e-09	7.9610830431244e-08	10.5602585447613	Up-Regulated
FAM208B	2.07261223578667	10.7858289321588	7.82895435733025	4.22687817146181e-09	8.01499227299172e-08	10.5507011740832	Up-Regulated
FUBP1	1.9856292236816	10.8027734873246	7.82135040153784	4.31875906868475e-09	8.1740513076838e-08	10.5291478313252	Up-Regulated
LOC101929177	1.17898956359803	7.4913208132374	7.8104527787231	4.4539828493041e-09	8.39888038954106e-08	10.4982475619953	Up-Regulated
ZNF501	2.39481972495279	6.85577402543048	7.80304534422556	4.54834272512865e-09	8.55314384952665e-08	10.4772363194791	Up-Regulated
NIPBL	1.4207886229981	9.76374960140306	7.79413041222664	4.66459909714658e-09	8.74762111419938e-08	10.4519411020778	Up-Regulated
NKIRAS2	1.6736448670958	9.14853814572704	7.79221760295422	4.68993350172296e-09	8.7870697258221e-08	10.4465125698298	Up-Regulated
BAZ1A	3.10591125488282	8.49226553780692	7.77812184344359	4.88098118195217e-09	9.11161062468349e-08	10.406496673673	Up-Regulated
POLA1	2.82192381897887	7.60856653330277	7.77597701590297	4.91073541483831e-09	9.15044144163263e-08	10.4004059142223	Up-Regulated
KTI12 /// TXNDC12	1.64332897784589	6.20332961724729	7.76094823956793	5.12444859085259e-09	9.49753894741662e-08	10.3577140574983	Up-Regulated
HSD17B10	1.57128823020242	10.3218587820871	7.76091793475824	5.1248889286241e-09	9.49753894741662e-08	10.3576279467044	Up-Regulated
EPB41	3.62821390645488	10.6225478690011	7.75365516518047	5.2315334099617e-09	9.68639261168724e-08	10.3369880023258	Up-Regulated
RPIA	1.66499557266464	8.94858055893256	7.74941186194161	5.29487959481657e-09	9.7948084884747e-08	10.3249263937068	Up-Regulated
CSK	1.43490314617024	9.53286516462054	7.74900034476343	5.30106415780025e-09	9.7973826807952e-08	10.3237565509701	Up-Regulated
SRBD1	2.29707110211566	6.74820303780692	7.74753810483032	5.32309902238937e-09	9.82922015507327e-08	10.3195996126261	Up-Regulated
TP73-AS1	1.85025900613059	9.46715095364318	7.74617721279862	5.34369008945363e-09	9.85833656304347e-08	10.315730584801	Up-Regulated
BACH1	1.56765495246941	9.20626028878348	7.74204313753441	5.40673769238367e-09	9.96565601172359e-08	10.3039761496762	Up-Regulated
ZC3HC1	1.31978297276454	8.95172585000797	7.74127403211139	5.41855005787574e-09	9.97843078676018e-08	10.3017891457282	Up-Regulated
HNRNPA0	1.07946354792669	13.1184821428571	7.73855345311649	5.46054468708032e-09	1.00467141267875e-07	10.2940524823332	Up-Regulated
GINS1	2.69806987751019	9.58265697245695	7.73584339063155	5.50270512114635e-09	1.0106091229232e-07	10.2863449340882	Up-Regulated
SLC30A6	1.17663431234293	7.81098083496094	7.73521071932915	5.51259501753546e-09	1.0115166494923e-07	10.2845454727887	Up-Regulated
SNIP1	1.83510794625296	6.44252344248246	7.72815268521976	5.62415573367951e-09	1.02877066875019e-07	10.2644679018258	Up-Regulated
DDX19B	2.71894063273153	5.6047369011081	7.72465028709626	5.68036246757111e-09	1.03655207640797e-07	10.2545028538077	Up-Regulated
TSPAN4	2.87669635967061	8.17792795609455	7.72407794567521	5.68960143696368e-09	1.03655207640797e-07	10.2528742989631	Up-Regulated
PRMT1	1.40786015437199	11.3878510393415	7.72005447201423	5.75498148284283e-09	1.04659765561201e-07	10.2414248144552	Up-Regulated
ZNF202	1.74230125495842	6.00250412298709	7.71609570382659	5.82005362462465e-09	1.05655165311681e-07	10.2301577696101	Up-Regulated
CCT6B	1.54487145087579	5.44237972337372	7.70454983291425	6.01413158036504e-09	1.08791914720568e-07	10.1972875191959	Up-Regulated
FAM110A	1.88762516551442	4.31773628701969	7.70061241465434	6.08180670673662e-09	1.09918842522019e-07	10.1860747261587	Up-Regulated
ERCC6L	2.5900604446213	4.87088728924187	7.69942935531485	6.10229122348520e-09	1.10191638603587e-07	10.182705343282	Up-Regulated
EXO1	3.65839895578055	5.30755087093431	7.69705625012908	6.14359236382609e-09	1.10839515894942e-07	10.1759462306882	Up-Regulated
CCDC14	2.25645440679926	10.3588907047194	7.68911096511328	6.28394502608005e-09	1.1297284105374e-07	10.1533119964118	Up-Regulated
PGD	2.03988880687185	10.1551065873127	7.68762764143179	6.31050571883527e-09	1.13350656765124e-07	10.1490856160123	Up-Regulated
ADNP	1.6661277138389	11.8229556212133	7.68379429418331	6.3796747642454e-09	1.14306840876773e-07	10.1381623175851	Up-Regulated
HLTF	1.22619554822619	11.4989681072624	7.68313221276778	6.39169899330518e-09	1.14306840876773e-07	10.1362755284985	Up-Regulated
GTF3C2	1.14335068922776	9.8757266671317	7.67651179002316	6.5132050451058e-09	1.16174890337703e-07	10.117406199571	Up-Regulated
RBM45	1.35465423096191	7.70374763333068	7.66114330822198	6.80437312240542e-09	1.2084117375768e-07	10.0735855554371	Up-Regulated
GTF2IRD2	2.00610223821589	8.25423520457988	7.66049934827367	6.81685751401374e-09	1.20957798996489e-07	10.0717488679324	Up-Regulated
ZFP69B	3.16340034629677	5.13551811996771	7.65940669728786	6.83809378455335e-09	1.2122937992199e-07	10.0686323344123	Up-Regulated
BUD13	2.19158349280115	7.97843544473453	7.64661392890873	7.09177467903601e-09	1.24968074322565e-07	10.0321345871232	Up-Regulated
LCMT2	1.99398950658716	9.43412373445472	7.64179074729893	7.18987669631829e-09	1.26342079828471e-07	10.0183695968888	Up-Regulated
EIF4A3	1.22120597907952	10.5715527592873	7.64156650854357	7.1944709613199e-09	1.26342079828471e-07	10.0177295773596	Up-Regulated
MIS18BP1	2.99613992574808	7.15888589664381	7.64053945860415	7.21555149725865e-09	1.26603509146321e-07	10.0147981165847	Up-Regulated
CSRP2	2.88945354877058	11.4404570910395	7.6286986848029	7.46315718605786e-09	1.30277024799495e-07	9.98099357552017	Up-Regulated
XPO4	1.93441618958435	7.65375548070791	7.62815295706163	7.47477446076258e-09	1.30368485283659e-07	9.97943520958643	Up-Regulated
PRKD3	2.60043642880557	9.31164476044324	7.62554353243274	7.53057690503461e-09	1.31229771965739e-07	9.97198337489731	Up-Regulated
RANBP1	1.64170009372952	11.2890283203125	7.6223188328802	7.6001206911041e-09	1.32216227273922e-07	9.96277349468732	Up-Regulated
BUB3	1.49846842610515	11.9521754424426	7.61440704747904	7.77351669909906e-09	1.35002935298457e-07	9.94017250715935	Up-Regulated
ECT2	2.94813297054509	9.32195333675462	7.60632627812193	7.9547569003823e-09	1.37897610367041e-07	9.91708207753731	Up-Regulated
KDELR2	1.57737923697397	10.8167264479034	7.60473234173537	7.99100926380565e-09	1.38310093447461e-07	9.91252667669802	Up-Regulated
GNA13	1.25464472965999	12.7723605159837	7.59997151270622	8.10028925276262e-09	1.40067064882653e-07	9.89891886644476	Up-Regulated
DPYSL3	2.48512620192308	12.1112121582031	7.59971480219148	8.10622463461564e-09	1.40067064882653e-07	9.89818504769661	Up-Regulated
TUBB	1.09962430452847	13.4460193618463	7.59223865892785	8.28102687783383e-09	1.42966613521792e-07	9.87681115943464	Up-Regulated
PDE7A	2.10996141614733	8.9616812694316	7.59042427100104	8.3240227042273e-09	1.43587635524988e-07	9.87162305148729	Up-Regulated
DDOST	1.45085101056171	11.3735039660395	7.58555192897827	8.44060622287596e-09	1.45110945923938e-07	9.85768926863562	Up-Regulated
TDG	2.67330602441992	10.2305385418327	7.58391978040355	8.48002852211233e-09	1.45664086571847e-07	9.85302114983424	Up-Regulated
ZNF268	1.68187995476203	8.65848622847577	7.58010691666844	8.57285166103492e-09	1.46888232022812e-07	9.8421148837708	Up-Regulated
CSNK1E /// CSNK1E	1.71872345793855	11.1604387057557	7.57815961083816	8.62065483304442e-09	1.47405149936966e-07	9.83654425793154	Up-Regulated
SF1	1.0884002380676	12.3419613958865	7.57799718369862	8.62465433807597e-09	1.47405149936966e-07	9.8360795876473	Up-Regulated
NCOA5	1.55905443128649	9.42371587013712	7.57513119352135	8.69553481512285e-09	1.48368470080072e-07	9.82788013912982	Up-Regulated
PARP11	1.17936391001577	8.76911409339126	7.56630959311251	8.9174337814386e-09	1.5202774305787e-07	9.80263670427525	Up-Regulated
SRSF7	1.3477597658689	11.4031093799825	7.56278704868085	9.00763529784217e-09	1.53437560935993e-07	9.79255454347325	Up-Regulated
APOM	1.56202945004215	5.1754905731824	7.56032337638518	9.07127129149883e-09	1.54264439658509e-07	9.78550231144228	Up-Regulated
POLD3	1.79086652178388	8.49311108647561	7.55915201504243	9.10168683417832e-09	1.54514506535415e-07	9.78214908592837	Up-Regulated
CPSF6	1.07799892063503	10.3081861846301	7.55888428451763	9.10865321536004e-09	1.54514506535415e-07	9.78138264104073	Up-Regulated
FBLIM1	2.91646046976705	6.12040062729193	7.54682368201455	9.42814029602703e-09	1.59141714113203e-07	9.74684858607307	Up-Regulated
PRUNE	1.36974424806151	10.662366993184	7.54462481240244	9.48760115927159e-09	1.60013246944448e-07	9.74055079348972	Up-Regulated
CLGN	3.58659873451744	8.30431269431601	7.54372412011747	9.51206684697725e-09	1.60161580246344e-07	9.73797097438765	Up-Regulated
DHX15	1.14390750850711	12.4335788275271	7.54024078208456	9.6072886551081e-09	1.61498838321599e-07	9.72799300280595	Up-Regulated
LCORL	2.2017221121164	10.4908263911033	7.53178857099255	9.84237649568027e-09	1.64773151472728e-07	9.70377663845883	Up-Regulated
C17orf75	1.91249581107369	8.65889949876435	7.51951183308074	1.01942619858802e-08	1.70385044360897e-07	9.6685897498441	Up-Regulated
NSMCE4A	1.61762909941621	9.58901182836416	7.51690527716152	1.02705986696305e-08	1.7138065910687e-07	9.66111702532991	Up-Regulated
PDCL3 /// PDCL3P4	1.11473645068311	10.100522261639	7.50930988890837	1.04963592907514e-08	1.74862331102077e-07	9.63933792804171	Up-Regulated
IGSF9	3.76407627635426	5.53521052146445	7.50667401417265	1.05758760847252e-08	1.75900311674424e-07	9.63177843384052	Up-Regulated
CSNK1G1	2.00533000324871	9.95320276377152	7.50576274071463	1.06035083276125e-08	1.76216515223356e-07	9.6291648061384	Up-Regulated
C10orf25	2.76147060184689	6.12191332758689	7.50052504892012	1.07637534625354e-08	1.78589191986759e-07	9.61414093824372	Up-Regulated
EPB41L4B	3.9950482821012	5.50901101871413	7.49835548909974	1.08308468307646e-08	1.79556642390641e-07	9.60791693540458	Up-Regulated
TTF2	2.58031404782961	6.59314301782725	7.49751869693352	1.0856837598773e-08	1.79841667225704e-07	9.60551623148682	Up-Regulated
WDR73	1.29918363496855	8.58449557557398	7.49422193804799	1.09598512465585e-08	1.81401068284131e-07	9.59605735478036	Up-Regulated
MAGOH /// MAGOHB	1.85524622167383	9.85931235799984	7.49233272192775	1.10193291947612e-08	1.82237951513037e-07	9.59063643017125	Up-Regulated
C2orf68	2.98395609212565	8.11398433763154	7.49088333539974	1.10651816143753e-08	1.82848324478128e-07	9.58647731205083	Up-Regulated
COMMD6	1.16545850084974	13.0879737822864	7.48902734680581	1.11241795276882e-08	1.83674760682937e-07	9.5811511131639	Up-Regulated
LIN9	1.87696884261978	5.73125117710658	7.48819844248705	1.11506314643693e-08	1.83962919905708e-07	9.57877226452268	Up-Regulated
ZNF532	1.80129229596088	11.3757928093112	7.48143392289709	1.13688959759827e-08	1.8696025956964e-07	9.55935639687885	Up-Regulated
KIF18A	3.38278504027711	4.9433281972457	7.47799293018665	1.14815789198521e-08	1.8866153914847e-07	9.54947813158284	Up-Regulated
SRSF5	1.03763155484652	12.1421748694595	7.47706321868393	1.15122180575617e-08	1.88970678737587e-07	9.54680895007303	Up-Regulated
INTS4	1.75619979385849	8.12151071976642	7.47686134227777	1.15188819386054e-08	1.88970678737587e-07	9.54622935591464	Up-Regulated
PDIA4	1.88773676884639	9.65793141890545	7.47197654955356	1.16813241096833e-08	1.91481913493213e-07	9.53220370912598	Up-Regulated
CASC3 /// MIR6866	1.22751214544733	11.5895028748804	7.47080172634263	1.17207374110895e-08	1.91949961025832e-07	9.52883009898951	Up-Regulated
HMGB3	1.87615579305948	10.0705270074338	7.47056610948901	1.17286581537725e-08	1.91949961025832e-07	9.52815348754928	Up-Regulated
ZNF783	1.37939707539775	6.04323927275989	7.46679165716437	1.18562857692614e-08	1.93728487137867e-07	9.51731379224268	Up-Regulated
ZNF738	3.21044569139357	10.1000884636081	7.4557664999053	1.22371997846326e-08	1.99792812138718e-07	9.48564299633797	Up-Regulated
CCDC90B	1.24817890239644	10.4354156369579	7.45524386342446	1.22555612993915e-08	1.99932903847455e-07	9.48414137513901	Up-Regulated
PRIMPOL	2.027211298833	7.99757628148916	7.45295151018528	1.23364275383147e-08	2.00966713282354e-07	9.47755474529237	Up-Regulated
ZNF691	1.3441026304628	5.24470883739238	7.45289027116324	1.23385952335675e-08	2.00966713282354e-07	9.47737877978168	Up-Regulated
TBC1D1	1.40273764016745	8.57126011439732	7.44860339553213	1.24913017110893e-08	2.03130229336815e-07	9.46505985896971	Up-Regulated
CCDC77	2.15468990848019	6.00091424435985	7.43086596876207	1.31437615679582e-08	2.12556669470438e-07	9.41406969325877	Up-Regulated
ZNF664	1.03837646728272	12.6769810766103	7.41872422727989	1.36101896638628e-08	2.1940527359544e-07	9.37914775412647	Up-Regulated
SOS1	1.26020417570711	10.7788604362643	7.41361636996851	1.38113857914582e-08	2.22123160474585e-07	9.36445228455301	Up-Regulated
TDP1	1.75194960374099	6.56466761997768	7.41204529703092	1.38738732969256e-08	2.22777567998787e-07	9.35993174527937	Up-Regulated
TIFA	4.02573406817792	7.62104424301459	7.40992440603838	1.39586835222829e-08	2.23787803826655e-07	9.35382880098437	Up-Regulated
AP4M1	1.38284090787143	7.36452738859216	7.40798386940607	1.40367416115811e-08	2.24686793486553e-07	9.348244449321	Up-Regulated
PRDM2	1.95074296126237	9.53267955546476	7.40762756610431	1.40511218717598e-08	2.24740987621786e-07	9.34721906272736	Up-Regulated
YEATS4	2.4385648409208	9.20819788095903	7.40450324056178	1.41778591000368e-08	2.26402146578121e-07	9.33822720097235	Up-Regulated
CENPM	3.0665535697213	6.27410450215242	7.40424938165819	1.41882075126742e-08	2.26402146578121e-07	9.33749654905023	Up-Regulated
CGGBP1	1.05248462170155	11.594761265346	7.39930516138053	1.43912879957437e-08	2.29106166605138e-07	9.32326493865961	Up-Regulated
THOC1	1.30587722824052	9.5808134117905	7.395844215308	1.45351930467887e-08	2.31037232557859e-07	9.31330142298678	Up-Regulated
SNRPB	1.66843321168578	10.7494548937739	7.39269517575178	1.46673949050949e-08	2.32790261414283e-07	9.30423482798178	Up-Regulated
WRAP53	2.15819871504229	7.11446893185985	7.38654622288044	1.49290586071788e-08	2.36013060316583e-07	9.28652822993912	Up-Regulated
NAE1	1.03143930654307	11.7901350496253	7.38367535751918	1.50528396281138e-08	2.37743009837441e-07	9.27826000056868	Up-Regulated
LMAN1	1.08085684457144	11.598855080118	7.38269155204242	1.50954963046723e-08	2.38091851823925e-07	9.27542641078347	Up-Regulated
SASS6	1.76338364394395	6.5498344203404	7.36963901939469	1.56731620609609e-08	2.46442388990847e-07	9.23782324125761	Up-Regulated
C19orf48 /// SNORD88C	2.28881414910773	7.60648425043846	7.36555286670562	1.58585643914971e-08	2.48783510918337e-07	9.22604803841367	Up-Regulated
PRTG	4.25032911424513	6.73069218849649	7.35482330319414	1.6356041741164e-08	2.55998353163196e-07	9.19512068334108	Up-Regulated
ZNF844	2.01629923726176	8.38810972875478	7.35376724702895	1.6405852142595e-08	2.56385339179499e-07	9.19207606675958	Up-Regulated
LOC102725016 /// PPP2R3B	2.2470422628519	5.77394406688457	7.35225779893991	1.64773141739289e-08	2.57305407967365e-07	9.18772413361571	Up-Regulated
IGDCC3	3.55660727364676	7.63496896549147	7.35104857240453	1.653479006513e-08	2.58005834901773e-07	9.18423762105829	Up-Regulated
ZNF830	1.10177836994549	9.85481004364637	7.34984656031979	1.65921242073023e-08	2.58702983159013e-07	9.1807717714565	Up-Regulated
KIAA1524	2.58514698649739	6.29932518161073	7.34240177192094	1.69517406945373e-08	2.64108636842254e-07	9.15930260202478	Up-Regulated
ZNF551	2.72299702708181	7.77173362264828	7.3383204445103	1.71522253169373e-08	2.67028665425373e-07	9.14753069486643	Up-Regulated
CENPL	1.94307963002574	6.82743083097497	7.33595408200565	1.72695643437834e-08	2.68650810312996e-07	9.14070459348569	Up-Regulated
PARPBP	2.38925976977124	6.20339281977439	7.33290614315162	1.74218984686241e-08	2.7040320926131e-07	9.13191160829074	Up-Regulated
COPZ1	1.2205214768142	10.571196413624	7.33137137842751	1.74991192836322e-08	2.71189914538836e-07	9.12748363933088	Up-Regulated
ZNF512	1.01137340442761	10.1106390007175	7.3283748488686	1.76508880865964e-08	2.72615013585004e-07	9.11883767195111	Up-Regulated
ARID2	2.44602734911573	8.66169214365434	7.32823978184718	1.76577602850421e-08	2.72615013585004e-07	9.11844793944105	Up-Regulated
CEP120	1.90787915087842	9.03031735790019	7.32649892673926	1.77465776490991e-08	2.73779466962441e-07	9.11342459128901	Up-Regulated
NDC1	1.54175504366239	9.73266987703284	7.32306605700434	1.7923047990557e-08	2.75502298465482e-07	9.1035179886737	Up-Regulated
KLF11	3.07137885612923	8.18286646006059	7.3227473875745	1.79395193679534e-08	2.7550842629627e-07	9.10259831350499	Up-Regulated
ZNF354C	1.89861456902473	8.60823239696269	7.32058206591629	1.80518469866399e-08	2.77025378568998e-07	9.09634897425918	Up-Regulated
CASK	1.05423532156321	10.3094615453603	7.31954395061472	1.8105952186944e-08	2.77647238299567e-07	9.09335271085102	Up-Regulated
CC2D2A	2.26499747505912	6.7848467519332	7.31005176811214	1.86083486294995e-08	2.84497572427524e-07	9.06595116772264	Up-Regulated
ZNF207	1.36482192124282	11.511508589764	7.30856258155931	1.86884382223292e-08	2.85154379748537e-07	9.06165149253713	Up-Regulated
RBM7	1.47559538849823	9.78949360750159	7.30289847891911	1.89962585281072e-08	2.89346140516423e-07	9.04529583195301	Up-Regulated
SUZ12	1.24772863854895	11.097706124442	7.29634213855748	1.93589832113466e-08	2.93776522511607e-07	9.02635999725655	Up-Regulated
CTHRC1	4.02634309964937	8.70689147326411	7.28951564672325	1.97441068188603e-08	2.98692874133492e-07	9.00663965501277	Up-Regulated
IPO4	2.513574386429	6.61725422761878	7.28675498548439	1.99020460850682e-08	3.00678288266726e-07	8.99866343530123	Up-Regulated
TSEN34	1.12112894124919	9.53684221540179	7.28554010038323	1.99719550605587e-08	3.01511619935658e-07	8.9951531130585	Up-Regulated
DDX20	2.0235940969431	8.79957312759088	7.28315603687082	2.01098661394347e-08	3.03369574727812e-07	8.98826413606498	Up-Regulated
ZNF260	1.78455632502264	10.4807214230907	7.27754761447404	2.04381098764127e-08	3.07866915242264e-07	8.97205598894363	Up-Regulated
ZNF823	2.60009436821723	7.333752017897	7.27654609217142	2.04972940205092e-08	3.08531065591479e-07	8.96916131722322	Up-Regulated
DHPS	1.08438299676398	10.6073835598693	7.27099256110629	2.08286371450446e-08	3.13287838029328e-07	8.95310841816734	Up-Regulated
ERGIC3	1.14476188179496	10.5897607421875	7.2672451893496	2.10552764798797e-08	3.16463901856779e-07	8.94227474781339	Up-Regulated
CHTF18	2.35106856796768	6.11198330003388	7.26545947981526	2.11641517704882e-08	3.17640381075794e-07	8.93711179680799	Up-Regulated
LINC00909	1.66328738705143	8.64981444066885	7.26545165893984	2.11646298627871e-08	3.17640381075794e-07	8.937089183975	Up-Regulated
CARHSP1	2.47096082018568	9.39792416942363	7.26460870229784	2.12162241638709e-08	3.18181099144303e-07	8.93465187418283	Up-Regulated
ZBTB5	1.8812617863094	8.51405111507494	7.25928569117644	2.15449789306911e-08	3.2287457061749e-07	8.91925950344238	Up-Regulated
ZNF33B	2.80090165419298	6.82379055723852	7.25469518006695	2.1832631330491e-08	3.26007067803058e-07	8.90598318568254	Up-Regulated
MCPH1	2.50547090696169	7.65292156608737	7.25467745361671	2.18337496121709e-08	3.26007067803058e-07	8.90593191487657	Up-Regulated
METTL2A /// METTL2B	1.45637818907167	9.45537157954002	7.25403863009624	2.18740888098008e-08	3.26370984935137e-07	8.90408420495947	Up-Regulated
TMTC4	1.94451906735842	10.8020727289939	7.25307490715886	2.19350868874293e-08	3.27042385897843e-07	8.90129669693832	Up-Regulated
ZKSCAN5	1.58098205505433	8.01461659956952	7.25168874381724	2.20231249724251e-08	3.27876691596024e-07	8.89728715723916	Up-Regulated
SSRP1	1.39503365896798	10.1034177943638	7.24960618369345	2.21560652802416e-08	3.29136722669636e-07	8.89126292754499	Up-Regulated
RAB2B	1.14420171808172	10.164536008251	7.24893588748022	2.21990261815853e-08	3.29535435132742e-07	8.88932387459619	Up-Regulated
HN1	2.36234126286312	11.4805514339525	7.24615537223656	2.23781380824811e-08	3.31878443260517e-07	8.88127987776764	Up-Regulated
BRD1	1.78542185353709	10.3495952995456	7.24587530952645	2.23962596991307e-08	3.31878443260517e-07	8.88046962054267	Up-Regulated
HSPBAP1	2.04774867314082	7.377738248864	7.24208339642306	2.26430842739285e-08	3.34669042403016e-07	8.86949842558379	Up-Regulated
KCTD15	2.13886000779007	9.77585107920121	7.23767969530835	2.2933188592169e-08	3.38223165954203e-07	8.85675548860375	Up-Regulated
HPS4	1.28170574237774	8.20350432726802	7.23661830837919	2.30036706882568e-08	3.39018047973076e-07	8.85368390160341	Up-Regulated
DCBLD2	2.54421025446721	9.29946372518734	7.2277736960937	2.35995924187148e-08	3.46800336902192e-07	8.82808416450038	Up-Regulated
TMEM98	3.3099436543681	8.93493641133211	7.22249200727253	2.3962880704637e-08	3.51381093603648e-07	8.81279352259941	Up-Regulated
IQGAP3	3.3299045871426	4.43229451704998	7.21484004563818	2.44992649583867e-08	3.58731715626348e-07	8.79063639406458	Up-Regulated
NOP2	1.6970923150336	7.83927882603237	7.20914154668544	2.49065946011979e-08	3.64435003753104e-07	8.77413230649902	Up-Regulated
TIPIN	2.34313835730919	7.15136396135603	7.20370178014553	2.53018217828668e-08	3.69688734141229e-07	8.75837483721306	Up-Regulated
ZNF180	2.18086309594946	7.39361121352838	7.19367908094037	2.60467165764049e-08	3.78408623694593e-07	8.72933495157882	Up-Regulated
ZFP69	1.92408754270631	5.91239264663385	7.19240678489252	2.61428483197033e-08	3.79266119590529e-07	8.72564794300425	Up-Regulated
SNRPA	1.71316729839984	10.2047196867028	7.18724385366156	2.65366453122471e-08	3.8443342794305e-07	8.71068471254243	Up-Regulated
SOCS2	3.15214851981515	9.21920037717235	7.18066543043154	2.70471152915457e-08	3.90444974346388e-07	8.69161565506134	Up-Regulated
RBM14-RBM4 /// RBM4	1.17886738810506	11.301395438058	7.17673253781006	2.73570315729059e-08	3.94361835248074e-07	8.68021343261526	Up-Regulated
POLE	2.33309334250954	7.44556278150909	7.17529046773693	2.74715662526532e-08	3.9573381661063e-07	8.67603224638224	Up-Regulated
TMA16	2.7494150319895	7.56795516033562	7.16782996630997	2.80719002517796e-08	4.03956920852986e-07	8.65439807731162	Up-Regulated
SMC3	2.20251625205849	10.6756114601602	7.16770666723514	2.80819326124991e-08	4.03956920852986e-07	8.65404048987642	Up-Regulated
FEN1	1.59034503094562	10.0930911441725	7.16717321216503	2.81253795594148e-08	4.04124678406757e-07	8.65249336765536	Up-Regulated
DAP	1.72030231731159	8.68261878188776	7.16455966026058	2.83392234441971e-08	4.06799203948619e-07	8.64491320173129	Up-Regulated
XRCC4	1.76167610770577	6.05614103356186	7.16259909405542	2.8500718271094e-08	4.08830303283813e-07	8.63922651492087	Up-Regulated
CENPQ	2.03456319223989	6.49225893604512	7.16148650809718	2.85927773726526e-08	4.09863227401397e-07	8.63599927201854	Up-Regulated
TIGD2	2.62803194425204	8.45870621661751	7.15982835487789	2.87305370337292e-08	4.11549339528001e-07	8.63118931705494	Up-Regulated
DNAJC9	1.26688508025178	10.5560815180564	7.15441550979624	2.91849275901318e-08	4.16598536920309e-07	8.61548610422495	Up-Regulated
ZNF232	1.88034008380536	8.36802055514589	7.14839630049316	2.96987629777415e-08	4.23341990256635e-07	8.59802074630966	Up-Regulated
WDR90	2.42479542399739	6.7312622194874	7.14564353723193	2.99367951175844e-08	4.26140688717648e-07	8.59003226142909	Up-Regulated
RPS9	1.22501631364241	13.4582864068479	7.14387535716777	3.00907069778228e-08	4.27735842373905e-07	8.58490067519536	Up-Regulated
CDCA2	3.42706350961051	5.95799662064533	7.13860237831626	3.05544641669731e-08	4.33123302383562e-07	8.56959589213936	Up-Regulated
CYP20A1	1.79685117128965	6.15236817651865	7.12677777881102	3.16208921481899e-08	4.47309796817405e-07	8.5352662756671	Up-Regulated
ATF1	1.67278107634553	9.28307588538345	7.12541634949385	3.17460681513131e-08	4.48459833504485e-07	8.53131294424201	Up-Regulated
CCND2	1.75785598373795	13.6102485750159	7.12502725804254	3.17819349827992e-08	4.48656445430524e-07	8.53018306727563	Up-Regulated
SMURF2	1.64634172285235	10.1550189084423	7.12214664706709	3.20487504951996e-08	4.51798971636121e-07	8.52181769558917	Up-Regulated
ZNF383	1.54639987850285	5.07826069111727	7.12166678166497	3.2093417460215e-08	4.52116847900933e-07	8.52042408381101	Up-Regulated
ZNF605	1.43977800153948	8.55172596211336	7.11933474565982	3.23113867599995e-08	4.54560947530041e-07	8.51365116619655	Up-Regulated
TET1	4.12512892914581	5.96444159060108	7.10502329361625	3.36822207217872e-08	4.71897377501064e-07	8.47207623983254	Up-Regulated
HDGF	1.34977716680292	11.1396773108658	7.10135850449594	3.4042618447679e-08	4.76293746535939e-07	8.46142715706259	Up-Regulated
UBTD2	1.66857693393033	10.9443468490912	7.09603915498565	3.45726765407949e-08	4.82718634679228e-07	8.44596823544553	Up-Regulated
ZNF704	1.68694216854923	11.6105411202567	7.08905007768675	3.52818276117443e-08	4.91612704984094e-07	8.42565313345046	Up-Regulated
PLAA	1.12458002202876	8.18757549675144	7.07939718636602	3.62855191482427e-08	5.05253608248793e-07	8.39758831082139	Up-Regulated
ZNF100	1.47922740863873	5.30134784309231	7.078012929528	3.64318000885886e-08	5.0622163606602e-07	8.39356307384913	Up-Regulated
LRRC42	1.78301972075776	7.63724487304687	7.07780240372675	3.64540995200421e-08	5.0622163606602e-07	8.39295087827854	Up-Regulated
SWT1	1.83099885649019	6.77592104542012	7.07378889525668	3.68818699908618e-08	5.11814191774071e-07	8.38127913554901	Up-Regulated
BTF3	1.01386545278451	13.5953437649474	7.07263153706862	3.70061645573386e-08	5.12512884349527e-07	8.37791315249707	Up-Regulated
GLA	1.59576195289086	8.27498429278938	7.07261971026172	3.70074368817525e-08	5.12512884349527e-07	8.37787875562034	Up-Regulated
ALG9	1.15155536830723	8.34612098538146	7.06842488735157	3.74615161533028e-08	5.18152227446511e-07	8.36567786263615	Up-Regulated
ATP7A	2.00070890565733	7.36558496591996	7.06777968600567	3.7531855763726e-08	5.1872120599481e-07	8.36380112443508	Up-Regulated
MYBL2	3.01074134148322	5.72234665228396	7.06526689574048	3.78070743139038e-08	5.21967955211131e-07	8.35649167766951	Up-Regulated
BLMH	1.83744143429813	9.03498165208466	7.06516894648595	3.78178436313138e-08	5.21967955211131e-07	8.35620674267464	Up-Regulated
CTPS2	2.18299417562418	7.78657357352121	7.06180082329454	3.81900548602988e-08	5.26039697708468e-07	8.34640836082836	Up-Regulated
GLYR1 /// SEPT6	3.77958830872496	7.85935257892219	7.05748770099865	3.8672111808067e-08	5.31605001660186e-07	8.33385944326808	Up-Regulated
ZNF197	1.59192419671393	7.18260915328045	7.05571473010725	3.8872048100773e-08	5.33994311309074e-07	8.32870057847713	Up-Regulated
SLC43A3	3.02350981080687	7.16033532590282	7.03727960845513	4.10139231647177e-08	5.59682298336005e-07	8.27504383449988	Up-Regulated
CECR5	1.11474567912557	9.11300317881059	7.03703453866309	4.10431860087898e-08	5.59682298336005e-07	8.27433035105671	Up-Regulated
NSRP1	1.1748621892024	9.66891297632334	7.03584904027714	4.11850400961628e-08	5.61242269737109e-07	8.27087888250274	Up-Regulated
HNRNPF	1.68117641025966	9.88335802973533	7.03342053622356	4.14771789530645e-08	5.64846778800527e-07	8.263808155098	Up-Regulated
KLHDC8A	3.79476907065103	9.06142249282525	7.02818937989998	4.21136014427041e-08	5.72750583559756e-07	8.24857569104975	Up-Regulated
ZNF250	1.91632616955798	6.21280385542889	7.02031345311925	4.30904574361391e-08	5.85257169735627e-07	8.2256377375182	Up-Regulated
FAM72A /// FAM72B /// FAM72C /// FAM72D	3.29691964834482	8.21473482093032	7.01926047396623	4.32227835376358e-08	5.86275327334315e-07	8.22257064069304	Up-Regulated
SF3A2	3.00131552712425	8.54745984135842	7.01714461053799	4.3489923765999e-08	5.89116985885212e-07	8.216407320604	Up-Regulated
ELF2	1.42696675882711	9.19850562270807	7.01474442067599	4.37949829245303e-08	5.9246409395124e-07	8.20941533903316	Up-Regulated
POLA2	1.71931515140133	7.8510164969308	7.01289414258441	4.4031625080106e-08	5.9448510453266e-07	8.20402498094025	Up-Regulated
KIAA1429	1.36414187619022	8.80056249501754	6.99783933669288	4.60057437321799e-08	6.19093750908157e-07	8.16015590026529	Up-Regulated
RAD54B	1.82093991213865	6.41183943767937	6.99324946673653	4.6625224819505e-08	6.26193311784166e-07	8.14677754674607	Up-Regulated
ZKSCAN2	1.98017958299025	7.69187820123166	6.99270733901104	4.66989487145231e-08	6.26771641939309e-07	8.14519726381489	Up-Regulated
CDC6	3.13441923524474	5.41840074188855	6.98229874609373	4.81374831989986e-08	6.44808842772432e-07	8.11485198839139	Up-Regulated
PDCL	1.25990163401052	9.01376819844149	6.97741109985466	4.88283595751124e-08	6.52779920258256e-07	8.10059950685956	Up-Regulated
DDX55	1.99260668835559	8.73247036680883	6.97221670765537	4.95735835210607e-08	6.61876956730243e-07	8.08545044874855	Up-Regulated
SETMAR	1.31276338864992	8.01373109155772	6.97130500044087	4.97055643057194e-08	6.63205900765803e-07	8.08279129990366	Up-Regulated
ZNF234	1.02341483437217	4.16751649194834	6.96948904878324	4.99695045184184e-08	6.65900198132124e-07	8.07749457086225	Up-Regulated
POU2F1	2.19337359113055	9.41792748276068	6.96946747750513	4.99726483016819e-08	6.65900198132124e-07	8.07743165063665	Up-Regulated
LOC100506248 /// LOC728026 /// MIR1244-1 /// MIR1244-2 /// MIR1244-3 /// PTMA	1.27044773768712	12.4564880371094	6.96891177320652	5.00537051979862e-08	6.66545790196767e-07	8.07581073064742	Up-Regulated
ACVR2B	1.6208543958483	9.7957895707111	6.96570196376837	5.05245057631425e-08	6.71939767276771e-07	8.06644763586092	Up-Regulated
ZNF555	1.69190830226902	6.5196633848852	6.96538109490582	5.0571814725323e-08	6.72131641612697e-07	8.06551160820166	Up-Regulated
SETBP1	2.72273558045958	11.0200254977479	6.96501288337672	5.06261590601804e-08	6.72416710428296e-07	8.06443746403784	Up-Regulated
CSTF3	1.34306222342111	9.89620256696429	6.96309106714994	5.091075917282e-08	6.75319161746667e-07	8.05883097975673	Up-Regulated
PRR3	1.89342237657363	8.61521194146604	6.96102946757424	5.12178574206216e-08	6.7895215534042e-07	8.052816381289	Up-Regulated
CETN3	1.74576259007107	11.5025382902184	6.95301104322587	5.24301968439735e-08	6.9457268547483e-07	8.02941988314847	Up-Regulated
ZNF502	1.54463171411109	8.180837825853	6.94787957338921	5.32212214432939e-08	7.04139150499917e-07	8.01444439517811	Up-Regulated
PCDHB3	1.94583080798596	6.26287388392857	6.94446201792598	5.37547228916966e-08	7.0981930919197e-07	8.00446957882495	Up-Regulated
GTF2H2 /// GTF2H2B /// GTF2H2C /// GTF2H2C_2	1.62413358583555	7.56031871562101	6.93409913974888	5.54056990660619e-08	7.30676061038304e-07	7.97421784780055	Up-Regulated
VPS54	1.22377161717677	9.11408767388791	6.93376515357679	5.5459752507054e-08	7.30749726952709e-07	7.97324272204906	Up-Regulated
ABT1	1.73186719896315	7.7646373888911	6.93362294964734	5.54827834367499e-08	7.30749726952709e-07	7.9728275324133	Up-Regulated
TRNAU1AP	2.08490193125966	6.5900725321867	6.93267870735149	5.56359554423681e-08	7.32295277010589e-07	7.97007060921089	Up-Regulated
GTF2H2 /// GTF2H2B /// GTF2H2C	1.94989709082421	8.00443649603396	6.93174097429146	5.5788494381687e-08	7.33791105945271e-07	7.9673326222561	Up-Regulated
ZNRD1	2.31554350190825	8.93876819844149	6.92735669728441	5.65073003889338e-08	7.40901685215007e-07	7.9545305286615	Up-Regulated
TMEM99	2.0936643846266	6.74051588408801	6.92580217443283	5.67644067627115e-08	7.43319179139389e-07	7.94999096078334	Up-Regulated
DSCC1	2.12880615173401	7.78609242964764	6.92541327006737	5.68289132373511e-08	7.43687461898011e-07	7.94885524029293	Up-Regulated
ZNF510	2.11862901350359	7.15135946468431	6.9223947655333	5.73321088903084e-08	7.4931306766419e-07	7.94003987808708	Up-Regulated
C19orf40	1.19086312704629	4.73811245042451	6.91818382228743	5.80416180992644e-08	7.58101415697804e-07	7.92774088900371	Up-Regulated
CLP1	1.27066165950749	8.33518336704799	6.91628271674465	5.83648388394095e-08	7.61836315910836e-07	7.92218784082682	Up-Regulated
TRIM52-AS1	2.22507015536953	5.65771927191287	6.91373330859805	5.8801138510668e-08	7.67041526672983e-07	7.9147406898956	Up-Regulated
MSH5-SAPCD1 /// SAPCD1	3.21214670034555	6.23855255126953	6.91314717262661	5.8901913413552e-08	7.67866079136745e-07	7.91302843995699	Up-Regulated
C11orf95	2.04115293580931	10.8681321249203	6.91254400688018	5.90057984255678e-08	7.68730099182302e-07	7.91126641410717	Up-Regulated
GEMIN5	1.30396836744798	8.68769937320631	6.90498598491469	6.03233392963076e-08	7.85394508634283e-07	7.88918481733322	Up-Regulated
MEX3D	3.34227963961088	8.94103598458426	6.90123304336928	6.09885683949349e-08	7.9253301278202e-07	7.87821855302348	Up-Regulated
ZNF92	1.78514153083245	9.36054996412627	6.89432203538892	6.22330334525718e-08	8.076859916216e-07	7.8580214559154	Up-Regulated
EIF3D	1.28553678072416	11.4120242745536	6.89338120223095	6.24044215875878e-08	8.0837058407597e-07	7.85527163306359	Up-Regulated
MIR6890 /// QARS	1.49916280313925	11.0772908362564	6.89244266999259	6.25758656214793e-08	8.10078067871221e-07	7.85252846801905	Up-Regulated
MAGED4 /// MAGED4B /// SNORA11D /// SNORA11E	1.58030736658362	11.0726702258052	6.887740289482	6.34420521641669e-08	8.20252364508371e-07	7.83878322556033	Up-Regulated
TCF19	2.54943393017505	3.63737311849789	6.88062431021802	6.47759173224832e-08	8.36440003783246e-07	7.81797974783485	Up-Regulated
RPN2	1.0777481399216	11.6516195242746	6.87494813463482	6.58601809964849e-08	8.49904014993149e-07	7.80138277313762	Up-Regulated
DDIAS	3.48582723505133	4.40902432188696	6.87169945320902	6.64889741838636e-08	8.57477048133979e-07	7.79188262931992	Up-Regulated
ZNF2	1.7103949639228	6.08788291464047	6.87092387452996	6.66399845075958e-08	8.58882675485351e-07	7.78961448133248	Up-Regulated
UTP6	1.00910643311767	9.65961365991709	6.86410204201892	6.79832547853444e-08	8.75643170174685e-07	7.76966236823337	Up-Regulated
PXDN	3.75450805907959	7.95506086699817	6.86107676638832	6.8587675865353e-08	8.8287196622398e-07	7.76081309686424	Up-Regulated
FAT4	2.97814032890937	7.70405547472895	6.85948952582305	6.89069591336728e-08	8.86423632253874e-07	7.7561699664401	Up-Regulated
PSMC3IP	1.93859248966366	8.78452677824059	6.85875625957878	6.90549666914561e-08	8.87768914553493e-07	7.75402489052232	Up-Regulated
TTC30A	2.36691643012749	6.86060221769372	6.85493497353002	6.98314941968218e-08	8.96624103566103e-07	7.74284556247002	Up-Regulated
ARSD	1.96298708920474	8.08795756437341	6.85064902261256	7.07129453404056e-08	9.07371824044714e-07	7.73030554705274	Up-Regulated
ZNF219	2.2527811940257	8.18892911949936	6.84946863020483	7.09576731312621e-08	9.09940901176994e-07	7.72685166600415	Up-Regulated
LOC101927137 /// SCLT1	2.10860462626973	7.42485340351961	6.84786928074833	7.12906274713695e-08	9.13064985051544e-07	7.72217173324252	Up-Regulated
INTS9	1.90553135219273	7.56049483318718	6.84200906501174	7.25241536684134e-08	9.26541390710024e-07	7.70502226072386	Up-Regulated
NIFK	1.18885532802159	10.577717584104	6.83956795963275	7.30443245023791e-08	9.32021870882105e-07	7.6978778055204	Up-Regulated
KDELC1	2.75342768346156	7.09052399304448	6.83605600885347	7.37992966427216e-08	9.39894967398051e-07	7.68759850654052	Up-Regulated
ASTE1	1.97274763657972	5.61134879598812	6.83360626221542	7.43305852453323e-08	9.46071913449463e-07	7.68042768823751	Up-Regulated
MDM2	1.0818590802508	10.4146921336894	6.83092511780805	7.49164863736378e-08	9.52343220126573e-07	7.67257902594911	Up-Regulated
ZXDC	1.08593644514665	8.55347341109295	6.82851822558968	7.54464277580888e-08	9.58483797267304e-07	7.66553274936458	Up-Regulated
TP53TG3 /// TP53TG3B /// TP53TG3C /// TP53TG3D	4.72546608512337	5.2591506646604	6.82355411556508	7.65513945779e-08	9.70711573552639e-07	7.65099877663862	Up-Regulated
FAM35A	1.17213174398843	10.3199786252392	6.81757459142832	7.79041053696214e-08	9.8237989997559e-07	7.63348948347256	Up-Regulated
USP13	1.22015644877584	9.6887896354831	6.81485892303423	7.85263996326293e-08	9.89006860684273e-07	7.62553658401173	Up-Regulated
ZNF669	2.12154281113174	6.22224727708466	6.81427641374674	7.86605338201982e-08	9.898398088666e-07	7.62383062219366	Up-Regulated
MEX3C	1.92740915700511	10.6132992366869	6.80896164920462	7.9895097851127e-08	1.00315460391578e-06	7.60826444171176	Up-Regulated
ALG10	1.39721844165356	3.99450917769452	6.80503956427928	8.08186872773288e-08	1.01288460247448e-06	7.59677591413288	Up-Regulated
ZFP37	2.91485966426152	8.22163483288823	6.80318320581244	8.12595818022942e-08	1.01716295873894e-06	7.59133790406316	Up-Regulated
CDCA5	3.59262521840952	5.79248784279337	6.79763430343273	8.25920067498979e-08	1.03131533901934e-06	7.57508149594347	Up-Regulated
NAP1L1	1.01661721762125	13.3612934968909	6.79573808143498	8.30523745821571e-08	1.03643076241384e-06	7.56952570167066	Up-Regulated
LEPREL4	1.85236900245751	7.79135083256936	6.79044878681134	8.43502573171631e-08	1.05134366452447e-06	7.55402709328189	Up-Regulated
PXYLP1	2.05564036793286	11.0309757403938	6.78655445890748	8.53189162214527e-08	1.06018478205636e-06	7.54261472288514	Up-Regulated
KIN	1.48289358346732	8.63351136499522	6.78207196104879	8.64477861768168e-08	1.07225679444194e-06	7.52947738326762	Up-Regulated
CKS1B	2.58046019837097	9.0954055723852	6.77813705729659	8.74511731807952e-08	1.08277810641314e-06	7.51794376637805	Up-Regulated
PHTF1	3.06211094051213	7.7250464552276	6.77529974989113	8.81819648079604e-08	1.0911183672152e-06	7.50962664277049	Up-Regulated
ROMO1	1.49116701474795	10.0941807587293	6.77325747286743	8.87117973114806e-08	1.09634694609672e-06	7.50363967617799	Up-Regulated
HSF2	1.47197803722157	10.9190549764828	6.77078561877448	8.93573767074907e-08	1.10282321947261e-06	7.49639300614553	Up-Regulated
MLLT3	2.84912720336304	9.37376791194994	6.7703213577278	8.94791567510118e-08	1.10316251094538e-06	7.4950318963857	Up-Regulated
POT1	1.37575136655338	9.80470987125319	6.76572878035752	9.06928963172795e-08	1.1174523771076e-06	7.48156667205266	Up-Regulated
ZNF572	1.63928549477866	4.09008132623166	6.76446578006535	9.10295900496559e-08	1.12092521096688e-06	7.4778633552732	Up-Regulated
CCDC50	1.40388054023613	9.04588094905931	6.75478954772456	9.36513212649319e-08	1.14836632152158e-06	7.44948742675926	Up-Regulated
MRRF	1.61367855319729	5.95558900171397	6.75439530123603	9.3759741999684e-08	1.14900652650812e-06	7.44833114579067	Up-Regulated
MTRF1	1.84176561658556	6.544857389489	6.74545929739665	9.62514818619435e-08	1.17883555466746e-06	7.42211996404597	Up-Regulated
CEP162	2.14741691414055	6.45172713921995	6.74088309432068	9.75532948969306e-08	1.19263570633263e-06	7.40869486845345	Up-Regulated
BRCA2	2.6095700007695	4.63793480697943	6.74051724445742	9.76581338800341e-08	1.19320377444219e-06	7.40762152161286	Up-Regulated
MRE11A	1.82813356687258	6.38913549306441	6.74026507889123	9.77304613611488e-08	1.19337417006167e-06	7.40688170155699	Up-Regulated
METTL22	1.70778465309106	7.74705328493702	6.73556974685968	9.90871212558802e-08	1.20921781826355e-06	7.39310543071644	Up-Regulated
CDC42	1.04919366064844	11.5571218249263	6.73417678598755	9.94932449114748e-08	1.21272595064726e-06	7.38901814451878	Up-Regulated
GMDS	1.44819180300901	6.99946898168447	6.73390198530294	9.95735624066982e-08	1.21298163835239e-06	7.38821179681121	Up-Regulated
CDT1	3.07440048812272	5.44104157739756	6.73168852721616	1.00222892837224e-07	1.220164474381e-06	7.38171665872679	Up-Regulated
ANP32A	1.28116101732741	11.9869840909997	6.72984099731716	1.00768147337831e-07	1.22534306944236e-06	7.37629503960944	Up-Regulated
ZCCHC9	1.06530563247787	8.41349993024554	6.72880786400418	1.01074356215557e-07	1.22833585933544e-06	7.3732631849706	Up-Regulated
IQCB1	1.47588779018833	8.56101915009168	6.72688586226727	1.01646516360793e-07	1.23382211456708e-06	7.36762264576361	Up-Regulated
PDS5A	1.24605254059905	10.6338357979911	6.71754734779359	1.0447336843391e-07	1.26381914166358e-06	7.34021315350984	Up-Regulated
ELAC1	2.18829298524352	5.81889768016582	6.71728891789313	1.04552715717884e-07	1.26381914166358e-06	7.33945455178406	Up-Regulated
NKAIN1	4.15269874702325	6.82064622528699	6.71709467259228	1.04612396051797e-07	1.26381914166358e-06	7.33888435621344	Up-Regulated
KDM6A	2.22153023215798	8.46013065260284	6.71568451215971	1.05046688675802e-07	1.26831622163146e-06	7.33474483778139	Up-Regulated
WDR76	3.02029203401579	6.1730763898577	6.71499337418491	1.05260205083744e-07	1.27014395048217e-06	7.33271595715959	Up-Regulated
SLC4A7	1.57338990660219	9.23485153509646	6.71173247263481	1.06273533472564e-07	1.28161492490424e-06	7.32314293563162	Up-Regulated
VPS72	1.31911010437317	9.74564246352838	6.71032912822631	1.0671264867074e-07	1.28615168129635e-06	7.31902292129789	Up-Regulated
CREBBP	1.05637073802662	11.3210015744579	6.70959233849314	1.06943927301646e-07	1.28817962166938e-06	7.31685976145549	Up-Regulated
C19orf54	1.97653425523452	6.42147857666016	6.70628202078757	1.07989295271136e-07	1.29847599096311e-06	7.30714046753433	Up-Regulated
LRRN1	2.36072999266359	11.4006608238999	6.69725475389215	1.10892728607055e-07	1.33025719803803e-06	7.28063215707531	Up-Regulated
NCAPH	3.03440586132008	4.69526849240673	6.69286164242243	1.12334050616079e-07	1.34675679099312e-06	7.26772995809052	Up-Regulated
EWSR1	1.03942337569657	11.1877502441406	6.68543689398587	1.14813118354714e-07	1.37245318847292e-06	7.24592120608491	Up-Regulated
PPAPDC1B	2.07181916746583	7.91451053541534	6.68390011885734	1.15333092107755e-07	1.37786308344514e-06	7.24140677659574	Up-Regulated
DCAF16	2.06722733138444	10.5007223199338	6.68076477503245	1.16401328591185e-07	1.38819110719511e-06	7.23219591376522	Up-Regulated
ENAH	1.47246225759104	11.5662904825016	6.66142995685694	1.23213079861542e-07	1.45921121984344e-06	7.17538089729587	Up-Regulated
TOPBP1	1.44427367371399	10.2957389738122	6.66075203898565	1.23459078854972e-07	1.46120026492143e-06	7.17338840992124	Up-Regulated
CNTRL	2.24845369779147	6.12767504010882	6.66057336171456	1.23523998717491e-07	1.46120026492143e-06	7.17286324964552	Up-Regulated
PHIP	1.28562562315615	11.207801688058	6.65949994028491	1.23914736804946e-07	1.46412782371671e-06	7.16970825409314	Up-Regulated
ST8SIA2	6.16613514430516	6.50874361933494	6.65280900743656	1.26378584197275e-07	1.48979506319291e-06	7.15004063138196	Up-Regulated
SUPT16H	1.0602184741528	10.707039321588	6.64982072789332	1.27494887087208e-07	1.50139694993818e-06	7.14125582827569	Up-Regulated
FLJ31306	1.80080027699351	10.1625954639668	6.6464145500489	1.28779436823693e-07	1.51547522631728e-06	7.13124181538222	Up-Regulated
FBXO22	1.18877620182552	7.86960151516661	6.64589295501563	1.28977292038205e-07	1.51693027994991e-06	7.1297082839826	Up-Regulated
ZNF596	1.30073632727137	7.54371730259487	6.64136638627579	1.3070727234283e-07	1.53639295799873e-06	7.11639908455716	Up-Regulated
LOC100287590	2.0227527828007	7.35142598054847	6.63868359230424	1.3174362043536e-07	1.54679571816151e-06	7.10851041543444	Up-Regulated
COG3	1.1384277679108	7.69697307975925	6.63614449930712	1.32732091529595e-07	1.55750670663401e-06	7.10104387715034	Up-Regulated
MAGOHB	1.48140313513391	6.17280767946827	6.63496654251638	1.33193208209492e-07	1.56202086575458e-06	7.09757980211559	Up-Regulated
RBM4B	2.26366576538696	9.24108150560029	6.63473072226579	1.3328571509164e-07	1.56220946226389e-06	7.09688630353421	Up-Regulated
TTI2	1.9750656219391	6.64274964624522	6.62493600553477	1.37185753597705e-07	1.60607903166706e-06	7.06807899570241	Up-Regulated
AKR1A1	1.00619534884061	10.1647303740832	6.62309264340187	1.37932510016738e-07	1.61389721651525e-06	7.06265680246266	Up-Regulated
RSBN1L	1.34052540781972	9.2695120176977	6.62125512648845	1.38680979091081e-07	1.62079925305934e-06	7.05725159289813	Up-Regulated
KIF20B	1.70769426496355	7.51689118054448	6.61790737125121	1.40055154542627e-07	1.63561878540736e-06	7.04740335364191	Up-Regulated
RPRD1B	1.34580197329526	8.40818701919244	6.61445348234249	1.41487291537836e-07	1.64794400360393e-06	7.03724217087062	Up-Regulated
BARHL1	6.59209865909238	6.89997191137197	6.61226790239048	1.42401151954406e-07	1.65670002680706e-06	7.03081191533698	Up-Regulated
CCDC97	1.45702732173833	8.051086002272	6.60899052032268	1.43782698877359e-07	1.66906873073058e-06	7.0211688886299	Up-Regulated
C2orf44	1.50412761829235	6.58572851064254	6.60897113150842	1.43790912128396e-07	1.66906873073058e-06	7.02111183904819	Up-Regulated
MIB1	1.15982217245646	11.4791398028938	6.60534512903055	1.45335263311939e-07	1.68317173788064e-06	7.01044229723076	Up-Regulated
NVL	2.08138405783669	6.1010206448302	6.60267856553707	1.46481644592805e-07	1.69452818173261e-06	7.00259540015244	Up-Regulated
DCAF7	1.1732275506476	11.4686270328444	6.59555567394626	1.49588760479423e-07	1.7255890818058e-06	6.98163274532618	Up-Regulated
GCC1	1.41550383362975	8.05816051249601	6.59520232429375	1.49744616044232e-07	1.7264126884152e-06	6.9805927579922	Up-Regulated
TCF12	1.68221986753482	10.8772960927535	6.58838795229026	1.52782539468134e-07	1.75945233198205e-06	6.96053505826738	Up-Regulated
DIEXF	1.84977612871748	7.3837199121592	6.57687933759851	1.58055014647726e-07	1.81403849209105e-06	6.92665381019451	Up-Regulated
TBP	1.43161605240463	8.43767986686862	6.57619336283014	1.5837501509206e-07	1.81669118041347e-06	6.92463405793563	Up-Regulated
RP11-16N11.2	2.01466560478096	5.14864886848294	6.57040969282493	1.61099146639927e-07	1.84483342098978e-06	6.90760377984222	Up-Regulated
TIA1	1.91261948500719	11.0744671879982	6.56029505389093	1.65977251076512e-07	1.89327064132533e-06	6.87781602923926	Up-Regulated
OSTC	1.60515251045341	10.6971021255182	6.55843629685904	1.66889764502633e-07	1.90202998650106e-06	6.87234131230038	Up-Regulated
GEMIN4	1.79037944629834	7.46706878039302	6.55835202470864	1.66931255603097e-07	1.90202998650106e-06	6.87209309532467	Up-Regulated
TMEM251	1.51701333639505	9.6486097063337	6.55304645172321	1.6956448407266e-07	1.93095689076838e-06	6.85646511607259	Up-Regulated
MGA	1.26584818684733	9.28273312938457	6.55106658338217	1.70557815028522e-07	1.94118724777172e-06	6.85063284061529	Up-Regulated
PHF8	1.13568509127591	8.37296681929608	6.5449636130464	1.73656839171245e-07	1.97316256225649e-06	6.83265334881346	Up-Regulated
SLC37A4	1.8650969468154	6.78090726891342	6.54447204562496	1.73908908786729e-07	1.97492889139418e-06	6.8312050864092	Up-Regulated
LRCH1	2.77004180816742	8.95500691316566	6.54011286704731	1.76160442913969e-07	1.99827725505241e-06	6.8183614101257	Up-Regulated
DUS4L	1.58004656476337	7.53462321378747	6.53938067194919	1.76541497106615e-07	2.00148904179497e-06	6.81620399852972	Up-Regulated
CTPS1	1.92963993556493	8.3767042385802	6.5261231267497	1.83586633775719e-07	2.07216696908308e-06	6.77713538433317	Up-Regulated
AFF4	1.02655546053068	12.058932557398	6.52417130796575	1.84647511768693e-07	2.08299105301537e-06	6.77138273589125	Up-Regulated
PHF21A	1.24168286242567	9.49446784817443	6.52143808874221	1.86143500938627e-07	2.09755198604546e-06	6.76332668452262	Up-Regulated
ZNF7	1.57712279480773	8.20962394870057	6.51789664058338	1.88100049079989e-07	2.11843146184246e-06	6.75288778830822	Up-Regulated
EHMT1	1.96080796339891	9.56052444146604	6.51763588581382	1.88244925293594e-07	2.11879450934458e-06	6.75211915070443	Up-Regulated
ERCC8	1.25152657096322	5.61254663895587	6.51603298096723	1.89137978630647e-07	2.12543673512318e-06	6.74739411845749	Up-Regulated
FBXO46	1.10147359506948	7.95276270029496	6.5156392357008	1.89358005139419e-07	2.12674010057959e-06	6.7462334168413	Up-Regulated
ZNF343	2.10331663880553	5.06088224449936	6.51495688040227	1.89739919291771e-07	2.12985924779961e-06	6.74422191594078	Up-Regulated
ZNF320	2.46466892787389	9.07452869648836	6.51427189457781	1.9012408666233e-07	2.13300024998061e-06	6.74220263447352	Up-Regulated
SLC25A24	2.15953473711347	9.20900687081473	6.50793278593321	1.93716723314065e-07	2.16735826013289e-06	6.72351423023849	Up-Regulated
RPS15A	1.04102535038204	14.2142803581393	6.50224052110383	1.97001044990352e-07	2.19928911012987e-06	6.70673090028612	Up-Regulated
TRDMT1	1.20201845883609	6.72429017358897	6.49522849696207	2.01124101243397e-07	2.23920356945331e-06	6.68605388620335	Up-Regulated
RRP9	1.46620416174402	5.71954092843192	6.49374664280478	2.02006500271782e-07	2.2478034142926e-06	6.68168385985498	Up-Regulated
KIAA0020	1.98553590269594	7.61887723961655	6.48604280573345	2.06657162988542e-07	2.29580384165695e-06	6.65896312307044	Up-Regulated
MCM9	1.62996021160236	6.84522368761958	6.48577215528958	2.06822497372588e-07	2.2963925414411e-06	6.65816484199349	Up-Regulated
FMNL3	2.4445487480659	5.9813283990354	6.4847246223997	2.074636694958e-07	2.30101186552558e-06	6.65507511581993	Up-Regulated
NUP93	1.9950002725546	9.15595614686304	6.48067113403937	2.09963651421479e-07	2.3249550372191e-06	6.64311868750426	Up-Regulated
ZNF85	1.86583829988371	8.03571718799825	6.475124554712	2.13433764291485e-07	2.35783173564462e-06	6.62675671567966	Up-Regulated
CDC25A	2.93022733492094	5.34717089594627	6.4750046045573	2.13509443896003e-07	2.35783173564462e-06	6.62640285403073	Up-Regulated
PPIH	1.18573879123806	9.47173194106744	6.46154475350391	2.22175679629352e-07	2.44396060153933e-06	6.58669047400645	Up-Regulated
MIR7110 /// PDIA5	4.21034925462722	6.19777298285037	6.45990776462611	2.23253564636028e-07	2.45219028195865e-06	6.58185999800906	Up-Regulated
CEP152	3.94450331467849	5.56386256626674	6.45591530032513	2.2590457580168e-07	2.47598682786174e-06	6.57007832667479	Up-Regulated
CKS2	2.66339758264197	10.0548697086256	6.44559645332528	2.329042042024e-07	2.54451888728021e-06	6.53962380731936	Up-Regulated
LARP7	1.12455461408709	10.4320382254464	6.44089664021767	2.36164283755522e-07	2.57463153293153e-06	6.52575119859144	Up-Regulated
ZNF266	1.22463346894805	9.82301164899554	6.4396528233188	2.37034739572036e-07	2.58274366289551e-06	6.52207958982711	Up-Regulated
ZNF45	1.43279759790991	8.82630009865274	6.4370008855519	2.38901443512225e-07	2.60031118574728e-06	6.51425110164991	Up-Regulated
SRSF6	1.38449410086983	11.8299177146445	6.43635245383614	2.39360124810011e-07	2.60391714275755e-06	6.51233688456408	Up-Regulated
RPL13A /// RPL13AP5 /// RPL13AP6 /// SNORD32A /// SNORD33 /// SNORD34 /// SNORD35A	1.08281490238278	13.0418161322146	6.43523889949895	2.40149891058413e-07	2.61111910804523e-06	6.50904954214256	Up-Regulated
SYNRG	1.36192064466296	11.1302393574617	6.42986848321986	2.43995770740062e-07	2.65011559495091e-06	6.49319456349133	Up-Regulated
ZKSCAN3	1.15698847318148	3.55101596443021	6.42603593154438	2.46778234874749e-07	2.67323471069144e-06	6.48187890320112	Up-Regulated
LOC100507217	1.01851908467509	12.6995206622688	6.4235822972264	2.48576354634866e-07	2.6912866870187e-06	6.47463412750381	Up-Regulated
LIX1L	1.3874201268702	10.7065425701531	6.41254613023707	2.56828700970461e-07	2.77328868279831e-06	6.44204424157417	Up-Regulated
RFC3	2.40055834973133	9.49507633131378	6.41233605659666	2.56988432713889e-07	2.7735483384924e-06	6.44142383393615	Up-Regulated
FCF1	1.45947341309204	5.34999608253946	6.40987136677958	2.58869977214603e-07	2.78943658631718e-06	6.43414473641688	Up-Regulated
TMEM209	1.52147019240525	9.42501291703205	6.40425899126656	2.63206405481291e-07	2.83317647943289e-06	6.41756830083503	Up-Regulated
AIMP2	1.2254581721989	9.75769476442921	6.4011830581738	2.65614003365066e-07	2.85758728567648e-06	6.40848272353211	Up-Regulated
CNPY3	1.45716326825031	8.58356599768814	6.40004690379217	2.66508894721017e-07	2.86208061439311e-06	6.40512667635279	Up-Regulated
IPO5	1.06926198801199	11.3481848393654	6.39651309252652	2.69311757968175e-07	2.88976464284906e-06	6.39468787321948	Up-Regulated
RRP1B	1.20965849945953	11.011462178133	6.39564980051369	2.70000983857393e-07	2.89412171527477e-06	6.39213763521224	Up-Regulated
SPRTN	1.91697761924355	6.50880713637994	6.39456595258331	2.70868810777511e-07	2.90190218087165e-06	6.38893580535532	Up-Regulated
ZNF542P	1.84036561582948	8.55696023746413	6.38904296912972	2.7533483960924e-07	2.94820296304478e-06	6.37261930576949	Up-Regulated
RNA45S5	3.14942538311908	5.35655234823422	6.38815340355062	2.76061068642712e-07	2.95443157284067e-06	6.36999113359776	Up-Regulated
SAYSD1	2.32048809497388	7.51282159922074	6.38574802173761	2.78034464889275e-07	2.97399398053463e-06	6.36288437724535	Up-Regulated
TMEM237	2.04820383778819	9.15302062988281	6.38549351118121	2.78244096972957e-07	2.97467969990806e-06	6.36213240377105	Up-Regulated
SIN3A	2.42950833041471	8.37907489387356	6.37781530849152	2.84643782516376e-07	3.03833083990457e-06	6.33944504447281	Up-Regulated
EPHB2	2.53954081806865	8.49935474629305	6.37442875155866	2.87513349025304e-07	3.06096894136783e-06	6.32943764746058	Up-Regulated
GON4L	1.60191885293662	7.26529722875478	6.34599685867292	3.12783292646241e-07	3.30931847048748e-06	6.24539943077385	Up-Regulated
MINA	1.44674631703746	10.6332477429448	6.34516203606109	3.13558155236069e-07	3.31408596234772e-06	6.24293132760879	Up-Regulated
VWA9	1.33761167726317	8.18745867047991	6.33882590993328	3.19502548315812e-07	3.37168383589237e-06	6.22419793110004	Up-Regulated
NUP85	1.79145891644976	9.29347754653619	6.32864401989112	3.2929354835885e-07	3.46963372268209e-06	6.19409040875809	Up-Regulated
PCBP2	1.20232518945898	13.1605864108339	6.32732248032274	3.30586308411213e-07	3.48146044834292e-06	6.1901823239085	Up-Regulated
ATP13A1	1.0351388022378	9.13185347576531	6.32696782063182	3.3093411335228e-07	3.48332863595981e-06	6.18913350373555	Up-Regulated
C5orf28	1.16578402371554	8.1855066665338	6.32604225608746	3.31843525032613e-07	3.49110318846713e-06	6.18639634477613	Up-Regulated
SIAH1	1.1278582867328	11.0365061234455	6.32528013302101	3.32594236021979e-07	3.49720101775992e-06	6.18414250090917	Up-Regulated
RCCD1	1.61755171098433	7.37532736019212	6.32479827146465	3.33069764138044e-07	3.50040053920091e-06	6.18271746770321	Up-Regulated
ST7-AS1	2.08546685705652	5.0386525617327	6.32442780417074	3.3343582747508e-07	3.50244694214703e-06	6.18162185942293	Up-Regulated
SF3B1	1.02534201638205	12.4763674864477	6.32203834476202	3.3580663255633e-07	3.52372863248662e-06	6.17455520413186	Up-Regulated
SPAST	1.2517536601582	10.4468519062899	6.31797145208071	3.39880863667033e-07	3.56465096676132e-06	6.16252709071941	Up-Regulated
CCL3 /// CCL3L1 /// CCL3L3	3.30316604934372	4.66720886230469	6.3155965455155	3.42283032103581e-07	3.58800382524579e-06	6.1555028119121	Up-Regulated
SKP2	2.02087572461718	9.73644623425542	6.31229856599297	3.45647242825421e-07	3.61770368181998e-06	6.14574795169918	Up-Regulated
NAB1	1.46775221848464	11.3096259915099	6.31159693710818	3.46367245067166e-07	3.62338426633466e-06	6.14367259323527	Up-Regulated
JUP	2.92521256362047	9.03961375956633	6.3109372038725	3.47045631714687e-07	3.62772998611099e-06	6.14172113936233	Up-Regulated
AGO1	1.02108803976785	8.72423489317602	6.30777427592015	3.50316612449313e-07	3.6590811829721e-06	6.1323651186041	Up-Regulated
WDR36	1.42013979367801	8.85947129852918	6.30376170724894	3.54510957438181e-07	3.7010002456557e-06	6.12049522863623	Up-Regulated
C11orf54	1.57385407561189	10.282456577846	6.30148313226714	3.56915220908742e-07	3.72070576901131e-06	6.11375449719863	Up-Regulated
PHB2	1.03595138382126	12.5887305434869	6.30145541035454	3.56944572820859e-07	3.72070576901131e-06	6.1136724858397	Up-Regulated
INTS8	1.57835898232627	9.52098353794643	6.30090940222559	3.57523180713578e-07	3.7248375825516e-06	6.11205719141205	Up-Regulated
C12orf65	1.33262900582084	8.23931478694994	6.30015369388293	3.58325567009149e-07	3.72886625696253e-06	6.10982150538943	Up-Regulated
MLLT4	1.55730561628923	9.99213909538425	6.30002994695648	3.5845713002942e-07	3.72886625696253e-06	6.10945541045294	Up-Regulated
QRSL1	1.39624697507083	7.92983278858418	6.29972762264553	3.58778754255188e-07	3.73031358887604e-06	6.10856100655537	Up-Regulated
LINC00478	2.50724108045275	6.937025358239	6.29586179284626	3.62917067885768e-07	3.76950598813668e-06	6.0971239010296	Up-Regulated
SMEK1	1.53057458898523	9.22095181212133	6.28492267524464	3.7488943043412e-07	3.88005815063486e-06	6.06475702890542	Up-Regulated
ZNF586	3.22117929220438	6.75086886036153	6.28468192619175	3.75157342754155e-07	3.88086601378425e-06	6.06404464064223	Up-Regulated
KIAA1430	1.09879153439334	11.4940857930086	6.28056663519572	3.79766869282748e-07	3.92061342172154e-06	6.05186692729359	Up-Regulated
ABL1	1.53975070339817	10.1999548339844	6.27181669494836	3.89757989579549e-07	4.01325693021535e-06	6.02597237086209	Up-Regulated
C17orf70	1.49020698997048	7.27933318468989	6.26772063447247	3.94525565438964e-07	4.0525110970542e-06	6.01384944326388	Up-Regulated
HNRNPLL	1.48118393447374	10.207096943758	6.26650805566321	3.95948163077365e-07	4.06508106552708e-06	6.01026049991152	Up-Regulated
ZNF696	1.18741155694891	5.87184871751435	6.26567618166257	3.96927102131131e-07	4.0730857904932e-06	6.00779831809561	Up-Regulated
RTTN	1.95874256968617	8.03354310327647	6.26487568640604	3.97871414536074e-07	4.08072733794876e-06	6.00542898530209	Up-Regulated
ZCCHC8	1.45498359901208	7.30403173329879	6.26130083262459	4.02116195691759e-07	4.11188452032778e-06	5.99484770458871	Up-Regulated
RPP38	1.0242596087994	8.01376114825813	6.25605172151745	4.08431716529936e-07	4.16812417253541e-06	5.97930984884382	Up-Regulated
RPS3	1.11971648346771	13.9437474340322	6.25364508418768	4.11360565310053e-07	4.18964689362371e-06	5.97218562053868	Up-Regulated
SDCCAG3	1.45118389301128	8.7049085095464	6.25009011712341	4.15725628583825e-07	4.22988928515777e-06	5.96166164890825	Up-Regulated
CCDC59	1.03488232043835	9.67694821727519	6.24817471225395	4.18096800698534e-07	4.24978453658813e-06	5.95599116510573	Up-Regulated
ALG5	1.06374520864878	9.90686361507494	6.24390987824703	4.23425443790561e-07	4.29114501562859e-06	5.9433647809376	Up-Regulated
CASP6	1.64686495297915	7.51587206782127	6.23977691431528	4.28654514758643e-07	4.33768660207002e-06	5.93112814913213	Up-Regulated
RPLP0	1.26432788250568	13.3442182517538	6.23828513298401	4.30557849746611e-07	4.35263749093495e-06	5.92671121392136	Up-Regulated
GTF3C3	2.3982937960477	8.06516893036511	6.23613341286178	4.33318175514691e-07	4.37837707646852e-06	5.92034015403171	Up-Regulated
FAM76B	2.32257612382735	9.86720617177535	6.2276531573226	4.44371509611131e-07	4.47417332619633e-06	5.89522915830977	Up-Regulated
PPIL4	1.48578728857813	9.09646887954401	6.22358237179526	4.49777786120057e-07	4.5223353300935e-06	5.88317415780018	Up-Regulated
LEPRE1	1.66010587160642	6.15423412089445	6.22276697131195	4.50868621768547e-07	4.53107448258155e-06	5.88075940263149	Up-Regulated
NOP14	1.50167106453118	7.58553202726403	6.22185955285011	4.52085687524029e-07	4.53884260249444e-06	5.87807211370678	Up-Regulated
TSPAN6	1.66449075826518	9.47943343181999	6.21570103030548	4.60433537589286e-07	4.60230901802572e-06	5.85983306837037	Up-Regulated
COMMD4	1.66040620756197	8.46222437021684	6.21098786953766	4.66926810420264e-07	4.66265311763587e-06	5.84587367498312	Up-Regulated
NME6	1.87506891911799	6.47003820302535	6.20879771602528	4.69975433021486e-07	4.68622820799619e-06	5.83938662969732	Up-Regulated
ZBTB39	1.48175030078565	5.3279742057956	6.20827195272248	4.70710253806093e-07	4.69126684449066e-06	5.83782933888602	Up-Regulated
EIF3C /// EIF3CL	1.11545570213479	12.4803479003906	6.20350441296544	4.77426472963462e-07	4.75588427575347e-06	5.82370762203772	Up-Regulated
MAPRE1	1.19439945430547	11.2523524194834	6.20247186800812	4.78893711644399e-07	4.76817650254416e-06	5.82064906122566	Up-Regulated
ARHGAP17	1.43062380429629	8.47931020308514	6.20086579373263	4.81184950722582e-07	4.78865704854932e-06	5.8158915419863	Up-Regulated
ERCC1	1.30148322136848	9.99517296615912	6.19675939652655	4.8709343552455e-07	4.83568572877967e-06	5.80372714773088	Up-Regulated
RECQL	1.75263411515243	9.25985761369978	6.19024818408119	4.9661204574337e-07	4.92301010040748e-06	5.78443776582468	Up-Regulated
ZNF354A	1.44825631216928	8.0621808982382	6.18574810809583	5.03299737410901e-07	4.97964662750059e-06	5.77110550169339	Up-Regulated
LOX	3.4297729979981	5.29807821468431	6.18365641953602	5.06439018979986e-07	5.00828252877112e-06	5.76490827388568	Up-Regulated
PCAT6	1.9432168752878	6.10811585095464	6.18082419979423	5.10721126039134e-07	5.04330943834104e-06	5.75651677509174	Up-Regulated
PTTG1	2.98179903592502	9.56053748305963	6.1789758766918	5.13535271398926e-07	5.06865016063035e-06	5.75104028916083	Up-Regulated
ATM	1.51291408176784	8.84667198959662	6.17589645350493	5.18258493531286e-07	5.11033375121709e-06	5.74191586444713	Up-Regulated
TRIT1	1.44727163095694	9.05943883779098	6.1753429857115	5.19112023138826e-07	5.11628199854423e-06	5.74027588915321	Up-Regulated
CHD7	3.34533059408854	10.4252649174904	6.17485499520496	5.19865749656482e-07	5.12124134396538e-06	5.73882992059496	Up-Regulated
PCGF3	1.15712006804231	10.7173708047672	6.17353132191328	5.21915777479587e-07	5.13887503520347e-06	5.7349076941186	Up-Regulated
CEP44	2.37661319241062	8.70789605588329	6.17337489696646	5.22158575809286e-07	5.13887503520347e-06	5.73444418161512	Up-Regulated
POP1	1.66568373490523	5.42662471849091	6.17103031629468	5.25811407276223e-07	5.16095240200201e-06	5.72749671217162	Up-Regulated
ZNF217	3.21526952204291	7.9858509733239	6.17056211040523	5.26543939643866e-07	5.16215092098814e-06	5.72610930127712	Up-Regulated
DPH5	1.60710784576751	8.86429074657207	6.16548745684452	5.34549644085434e-07	5.23228997946673e-06	5.7110713776093	Up-Regulated
AATF	1.32344598760615	9.56807901187819	6.16537900426033	5.3472206678274e-07	5.23228997946673e-06	5.71074998660411	Up-Regulated
SRSF3	1.77557341111647	9.52733912253866	6.16370019146812	5.37398262073394e-07	5.25344709471174e-06	5.70577490378589	Up-Regulated
MNS1	2.47277822427817	7.55592668805804	6.1602150691959	5.42996976051329e-07	5.29804352623638e-06	5.69544661811085	Up-Regulated
ZNF561 /// ZNF562	1.60960774302602	7.63425599390147	6.15905856619568	5.44867784797468e-07	5.3137606817963e-06	5.69201919375457	Up-Regulated
KAT6B	1.39566551307579	10.9804867865115	6.15425985912027	5.52699873611689e-07	5.38500386868281e-06	5.67779724109473	Up-Regulated
DSE	2.26927323165116	8.89690548020966	6.15064810459423	5.58669288465107e-07	5.43798044072155e-06	5.66709258643409	Up-Regulated
CTTNBP2NL	1.46359855354607	10.7505814408283	6.14898563203486	5.61438725954996e-07	5.45454800249338e-06	5.66216515011806	Up-Regulated
RP4-595K12.1	1.41668694464715	11.185020253707	6.14700438485204	5.64757229619578e-07	5.48418172477615e-06	5.65629277882598	Up-Regulated
DTD1	1.0073833271221	11.1683414630501	6.14551955778211	5.67257173574106e-07	5.50061854128477e-06	5.65189170560165	Up-Regulated
RFC1	1.35668651721814	8.87605731574856	6.14190214683327	5.73394337358537e-07	5.55749343288091e-06	5.64116930349494	Up-Regulated
ATP6V1G2-DDX39B /// DDX39B /// SNORD84	1.49755047503766	12.5913083197146	6.14129685584663	5.74427751836556e-07	5.56487093615689e-06	5.63937511552242	Up-Regulated
ZZZ3	1.09676490196814	9.30830444335938	6.14085989641677	5.75174937180732e-07	5.56685646887785e-06	5.63807988465906	Up-Regulated
CMTR2	2.4685198392306	9.07411576251594	6.14085846769686	5.75177381843845e-07	5.56685646887785e-06	5.63807564965194	Up-Regulated
DDX59	1.22288451904541	8.80618499133052	6.13888805258857	5.78558894129678e-07	5.59428682824255e-06	5.6322348920658	Up-Regulated
C1orf112	2.32368623045656	5.52925845399195	6.13831339752614	5.79548843325961e-07	5.60120941202173e-06	5.63053146179033	Up-Regulated
ZNF496	1.44134088262812	8.6737220110212	6.13437175057683	5.86385113453691e-07	5.66192635999381e-06	5.61884710369741	Up-Regulated
GRAMD4	1.14825101351286	9.21445136868224	6.13299867949625	5.8878551720788e-07	5.68241962098502e-06	5.61477675252209	Up-Regulated
MRGBP	1.14958898218481	6.57154080137915	6.12937273687339	5.9517198976787e-07	5.74134527741625e-06	5.6040276864365	Up-Regulated
HAUS3	1.74669613528561	7.95259596221301	6.12895742470095	5.95907921703579e-07	5.74573293752022e-06	5.60279647320617	Up-Regulated
PPIP5K2	1.48262312638534	10.0103481121452	6.1287085576651	5.96349351621967e-07	5.74727821617379e-06	5.60205869226662	Up-Regulated
SLCO2A1	3.09849985372294	6.67990338383889	6.12726400878513	5.98918131702635e-07	5.76388207633407e-06	5.59777620609938	Up-Regulated
IL10RB	1.38489677894128	7.43652733627631	6.12561778249308	6.01859110969398e-07	5.78673663561875e-06	5.59289575526902	Up-Regulated
ROR1	3.67410952847202	6.47968360745177	6.12234801988868	6.0774366064077e-07	5.84056801464879e-06	5.58320188508053	Up-Regulated
PCGF6	2.04130104514626	7.83577370157047	6.1214695971688	6.09334379949481e-07	5.85310341191134e-06	5.5805975706874	Up-Regulated
C7orf49	1.65638217830753	6.53645688426738	6.11485318999899	6.21451177045235e-07	5.95550094232614e-06	5.56098077996073	Up-Regulated
ZNF251	1.90272703065977	7.27426472566566	6.1116018556531	6.27493892665646e-07	6.00970567025919e-06	5.55134053467447	Up-Regulated
SMAD4	2.33838381467166	10.3864650181362	6.11149397765576	6.27695396800713e-07	6.00970567025919e-06	5.55102066997142	Up-Regulated
NFXL1	1.34199505328656	8.59743778150909	6.1097649475523	6.30933923383648e-07	6.03223588769184e-06	5.54589394756231	Up-Regulated
CCT6P1 /// CCT6P3	1.32827620987412	8.09361207300303	6.10834256270719	6.33610681924127e-07	6.05499576868213e-06	5.54167639140674	Up-Regulated
GINS3	2.34856945117871	5.91815503801618	6.1007734521452	6.48048029013086e-07	6.18308692145294e-06	5.51923204313547	Up-Regulated
UBE2E3	1.04663546597446	13.0555852648677	6.09897228200005	6.51532014257336e-07	6.20884191302294e-06	5.51389087968089	Up-Regulated
GPCPD1	2.48553222900147	9.10343092315051	6.08839888410361	6.72367026908224e-07	6.39844245671835e-06	5.48253490478883	Up-Regulated
ROCK1	1.06913019231745	11.0241998913823	6.08633597001478	6.76509439102787e-07	6.4348671217776e-06	5.4764168740361	Up-Regulated
NAA16	1.52676938844847	9.6788780990912	6.08411016402294	6.81007716915408e-07	6.47464127510133e-06	5.46981562507561	Up-Regulated
MTMR3	1.45912949050462	9.18620102240115	6.0764208103878	6.9678021000509e-07	6.60922704070257e-06	5.44700970570532	Up-Regulated
PHC1	2.06998223944025	9.112986263353	6.0741118369612	7.01587692682866e-07	6.65010421271313e-06	5.4401612041637	Up-Regulated
ARHGAP28	3.64509435952841	5.53162766437141	6.07208320287345	7.0583898541558e-07	6.67965495411105e-06	5.43414408751073	Up-Regulated
LINC00526	1.53117172134506	8.11891767229353	6.069191920893	7.11942859672765e-07	6.73118593643432e-06	5.42556809743377	Up-Regulated
FNBP4	1.51829215706169	9.31106719347895	6.06893383359719	7.12490287685565e-07	6.73324732805392e-06	5.4248025603264	Up-Regulated
DNAH14	1.80370180051882	4.19174393011599	6.0684305529012	7.13559011456418e-07	6.73893762936561e-06	5.42330972711243	Up-Regulated
SSR4	1.09492520723905	11.9261055833466	6.06788957690346	7.14709578190391e-07	6.74486541449205e-06	5.42170507487499	Up-Regulated
OSGEPL1	1.39090123743444	9.34926592145647	6.06662524069389	7.17405888044726e-07	6.76718678242835e-06	5.41795475073921	Up-Regulated
BRI3	1.03501162533755	10.9057407674984	6.06628311116456	7.18137265418833e-07	6.76783948475166e-06	5.4169399057346	Up-Regulated
SEC61A1	1.46313559182517	9.60450095663265	6.06598600145675	7.18773010804151e-07	6.77070926905422e-06	5.41605859884741	Up-Regulated
NUDT5	1.66086203225485	8.97216688506457	6.06084493520429	7.29863685322067e-07	6.86568964181701e-06	5.40080847537701	Up-Regulated
PHOSPHO2	2.24921980180464	7.71412261340083	6.06062707491942	7.30337448397076e-07	6.8669861005909e-06	5.40016221450414	Up-Regulated
CEP57	1.87829346861635	9.664441503408	6.05838753677226	7.35225541309544e-07	6.90976794938317e-06	5.39351878021927	Up-Regulated
MSL2	1.32199561912697	9.6223002406529	6.05244200059475	7.48362548442838e-07	7.02886592964951e-06	5.37588117271288	Up-Regulated
ASUN	1.21698342551004	10.4948640784439	6.05234189678733	7.48585740856464e-07	7.02886592964951e-06	5.37558420458912	Up-Regulated
C17orf80	1.22170354060003	9.04640821807238	6.05112518228793	7.51303891910765e-07	7.051149152685e-06	5.37197467828368	Up-Regulated
S100PBP	1.55502130620844	9.01993930115992	6.04988972004417	7.54074072805134e-07	7.07065510193108e-06	5.36830949872879	Up-Regulated
CCNG1	1.17833843707562	11.9497441256776	6.04893603786584	7.56219456705319e-07	7.0875203642886e-06	5.3654802363527	Up-Regulated
CTSK	2.50937863406125	7.39383627132494	6.0482669425343	7.57728299450293e-07	7.09840704356711e-06	5.36349523708885	Up-Regulated
KIAA1551	1.55515401651571	8.57407729791135	6.04612492635513	7.62579022268391e-07	7.14057617690709e-06	5.35714046594017	Up-Regulated
RPL26L1	1.16394978617574	10.4294368323501	6.04579115134053	7.63337680095489e-07	7.14440728884244e-06	5.35615023789966	Up-Regulated
ZNF33A	1.54966690109208	10.3790146185427	6.04436644011453	7.66584529972886e-07	7.16495399047818e-06	5.3519234424323	Up-Regulated
CHAF1A	1.86738826054317	8.58458674216757	6.0425791407357	7.70677329996061e-07	7.19747804053151e-06	5.34662086363559	Up-Regulated
TEX9	2.71596321540399	4.90773368991151	6.03633987861788	7.85137695469506e-07	7.3116171449167e-06	5.32810958127666	Up-Regulated
PGBD2	1.53078052166339	5.81558208854831	6.03454022204386	7.89359081323941e-07	7.34423713306449e-06	5.32277001197541	Up-Regulated
FASTKD3	1.17962325150436	9.63870406170281	6.03423666121132	7.90073376500254e-07	7.34753862103807e-06	5.32186934181288	Up-Regulated
SUCO	1.23071974717178	10.9353829021843	6.0319911624558	7.95377363996374e-07	7.39140201927438e-06	5.31520684492556	Up-Regulated
PDIK1L	1.94609499692202	10.0957499601403	6.03178135923721	7.95874753897701e-07	7.39140201927438e-06	5.3145843435137	Up-Regulated
ZW10	1.21464460984572	6.15974964375399	6.02893987131771	8.02642051931941e-07	7.45086566010027e-06	5.30615334640236	Up-Regulated
ZNF655	1.12713077023075	11.1233453991948	6.02714007757389	8.06958319435858e-07	7.48112182543469e-06	5.3008130750764	Up-Regulated
RP9	1.02406084820941	9.78471296037946	6.02712301691913	8.06999345681889e-07	7.48112182543469e-06	5.30076245308996	Up-Regulated
LOC101928717 /// SLC19A1	2.04640455674697	6.96424920529735	6.0267549583472	8.07884937063212e-07	7.48593653604221e-06	5.29967035653021	Up-Regulated
OGFOD2	1.03509547093532	6.42894749232701	6.02505133816934	8.11996778105674e-07	7.51058858102021e-06	5.29461536804137	Up-Regulated
CNOT1	1.11389863188569	10.2587776526626	6.02442524039226	8.13513198741842e-07	7.52104174377295e-06	5.29275759246532	Up-Regulated
STK38	1.64412034498704	9.89831094547194	6.02416358373863	8.14147778661358e-07	7.52350576112876e-06	5.29198119470823	Up-Regulated
TP53RK	2.34204573655105	7.41467202945631	6.01868345722075	8.27553259253778e-07	7.62467140473389e-06	5.27572001414352	Up-Regulated
ZBTB6	2.85174454909104	6.85031319754464	6.01619294539492	8.33718611295267e-07	7.67659555562457e-06	5.26832970750214	Up-Regulated
PHF10	1.21442276900346	10.820588279257	6.01262269723251	8.42637456644755e-07	7.75173368644259e-06	5.2577351817896	Up-Regulated
MED20	1.33575259426853	7.18071766133211	6.00341022723001	8.66096368265688e-07	7.95679814099727e-06	5.23039645023434	Up-Regulated
TUBD1	1.63203592062235	8.35318309550383	5.99853572314314	8.78773187841853e-07	8.05879497034749e-06	5.21593028773055	Up-Regulated
FASTKD2	1.06740649182361	8.68955312300701	5.99851950820496	8.78815666508009e-07	8.05879497034749e-06	5.21588216555824	Up-Regulated
DDX21	1.07960513302616	11.1904215909997	5.99754928161153	8.81361149579066e-07	8.07433074716137e-06	5.21300274894287	Up-Regulated
COL3A1	3.88050054498724	11.1431467359893	5.9966654110269	8.83686514390503e-07	8.08569205042806e-06	5.21037960182634	Up-Regulated
FLVCR1	1.70330174891027	9.72389227419483	5.99362553286355	8.91731234331469e-07	8.155650183879e-06	5.20135775011502	Up-Regulated
BAZ1B	1.15155432031348	10.6450841039541	5.99215864734843	8.95639461962554e-07	8.18773087744927e-06	5.1970042151034	Up-Regulated
ZNF629	1.03967502224338	8.44970769142618	5.99196786695221	8.96149021292358e-07	8.18872693081676e-06	5.19643799944552	Up-Regulated
GMCL1	1.34611418549712	9.01810650261081	5.99026192983646	9.00718405163729e-07	8.22680291329392e-06	5.19137493128399	Up-Regulated
SPECC1L	1.32233046799393	8.69233050910794	5.98586359812867	9.12607642469658e-07	8.32423597488723e-06	5.17832082587609	Up-Regulated
SFMBT1	2.01724523035558	5.82070807009327	5.98510316010125	9.14679122913645e-07	8.33940943420064e-06	5.17606383411185	Up-Regulated
IPO5P1	1.53167871252283	8.24400857730788	5.98258283861038	9.21578453316085e-07	8.39856672502635e-06	5.1685834052046	Up-Regulated
NUBP1	1.46138901229386	7.15188658422353	5.9823345542867	9.22260948129945e-07	8.40104101636551e-06	5.16784647974915	Up-Regulated
ZCCHC7	1.63466962115034	9.66810800980548	5.97529297793573	9.41829907539988e-07	8.56179545881552e-06	5.1469461202454	Up-Regulated
RFC2	1.72939175235166	8.38655434121891	5.97523144402775	9.42002738949958e-07	8.56179545881552e-06	5.14676347531736	Up-Regulated
ZDHHC15	2.39737463006964	5.12078573421556	5.97037749111633	9.55736946890764e-07	8.67803179609157e-06	5.132355765081	Up-Regulated
PRPF3	1.20339070414449	9.72627590880102	5.97004026756175	9.56698553633082e-07	8.67803179609157e-06	5.13135478855125	Up-Regulated
RSL1D1	1.58733820500788	10.9246840870137	5.96996468109934	9.56914224763485e-07	8.67803179609157e-06	5.13113042591615	Up-Regulated
MIR4647 /// SLC35B2	1.34058126931662	9.39890993702168	5.96848629377083	9.61142341755853e-07	8.70864831907419e-06	5.12674212204544	Up-Regulated
PRDX4	1.61953253960395	10.7669232302296	5.96793310378312	9.62729257010939e-07	8.7176287916859e-06	5.1251000760708	Up-Regulated
B3GNT5	2.7498004177829	8.20552569953763	5.96762189169777	9.63623175446186e-07	8.7195313542698e-06	5.12417629612135	Up-Regulated
MAML1	1.25737372673713	9.72334265884088	5.96681733503056	9.65938029754254e-07	8.73661029478173e-06	5.12178809937599	Up-Regulated
ITGB3BP	1.80878434614702	8.63665719168527	5.96590221469548	9.68577783609978e-07	8.75661144395027e-06	5.11907169889133	Up-Regulated
TFDP1	1.40996524837468	10.1079794747489	5.96006132064911	9.85597915013239e-07	8.89867799504665e-06	5.10173353178766	Up-Regulated
URB2	1.45355060893696	4.66286860251913	5.95730983341907	9.93719370338407e-07	8.95618062129073e-06	5.09356579558395	Up-Regulated
MARCKSL1	1.05745870950339	13.0913405064174	5.953982236725	1.00363112443856e-06	9.04152658203996e-06	5.08368772650085	Up-Regulated
LIMD1	2.32197417298278	7.79873446717554	5.95131532916565	1.01164652277125e-06	9.10570963098511e-06	5.07577080559944	Up-Regulated
FBXO30	1.46832146735101	9.23400875169404	5.950316037125	1.01466642281857e-06	9.12485541083784e-06	5.0728043013001	Up-Regulated
MIR4723 /// TMEM199	1.40784276758398	8.31355298100686	5.94983879855892	1.01611184821938e-06	9.12982078657249e-06	5.07138756256115	Up-Regulated
AQR	1.46795554299217	8.98261759855309	5.9443952262746	1.03274593793172e-06	9.26299241652576e-06	5.05522743074695	Up-Regulated
ETAA1	1.52356153672987	7.95177051777742	5.94375394962085	1.03472342001172e-06	9.26915249016674e-06	5.05332366676677	Up-Regulated
KLHL23 /// PHOSPHO2-KLHL23	1.46135143847852	11.3040707957988	5.94373137200614	1.03479311102982e-06	9.26915249016674e-06	5.05325664027873	Up-Regulated
STK36	1.99140852433699	8.05360437509965	5.94302069502145	1.03698918976016e-06	9.28069002972301e-06	5.05114683942963	Up-Regulated
ZC4H2	1.5474380462677	7.20440597845584	5.94151372710498	1.04166139640679e-06	9.31573546098383e-06	5.04667304893611	Up-Regulated
TEFM	1.90365533971644	8.07275560028699	5.94100089102486	1.04325620927045e-06	9.32453002785193e-06	5.04515056610096	Up-Regulated
NCBP1	1.82376962941844	8.09086303710938	5.93525888898544	1.06128087706498e-06	9.48148706647086e-06	5.02810372628044	Up-Regulated
RFC5	1.99468822193432	8.75411238689812	5.92928203170148	1.0803749257411e-06	9.63130333531672e-06	5.0103591474836	Up-Regulated
ALYREF	2.3835258643944	10.3071984863281	5.927767752877	1.08526704588862e-06	9.65779002394828e-06	5.00586335454313	Up-Regulated
TRRAP	1.01573741809949	8.90217691226881	5.92620540220982	1.09033777703575e-06	9.69025847842948e-06	5.00122480658557	Up-Regulated
HFM1	2.82574319296426	5.50654528559471	5.92431486050202	1.09650548771689e-06	9.74083818966578e-06	4.9956118301256	Up-Regulated
DESI2	1.28584536191348	10.4277981006856	5.92362484656317	1.09876530476815e-06	9.75516746203233e-06	4.99356318205477	Up-Regulated
KDELC2	1.90522792484615	7.56384210080517	5.92226087941713	1.10324610213064e-06	9.78795728023111e-06	4.98951355147195	Up-Regulated
SCAF11	1.8725666804509	8.05086895689672	5.91868256855638	1.11508865508847e-06	9.88015916717094e-06	4.97888939820963	Up-Regulated
SP3	1.47590478674158	11.6446000079719	5.91727203818752	1.11979184325246e-06	9.90894591685004e-06	4.97470142934747	Up-Regulated
GUSBP1 /// GUSBP4 /// LOC100996497	1.59258666290984	5.88456733547911	5.914860928091	1.12787745577936e-06	9.97186119099738e-06	4.9675426064312	Up-Regulated
ENKD1	1.76462959190468	7.38813817861129	5.90889613008395	1.148132988021e-06	1.01401846081769e-05	4.94983222208241	Up-Regulated
EIF3F	1.17826890821581	12.8327456602758	5.90881702396408	1.14840405889778e-06	1.01401846081769e-05	4.94959734115368	Up-Regulated
ZNF891	1.51509642548614	5.01058778101084	5.90585256355337	1.1586087355217e-06	1.02170496819668e-05	4.94079524711666	Up-Regulated
KAT6A	1.09827255264267	11.4157015804369	5.89409090554971	1.2000011197514e-06	1.05411357493933e-05	4.90587145475472	Up-Regulated
DCP1A	1.42988591913458	9.93946000079719	5.89147641633065	1.20940197142948e-06	1.06145923993087e-05	4.89810806492908	Up-Regulated
LOC101927365	2.10767518461763	5.18959705586336	5.88658926039368	1.22717323109496e-06	1.07542809079106e-05	4.88359608948838	Up-Regulated
STXBP4	1.60607428460212	6.85596761898119	5.88652129644777	1.22742220821659e-06	1.07542809079106e-05	4.88339427484418	Up-Regulated
CDC25C	3.31022094513153	4.7834470476423	5.88508228879926	1.23270574097025e-06	1.0794257788315e-05	4.87912122149957	Up-Regulated
WRN	2.04088289792483	7.27093982930086	5.88499117618405	1.23304104181378e-06	1.0794257788315e-05	4.87885066693955	Up-Regulated
CRTC3	1.22907842584662	10.6237104392538	5.88464866301395	1.23430233326019e-06	1.0800169685576e-05	4.87783358968854	Up-Regulated
C7orf60	1.54547558764477	9.65470877511161	5.88357126758148	1.23827824708935e-06	1.08261957436927e-05	4.87463430537232	Up-Regulated
OXSR1	1.29671539398102	9.60254793128189	5.88147366475254	1.24605593653113e-06	1.08895380071111e-05	4.86840552133937	Up-Regulated
SSR2	1.46517135513412	11.5201994977679	5.88027744199058	1.25051333219806e-06	1.09238218048977e-05	4.86485334565243	Up-Regulated
MIR3658 /// UCK2	2.3740994433423	7.24042715890067	5.88008170473061	1.25124421496274e-06	1.09255373763577e-05	4.86427210381348	Up-Regulated
G3BP1	1.02509700687497	11.4986777044802	5.87532862329113	1.26912439179215e-06	1.10627597836347e-05	4.85015771526037	Up-Regulated
ZNF77	1.96435711047985	5.41326962217993	5.8713753184655	1.28419109822489e-06	1.1189322352436e-05	4.83841812274327	Up-Regulated
CLHC1	1.96924799215068	5.49767167694715	5.86678165422176	1.30192389007355e-06	1.13389971184463e-05	4.82477676716454	Up-Regulated
CEP78	1.10886973744029	7.46515733368543	5.86597004667276	1.30508235628712e-06	1.13616645846955e-05	4.82236659665218	Up-Regulated
AKT2	1.3887988994648	8.48556176010443	5.86436866298941	1.3113368950716e-06	1.14032755283226e-05	4.81761107047339	Up-Regulated
ZNF112	1.48182705051297	8.67008221061862	5.86431789357413	1.31153567668345e-06	1.14032755283226e-05	4.81746030345414	Up-Regulated
PARD3	1.88378070293964	8.84966015874123	5.86275023618128	1.31768855373063e-06	1.14421715067153e-05	4.81280491076926	Up-Regulated
JADE1	1.75179634818307	10.7699437230947	5.86209604470774	1.32026473691105e-06	1.14596736676003e-05	4.81086218555784	Up-Regulated
PROSER1	1.58877136352417	9.58888569734534	5.85794071248976	1.33674668371042e-06	1.15781521024257e-05	4.79852218821162	Up-Regulated
CEP170 /// CEP170P1	2.65047521333952	9.5047376515914	5.85335148528791	1.35518963847794e-06	1.17238624403412e-05	4.78489350726423	Up-Regulated
PMM2	1.41186599350357	6.37005600909797	5.85275688286883	1.35759780153795e-06	1.17388564556841e-05	4.78312769808702	Up-Regulated
GTF3C4	1.65018713281348	9.6588522401148	5.84960705571328	1.37042650992183e-06	1.18397668171226e-05	4.77377351641141	Up-Regulated
NPAT	1.20241598916221	9.528701171875	5.84918786333368	1.37214295281575e-06	1.18495877053261e-05	4.77252861685485	Up-Regulated
HAUS5	1.14965048684227	7.11440779705437	5.84452625464592	1.39137652459147e-06	1.20004757549258e-05	4.75868468986269	Up-Regulated
ARHGAP42	1.20016752161108	4.28279130896743	5.83921455710386	1.41362218801636e-06	1.2176928421931e-05	4.74290997151454	Up-Regulated
BCL7A	1.43467448079265	9.55355937101403	5.83822558496861	1.4178032803076e-06	1.22077998537353e-05	4.73997289533605	Up-Regulated
SKIDA1	2.25274745396206	7.95953336754624	5.83188071900184	1.44492421365003e-06	1.24244177925998e-05	4.72112960406588	Up-Regulated
MITD1	1.3624226054707	9.17116726622289	5.82033039443743	1.49563857713407e-06	1.28239715416097e-05	4.68682633826126	Up-Regulated
PTP4A3	3.17107126729472	6.57540405273437	5.81595687316886	1.51530415774245e-06	1.2970825916421e-05	4.67383727101251	Up-Regulated
FTSJ3	1.54855318936435	8.43165352957589	5.81577657290173	1.51612042190206e-06	1.29723807216827e-05	4.67330178948823	Up-Regulated
LOC100131262	1.5024599271578	4.61045700384646	5.81393309465506	1.5244916512629e-06	1.30330965468277e-05	4.66782675660975	Up-Regulated
MLLT10	1.52310697725127	9.92644378039302	5.81296720719191	1.52889623264981e-06	1.30652875800982e-05	4.66495811661438	Up-Regulated
FZD2	3.40303080251048	6.03319897087253	5.81079986743641	1.53882610470133e-06	1.3139158064411e-05	4.6585212074241	Up-Regulated
UBE2T	2.23858362706629	9.02439603844467	5.80476476871271	1.56681857744596e-06	1.33558542708811e-05	4.64059712777004	Up-Regulated
RCOR1	1.24756156014396	9.90987993512835	5.8037785082184	1.57144142569595e-06	1.33840975761046e-05	4.63766794964068	Up-Regulated
PRMT5	1.00781521335111	9.93736883669483	5.80290732171172	1.57553626850683e-06	1.34133847832353e-05	4.63508053701637	Up-Regulated
HAUS4 /// MIR4707	2.03408241843606	7.67807884994818	5.80016868295887	1.58847852064681e-06	1.35179389844052e-05	4.62694680130345	Up-Regulated
EPC1	1.21924581156149	11.4792571398677	5.79719380746155	1.60265800131212e-06	1.36272596525878e-05	4.61811142165646	Up-Regulated
CEP128	3.20719100464355	4.59185654620735	5.79180157135167	1.6286839079645e-06	1.38255513964711e-05	4.60209642881072	Up-Regulated
CNPY4	1.13836312765604	7.2885177799147	5.78983370430119	1.63828710391991e-06	1.38897663588664e-05	4.5962518301719	Up-Regulated
XXYLT1	1.41582032012177	6.75722536670918	5.78868689456843	1.6439096993643e-06	1.39316576138913e-05	4.59284578258028	Up-Regulated
TRIM13	1.34851004098441	10.0771838129783	5.78549074343609	1.65968214201484e-06	1.40478520351658e-05	4.58335313951233	Up-Regulated
TSEN2	1.32897686420025	7.18877435178173	5.78355408155032	1.66931295327295e-06	1.41060049929113e-05	4.57760120181963	Up-Regulated
METTL17	1.14523451402114	8.8150347526706	5.78313928258	1.67138297822651e-06	1.41176609330281e-05	4.57636923716473	Up-Regulated
H1FX	1.55725141252791	11.1578598582988	5.78286729491644	1.67274171020737e-06	1.41233016515278e-05	4.5755614260163	Up-Regulated
ZCCHC4	1.62625140972309	3.97035638303173	5.77853820485123	1.69451764692555e-06	1.42953508959163e-05	4.56270389462971	Up-Regulated
ANKLE2	1.9785411426952	8.77390167859136	5.77595864622144	1.7076280828092e-06	1.44000105778477e-05	4.55504251874709	Up-Regulated
POLR1B	1.73188408576287	8.81210830377073	5.77505132764118	1.71226360307362e-06	1.44331465197641e-05	4.55234775118493	Up-Regulated
BLOC1S5 /// EEF1E1-BLOC1S5	1.02242313655583	8.9464791932398	5.77339241208765	1.72077169886841e-06	1.44809774790322e-05	4.54742071378494	Up-Regulated
MPZL1	1.88807969374376	8.38777528101084	5.77305827862725	1.72249049325047e-06	1.44894766142111e-05	4.54642832558256	Up-Regulated
ZNF473	2.13162163382882	4.33954056097537	5.77011357300671	1.73771277682206e-06	1.45947106915948e-05	4.53768244492683	Up-Regulated
AFG3L1P	1.71691610086691	8.42687138771524	5.76874382441254	1.74483940044369e-06	1.46473355993714e-05	4.53361424273429	Up-Regulated
ANKRD13A	1.51316829532772	10.1039720558634	5.76554016044724	1.76162225512729e-06	1.47639690516838e-05	4.52409924801875	Up-Regulated
LOC102724441 /// LOC102724951 /// LOC389831	2.50733665748314	9.96357023278061	5.75271947589975	1.83042048726327e-06	1.52929342405235e-05	4.48602143975059	Up-Regulated
ITGB1	1.33473724456695	12.3373691854672	5.75266416417546	1.8307230608366e-06	1.52929342405235e-05	4.48585716274837	Up-Regulated
PGBD1	1.79473638086767	7.11660904864876	5.75212680842282	1.83366518642566e-06	1.53112541159015e-05	4.48426120494949	Up-Regulated
ASXL1	1.43241069233502	9.1318905203683	5.7517955631844	1.83548117806092e-06	1.53201595593072e-05	4.48327739991853	Up-Regulated
GPR173	2.63408671559154	7.0522216796875	5.74929503319523	1.84924816818288e-06	1.54287680840107e-05	4.47585078173745	Up-Regulated
RAD17	1.2413305261633	10.007211789501	5.74816308208708	1.85551425330499e-06	1.54684204126457e-05	4.47248887086047	Up-Regulated
FOPNL	1.02049137690923	10.6030772431043	5.74796722322113	1.85660061697746e-06	1.54711672285513e-05	4.47190716750614	Up-Regulated
USP6NL /// USP6NL-IT1	1.10611562357321	8.08619195432079	5.74619698543594	1.8664484984447e-06	1.55405595750339e-05	4.4666495421411	Up-Regulated
ZBTB26	2.16068053345581	8.2531649344308	5.74162173956412	1.89214390375795e-06	1.57229468501453e-05	4.45306104582558	Up-Regulated
UHRF1BP1	1.11323171457449	9.67445750956633	5.74080327135372	1.89677781248523e-06	1.5748186541434e-05	4.45063019792789	Up-Regulated
AP4E1	1.09633902169608	7.99950762067522	5.73750476615501	1.91556847232651e-06	1.58907898585043e-05	4.44083366724046	Up-Regulated
ZNF492	2.0806696469729	4.42038767289142	5.73091555984367	1.95366573953556e-06	1.61745165580585e-05	4.42126388543667	Up-Regulated
ZNF114	2.03816963828408	5.16129471759407	5.73029235580515	1.9573080303577e-06	1.61981107079116e-05	4.41941299239379	Up-Regulated
DNMT1	1.15624954574235	10.6432373545121	5.72368330121576	1.9963556175662e-06	1.64991350745981e-05	4.39978443605215	Up-Regulated
PTX3	3.6963628580282	6.639211002272	5.72359021649925	1.99691111856346e-06	1.64991350745981e-05	4.39950798044995	Up-Regulated
CCT2	1.19967640391835	12.7902520129145	5.72322568306435	1.99908803348911e-06	1.65104478757782e-05	4.39842534002768	Up-Regulated
BCOR	2.02873902983003	8.03071021255182	5.71854858575677	2.02723053981343e-06	1.67361144847844e-05	4.38453472010329	Up-Regulated
XPR1	1.44828518039578	9.12501978037309	5.71289900530822	2.06175444548753e-06	1.6973942060189e-05	4.36775603996933	Up-Regulated
SLMO2	1.89533279830521	9.76151547801738	5.71277933853484	2.06249205072152e-06	1.6973942060189e-05	4.36740064357571	Up-Regulated
POLR2D	1.37626513501147	8.01770917619978	5.71211702897927	2.06657919558155e-06	1.69947615362609e-05	4.36543366263497	Up-Regulated
PLXNB2	1.87278738107596	11.0096035206075	5.71194102235081	2.06766670527728e-06	1.69947615362609e-05	4.36491094418855	Up-Regulated
TTC27	1.67416330160319	7.5417918551698	5.71192174988317	2.06778582081811e-06	1.69947615362609e-05	4.36485370729555	Up-Regulated
H1F0	1.22848942744268	11.0063233418367	5.71040094711007	2.07720701392203e-06	1.70385989452569e-05	4.36033711375162	Up-Regulated
ZNF789	2.17340373859539	7.95319789341518	5.70835741318638	2.08993422048981e-06	1.71361192944373e-05	4.35426809443855	Up-Regulated
TAF1	1.07294656332437	10.1020916623485	5.7023980044891	2.12749752993031e-06	1.74161702079718e-05	4.3365695961412	Up-Regulated
POLR1E	1.01386722103581	7.9463904555963	5.70106666369877	2.13598123567735e-06	1.74646369753923e-05	4.3326157550075	Up-Regulated
PAGR1	2.41421554214828	9.1265428317323	5.69978164791915	2.14420188633189e-06	1.75248423664575e-05	4.32879950153528	Up-Regulated
TCEANC	1.23806819782391	3.67843558175223	5.69762813604531	2.15804970979358e-06	1.76248622614989e-05	4.32240400342898	Up-Regulated
PMF1	1.18502442686708	8.7730774797712	5.69761042076251	2.15816399591663e-06	1.76248622614989e-05	4.32235139272222	Up-Regulated
PPAN /// PPAN-P2RY11	1.01297005149392	7.59132990623007	5.69711698419324	2.1613497274601e-06	1.76438297839504e-05	4.32088598955202	Up-Regulated
ANKEF1	1.71484548623983	5.70845016790896	5.69417319836996	2.18045356320129e-06	1.77926751638314e-05	4.31214359744728	Up-Regulated
GSTCD	1.28533821067848	7.57374601403061	5.68782111245845	2.22225398958442e-06	1.81120788680603e-05	4.2932795201599	Up-Regulated
DCC	4.25415807260977	9.48833208979392	5.68100357779778	2.2680108635899e-06	1.84335626491615e-05	4.27303352291093	Up-Regulated
EXOSC9	1.11756971361159	8.76193998375718	5.67881429332242	2.28290382480094e-06	1.85398637595375e-05	4.26653209657101	Up-Regulated
TTC13	1.07867860593996	8.69734531947545	5.67736416481563	2.29282244789223e-06	1.86129980120559e-05	4.26222573311668	Up-Regulated
SMARCB1	1.89468904203707	9.41496959452726	5.67723174185648	2.29373034550017e-06	1.86129980120559e-05	4.26183248515154	Up-Regulated
ORC6	1.51859778100319	9.24799642757494	5.67672264328571	2.29722410202631e-06	1.86316392641718e-05	4.26032064920701	Up-Regulated
TMEM14B	1.20566002296044	11.7500063277264	5.67522510631801	2.30753207809618e-06	1.86879014296212e-05	4.25587352705369	Up-Regulated
NUP153	1.32199198811443	11.008481644611	5.6739333440837	2.31646085577831e-06	1.8746748334907e-05	4.25203749447676	Up-Regulated
SOWAHC	2.79597348452329	9.19934124382175	5.67375020322392	2.31772953966189e-06	1.87482032133869e-05	4.25149363839667	Up-Regulated
EP400NL	1.17428839775947	5.37994810766103	5.67270426325413	2.32498849755791e-06	1.87994817557679e-05	4.24838761524458	Up-Regulated
MINPP1	1.24981511103643	9.46339086415816	5.67054727055237	2.34003028223884e-06	1.89061498020728e-05	4.24198224161144	Up-Regulated
ZNF880	2.58500656905351	7.0299666112783	5.66361705269343	2.38902092880533e-06	1.92563000022515e-05	4.22140266658152	Up-Regulated
FLVCR2	2.56286016077429	4.54091347830636	5.6609070851317	2.40845625181076e-06	1.93900174254682e-05	4.21335543159557	Up-Regulated
IQGAP2	2.92708581244195	6.31611201695033	5.65757264071128	2.43258760757057e-06	1.95611814659127e-05	4.20345391888673	Up-Regulated
RINT1	1.04419466032015	8.64559727260045	5.65189924397139	2.47420371143612e-06	1.98464527035131e-05	4.18660724257741	Up-Regulated
NELFCD	1.15603828849374	10.6209469915896	5.65089038404031	2.48167832242564e-06	1.9893328074001e-05	4.18361155438181	Up-Regulated
MYO19	1.8378944755196	6.70353900520169	5.65069030864226	2.48316335931073e-06	1.98974293326816e-05	4.18301745590595	Up-Regulated
LINC00476	1.9861950198849	5.5355981569874	5.64787711993347	2.50413839706399e-06	2.00497818152702e-05	4.1746640972555	Up-Regulated
PRKY	1.99633254014053	4.76265336640027	5.64592494474899	2.5187979307638e-06	2.01513692770031e-05	4.16886744746183	Up-Regulated
BAG6	1.08327140388909	11.7839230907207	5.64397139187648	2.53355383318292e-06	2.0253568206528e-05	4.16306675133386	Up-Regulated
LSM7	1.62167179744084	11.8760916075415	5.64296505238212	2.54118883190187e-06	2.03066618111439e-05	4.16007863910387	Up-Regulated
OTX2	7.3022227261569	9.20586106903699	5.63822581759838	2.57745581637662e-06	2.05803806025604e-05	4.14600664828351	Up-Regulated
RBFA	1.1821134005155	6.93130058444276	5.63498324178124	2.60256776670138e-06	2.07565695353659e-05	4.13637877763881	Up-Regulated
CCDC125	1.91160612611266	3.94882456876794	5.63482246895683	2.60381921740491e-06	2.07584511010038e-05	4.13590141370015	Up-Regulated
NUP43	1.09228379042833	10.8701829310826	5.63428327727752	2.60802066905933e-06	2.0783840349412e-05	4.13430045733199	Up-Regulated
CASP8AP2	1.44269296377451	9.32302200005979	5.63190509948358	2.62663287814708e-06	2.09127582369895e-05	4.12723926739815	Up-Regulated
ZNF71	2.07021721717004	6.33106855742785	5.62969989900645	2.64401013089097e-06	2.10378400488681e-05	4.12069174051299	Up-Regulated
NNAT	2.93192151171582	11.9485909847337	5.62918196338589	2.64810819091938e-06	2.10622488445848e-05	4.1191539316175	Up-Regulated
GNE	1.1706878540161	9.97610832370057	5.6284748432267	2.65371340447307e-06	2.10986214316741e-05	4.11705441838262	Up-Regulated
CKAP4	1.4161940567977	10.5269482421875	5.62646169386379	2.66973640595673e-06	2.12095149141708e-05	4.11107720539319	Up-Regulated
VKORC1	1.13635905110514	9.84752177335778	5.62415125605916	2.68824497968024e-06	2.13399672348131e-05	4.10421738525003	Up-Regulated
PKN3	2.16460078922542	5.60787636270328	5.61934956529107	2.72712253535157e-06	2.16150103703456e-05	4.0899611310989	Up-Regulated
SNRNP40	2.32139154790522	8.50519003109056	5.61537998367081	2.75968744886838e-06	2.18393406328032e-05	4.07817566239787	Up-Regulated
CTD-2554C21.3	1.74762381173514	4.87173496791295	5.61537852706946	2.75969946942569e-06	2.18393406328032e-05	4.0781713378708	Up-Regulated
BAZ2B	1.54193478640501	10.6380820511798	5.61445801309059	2.76730647464615e-06	2.18825963822987e-05	4.07543841540487	Up-Regulated
CCDC138	1.43642207097102	5.3218680432378	5.61124097989684	2.79405684807064e-06	2.20685146952906e-05	4.06588743426881	Up-Regulated
CNIH4	1.45283646102433	10.735211779536	5.61017105894976	2.80301072311988e-06	2.21306845080315e-05	4.06271100314343	Up-Regulated
RP11-29H23.4	1.81119249555376	6.1122238346022	5.60950064237201	2.80863588701327e-06	2.21638391006527e-05	4.06072064801687	Up-Regulated
DNTTIP1	1.10669388289934	8.78755352409518	5.60941223000353	2.80937855827949e-06	2.21638391006527e-05	4.06045816693403	Up-Regulated
ACTR5	1.17185935097617	7.15962677624761	5.60869951301507	2.81537262418894e-06	2.22025585690765e-05	4.05834223739229	Up-Regulated
RRN3	1.56106256719355	9.56988169144611	5.60709987702546	2.8288724728372e-06	2.23004173610741e-05	4.05359323194721	Up-Regulated
CRHR1-IT1 /// MGC57346	1.77229768522494	7.17063286294742	5.60676139874081	2.83173729645194e-06	2.23143955577387e-05	4.05258836137289	Up-Regulated
OSGEP	1.48576878901128	7.23494759695871	5.60566335178276	2.8410509885456e-06	2.23766334319202e-05	4.04932850397823	Up-Regulated
THAP2	1.67023067874508	6.08784855433873	5.60557228668694	2.84182478299813e-06	2.23766334319202e-05	4.04905815278856	Up-Regulated
CRNDE	4.88647906353901	9.06914438053053	5.59994692355226	2.89003563846113e-06	2.27212378791477e-05	4.0323580054555	Up-Regulated
BTG3	1.43363872150799	11.3725048329879	5.59551137433174	2.92862599901996e-06	2.2971620892543e-05	4.01919044602085	Up-Regulated
TGFBI	2.58490441443323	9.38856525031888	5.59407154825758	2.94126338409192e-06	2.30530540008524e-05	4.01491618704796	Up-Regulated
ARID3B	1.90493090436175	6.08843061174665	5.59218093741979	2.95794023690344e-06	2.31748778775558e-05	4.0093037838714	Up-Regulated
HN1L	2.11385551399285	9.26930114746094	5.59179047809132	2.96139620484872e-06	2.31930650664033e-05	4.00814468707077	Up-Regulated
CSTF2	1.50526343011237	5.9190502805126	5.58879405554486	2.9880524854739e-06	2.3383913038121e-05	3.99924975290673	Up-Regulated
VASH1	1.62776548402769	9.35324084223533	5.5829684995532	3.04056602247797e-06	2.37403399791719e-05	3.9819569310558	Up-Regulated
ZBED3-AS1	1.05911178741303	4.13155328867387	5.58220344330066	3.04753076316665e-06	2.37765558511029e-05	3.97968595090386	Up-Regulated
BTN2A2	2.33808251684839	7.10841958805006	5.58087535417242	3.0596590444064e-06	2.38438774406067e-05	3.97574369832397	Up-Regulated
CEP131	1.41081035358684	5.41909159757653	5.57812805873503	3.08490121873681e-06	2.40149706792221e-05	3.96758882542883	Up-Regulated
RMI1	1.93098117397739	9.61460278569436	5.57797504804334	3.08631319281427e-06	2.40149706792221e-05	3.96713464361335	Up-Regulated
MBD6	1.56804240071452	8.69158985371492	5.57745131199265	3.09115109669731e-06	2.40434625447449e-05	3.96558004053117	Up-Regulated
ATAD2	1.57224128410652	9.06591832997848	5.57114566599838	3.14999733643169e-06	2.44361039582614e-05	3.94686342326666	Up-Regulated
ARRDC3	1.7435500626083	10.0348042889031	5.5711454667121	3.14999921383586e-06	2.44361039582614e-05	3.94686283175063	Up-Regulated
TPM4	1.69553943066212	8.7627971415617	5.56967740270297	3.16385974272496e-06	2.45157153150268e-05	3.94250538545555	Up-Regulated
TFB2M	1.45881271133652	8.93997338119818	5.56688349015801	3.19040689719214e-06	2.4702692191479e-05	3.93421272524703	Up-Regulated
MTG1	1.1480186271858	6.619953027842	5.56371874950638	3.22074689355124e-06	2.49281663199852e-05	3.92481958715102	Up-Regulated
RQCD1	1.2640856427508	8.69162904077647	5.56301186481728	3.22756305909551e-06	2.49563468565596e-05	3.92272153836464	Up-Regulated
JRKL	1.13931208257075	8.51056832449777	5.56136034443256	3.24354421806262e-06	2.50548599440445e-05	3.91781982943342	Up-Regulated
ZNF581	1.67659648243603	7.87729093590561	5.56113861185909	3.24569586281639e-06	2.50548599440445e-05	3.91716173177801	Up-Regulated
ZNF83	1.6379805436263	9.67023342833227	5.55713171660311	3.28482490531944e-06	2.53186673791986e-05	3.90526952087991	Up-Regulated
KCTD20	1.26769973800614	10.5433883978396	5.55612565083903	3.29472347187018e-06	2.53853910623816e-05	3.90228363277243	Up-Regulated
DDX31	3.3501377071415	7.20823691854672	5.55341859115751	3.3215063547118e-06	2.55724713358433e-05	3.89424949273623	Up-Regulated
POLM	1.55464035933549	4.54217663200534	5.55217064168241	3.33392645816558e-06	2.56584302452419e-05	3.89054582033988	Up-Regulated
SEC11A	1.01009510509023	11.6164130759726	5.54898057792966	3.3658868712675e-06	2.58849110367114e-05	3.88107847741903	Up-Regulated
LOC101060604 /// SLC7A5P1 /// SLC7A5P2 /// SMG1P3	1.2355577421236	5.13467172428053	5.54405432098851	3.41584491984944e-06	2.62197844561181e-05	3.86645895613915	Up-Regulated
GRPEL2	1.48976583719016	10.2105737055564	5.53853070042982	3.47274359844377e-06	2.66065786715851e-05	3.85006728304824	Up-Regulated
NAGA	1.24474005608649	6.8328798504265	5.53291102593634	3.5316047495063e-06	2.69867411905265e-05	3.83339126283954	Up-Regulated
KATNA1	2.0273785616849	8.04125850755341	5.53000827449559	3.56239831107937e-06	2.72017123185556e-05	3.82477781778642	Up-Regulated
RPS5	1.22826226812739	13.4276436692841	5.52529327827416	3.61299032930795e-06	2.75571400452924e-05	3.81078724707703	Up-Regulated
RRP15	1.66076699484598	7.79756035006776	5.52514659854789	3.61457567920589e-06	2.75589486977425e-05	3.81035202009759	Up-Regulated
HAUS8	1.58389113023208	4.57860530931122	5.52192060094413	3.64961950244861e-06	2.77969244803087e-05	3.80077999367834	Up-Regulated
PCID2	1.40780628368215	8.81880620216837	5.52189786507624	3.64986768285057e-06	2.77969244803087e-05	3.80071253377677	Up-Regulated
NAIP	2.25676944744099	5.68664493794344	5.52089183888325	3.66086618677823e-06	2.78599276708615e-05	3.79772755227666	Up-Regulated
ARL16	1.04846688345834	9.43573645766901	5.52004100014425	3.67019395238038e-06	2.79205190102744e-05	3.79520304669863	Up-Regulated
PLEKHG4	2.38946922675713	5.50327627999442	5.5198601270359	3.67217993014876e-06	2.79252343572064e-05	3.79466638419075	Up-Regulated
UBXN7	1.43632440862361	9.52972309968909	5.51707303572007	3.70291828195664e-06	2.81275929399761e-05	3.78639699996348	Up-Regulated
TARBP2	1.65990767045455	6.86659048897879	5.51333074077268	3.74459651163669e-06	2.84125082755626e-05	3.77529379748652	Up-Regulated
PGAP1	1.98709332354657	11.1296688655931	5.51267520018496	3.75194545641606e-06	2.84577057790726e-05	3.77334887698449	Up-Regulated
CDK12	1.19081709001448	8.21594212123326	5.51106608471875	3.77004567404766e-06	2.8584385616917e-05	3.76857484488528	Up-Regulated
CNOT6	1.24172729431214	10.3970747468909	5.51021605042218	3.77964254990523e-06	2.86359056199454e-05	3.76605293213959	Up-Regulated
RP5-1136G13.2	2.19206536414026	7.06221911994778	5.5077600949964	3.8075077311916e-06	2.88363340249305e-05	3.75876661661659	Up-Regulated
FOXD1	3.57541644375522	7.10022089121293	5.50202228233291	3.87341198790574e-06	2.93137410014e-05	3.74174430579335	Up-Regulated
FAM53A	1.62723521900463	5.46728756651586	5.50121297457774	3.88279900073743e-06	2.93739061340022e-05	3.73934340925271	Up-Regulated
PDSS1	1.85508458369024	7.08937174894372	5.49990157907281	3.89805795470685e-06	2.94784323537413e-05	3.73545305299728	Up-Regulated
BRAT1	1.34749510743163	7.70128554986448	5.49968672949718	3.90056358182845e-06	2.94812593196591e-05	3.73481568940665	Up-Regulated
CCNE2	2.70651562030499	7.79063450404576	5.49775284460487	3.92318962054518e-06	2.9635594616986e-05	3.72907876371468	Up-Regulated
IRF2BP2	1.5536848131117	12.2685325653699	5.49513751936075	3.95399724951766e-06	2.98352372747842e-05	3.7213204832443	Up-Regulated
PCBP1-AS1	1.30599466451517	6.20380703673071	5.49053396029522	4.00881437481395e-06	3.01987575528631e-05	3.70766461545714	Up-Regulated
CTDSPL2	2.33998808198638	8.72014724420042	5.4898515957544	4.01700407492663e-06	3.02436759836373e-05	3.70564051743665	Up-Regulated
UGDH	2.00045993130405	8.50937912921516	5.48111717521579	4.12332342510459e-06	3.09756906036615e-05	3.67973274009581	Up-Regulated
GABPA	1.97729185334929	8.48659934530453	5.48046582076208	4.13136381987612e-06	3.10246906106127e-05	3.67780079742985	Up-Regulated
MXRA5	2.60266609915963	6.01979296625877	5.47755147469419	4.1675312345483e-06	3.12688387716835e-05	3.66915688103887	Up-Regulated
TIRAP	1.54314090984089	4.82105288135762	5.47747659683831	4.16846463738748e-06	3.12688387716835e-05	3.66893479738426	Up-Regulated
RHOT2	1.07972568050846	7.65972759636081	5.47588388819773	4.18836839717032e-06	3.13835917912604e-05	3.66421094812207	Up-Regulated
SMCHD1	1.20713998525889	10.2611657465721	5.47521545600199	4.1967499369452e-06	3.14233573117571e-05	3.66222845223939	Up-Regulated
SNRPC	1.26256024249189	9.81607066874601	5.4748137144292	4.20179548053975e-06	3.14381044720765e-05	3.66103693741774	Up-Regulated
KIAA0586	1.27026004238681	6.39051392847178	5.47374342032239	4.21526711081255e-06	3.15273600483423e-05	3.65786260290986	Up-Regulated
PCMTD2	1.32825194824707	11.4642196966677	5.47328852791167	4.22100584004766e-06	3.15587345926899e-05	3.6565134691501	Up-Regulated
HEMK1	1.06077873085167	7.34327918227838	5.47016221375728	4.26065793521223e-06	3.17987684514331e-05	3.6472415146707	Up-Regulated
CCDC101	1.64559597964292	7.6182493622449	5.46761233782656	4.29327440561309e-06	3.20054055890362e-05	3.6396793606785	Up-Regulated
ZFP28	1.43514319542762	6.24629877830038	5.46743964677055	4.29549236777029e-06	3.20102659458959e-05	3.63916721865062	Up-Regulated
MDM4	1.2448554954567	10.6696174715003	5.46299777071088	4.35293700440367e-06	3.23793250753331e-05	3.62599445409358	Up-Regulated
NUMA1	1.12712202348433	10.1428938885124	5.46180362663083	4.36851083332722e-06	3.24715381614697e-05	3.62245321843113	Up-Regulated
RBM10	1.13804938347785	10.3694616450096	5.45876347861603	4.40841178268348e-06	3.2744311500666e-05	3.61343785121402	Up-Regulated
CASP3	1.11580191049185	9.44905051717953	5.45828617302954	4.41470926230157e-06	3.27791761826031e-05	3.61202245720415	Up-Regulated
TEAD1	1.59484967242231	11.0530413444675	5.45717178449512	4.42944731877548e-06	3.28766639953121e-05	3.60871789526521	Up-Regulated
ABCC1	1.63148691213572	8.52735555843431	5.45686706289083	4.43348589026566e-06	3.28874453344266e-05	3.60781429299458	Up-Regulated
RNF219	1.62349182494752	9.64530743034518	5.45681941824373	4.43411767240741e-06	3.28874453344266e-05	3.60767301081456	Up-Regulated
TEX30	1.22283345316793	7.9820914256816	5.4553453019556	4.45370941552677e-06	3.30088013643157e-05	3.60330180173162	Up-Regulated
LINC00899	2.31010017356911	4.93732659787548	5.45417988722233	4.46925957920038e-06	3.31120460523505e-05	3.59984603549031	Up-Regulated
LOC101928676 /// MAEA	1.01988989709022	10.3740444385762	5.45287929786276	4.48667745995191e-06	3.32170133860474e-05	3.59598949019384	Up-Regulated
SARM1	1.79201141418396	7.76758380500638	5.45178947784427	4.50132488653905e-06	3.33013326115616e-05	3.59275796491543	Up-Regulated
PLXNA3	2.73171676193679	8.64239486382932	5.45089901557151	4.51332837032731e-06	3.33780554333793e-05	3.59011760119138	Up-Regulated
ZNF416	1.79216860105227	6.17466492944834	5.44949544928094	4.53231351118891e-06	3.35063365215958e-05	3.58595585223221	Up-Regulated
ZNF775	1.36899696982705	7.64384049396126	5.44748029886217	4.55971079759368e-06	3.36723440800623e-05	3.57998078896772	Up-Regulated
TBCC	1.24243154916373	10.6729613012197	5.44639340428978	4.57455648519899e-06	3.37697757724639e-05	3.57675812336395	Up-Regulated
TMEM133	2.01966063721435	8.14497064084423	5.44271049598947	4.62522071053797e-06	3.40822410036433e-05	3.56583850272276	Up-Regulated
PKMYT1	1.73874222853562	4.80702512157207	5.44180814167181	4.63771930876654e-06	3.41620253659448e-05	3.56316313839619	Up-Regulated
RND3	2.08192800851493	10.9559608179209	5.44098925557882	4.64909099096443e-06	3.42334542313775e-05	3.56073526943455	Up-Regulated
L3MBTL3	2.02510867580906	6.49234586754624	5.44079518232898	4.65179012325164e-06	3.42409945658577e-05	3.56015987584725	Up-Regulated
SPATA5L1	1.33363379784278	9.8095789321588	5.43942600696328	4.67087688929553e-06	3.43691124888732e-05	3.55610054275436	Up-Regulated
CCDC174	1.02762614887554	7.43973838339047	5.43476190383281	4.73648535508332e-06	3.48017602959232e-05	3.54227286414223	Up-Regulated
CCDC23	1.59729702670377	9.79529167330995	5.43459741601564	4.73881588864322e-06	3.48063728277959e-05	3.54178521978632	Up-Regulated
MXD3	1.34147681542091	8.33627832529496	5.43379988117989	4.75013195930843e-06	3.48769566739309e-05	3.53942084245061	Up-Regulated
RSBN1	1.43786735115471	11.1924146504305	5.42743948634599	4.84135009940596e-06	3.54957092474739e-05	3.52056553306924	Up-Regulated
UIMC1	1.2107890065257	7.89014328314334	5.42690052309498	4.84915965973689e-06	3.55402196502982e-05	3.51896784609247	Up-Regulated
PDCD4-AS1	1.82477618892948	3.82407991993184	5.42672119079221	4.85176096895455e-06	3.55465397729032e-05	3.51843624082154	Up-Regulated
THOC5	1.52219508244441	8.19211556570871	5.42549646771534	4.86956353504264e-06	3.56514141188419e-05	3.51480575159688	Up-Regulated
PPWD1	1.23151631388631	8.37224408830915	5.42349872488525	4.89874287996647e-06	3.58297290445762e-05	3.50888388302109	Up-Regulated
PHF6	1.06781996080093	11.4024951171875	5.42101445901673	4.93527226787574e-06	3.6056789001647e-05	3.50152001545364	Up-Regulated
ADAT2	1.18882145229039	4.73996038320113	5.42099790189748	4.93551663943096e-06	3.6056789001647e-05	3.50147093751131	Up-Regulated
LUC7L3	1.03390987674435	12.4825906558913	5.42047607161955	4.94322468900245e-06	3.61001985951765e-05	3.49992415420234	Up-Regulated
SERF1A /// SERF1B	1.11575400917442	11.1968195202886	5.41927972079576	4.96094162878002e-06	3.62090763878118e-05	3.49637802637434	Up-Regulated
LRRC37A4P	2.27359266709853	6.69959466428173	5.41923021127908	4.96167618816403e-06	3.62090763878118e-05	3.49623127528068	Up-Regulated
ISYNA1	2.05374396264136	7.71129717145647	5.41877965000379	4.96836604088826e-06	3.6244957259742e-05	3.49489577111785	Up-Regulated
MFSD11	1.88099158531898	7.87891302614796	5.41833021058865	4.97504821448714e-06	3.62807565295511e-05	3.49356359930163	Up-Regulated
CHSY1	1.43189218008554	11.3278425940689	5.41638533811281	5.0040678310526e-06	3.64533679738226e-05	3.48779893421909	Up-Regulated
AGBL5	1.51463667253157	6.9850795699139	5.41148266434386	5.07797374020145e-06	3.69390965208035e-05	3.47326784162281	Up-Regulated
LINC00665	1.49161569783976	7.18135666204959	5.40869860817556	5.12042671197493e-06	3.72132614110932e-05	3.46501652544374	Up-Regulated
IMPDH2	1.4734056135515	11.2412787986288	5.4077855298806	5.13442694724051e-06	3.7283417843177e-05	3.46231042736624	Up-Regulated
PFDN4	1.4186153354702	11.9064639967315	5.40593181423859	5.16296771300957e-06	3.74640479310005e-05	3.4568166467664	Up-Regulated
PXMP2	1.18258948388038	8.76658676458865	5.40566492688727	5.16708987956108e-06	3.74806544457445e-05	3.45602569397456	Up-Regulated
CAMTA1	1.2712472578386	8.90644198047871	5.40345040518333	5.20142099061574e-06	3.76495207043825e-05	3.44946279223508	Up-Regulated
TRIP13	3.13612232036762	7.32518592055963	5.39938433341563	5.26505051704707e-06	3.80561872768596e-05	3.43741314982315	Up-Regulated
TUG1	1.15549419757489	11.8625374182876	5.3945535252724	5.34165869503198e-06	3.85417738740376e-05	3.42309803661	Up-Regulated
DUS3L	1.41662444915924	6.44977069465482	5.39177626874337	5.38620413044379e-06	3.88220728598031e-05	3.4148685995375	Up-Regulated
ZNF550	1.31127875420478	8.70528537049585	5.39107207747861	5.39755775602809e-06	3.88901931938563e-05	3.41278201905678	Up-Regulated
GTPBP10 /// LOC101927446	1.22272481851645	8.33327218191964	5.38845139986938	5.4400211631948e-06	3.91685356100264e-05	3.40501688678118	Up-Regulated
CHRAC1	1.63839707503191	6.43270645453005	5.38812633044581	5.44531154043773e-06	3.91790261168911e-05	3.40405371630959	Up-Regulated
C15orf41	1.69294628558698	6.88209871875997	5.38575794400372	5.48401151569073e-06	3.94297148759178e-05	3.39703638390497	Up-Regulated
LMAN2	1.18104065734071	8.81839031608737	5.38451151608361	5.50448863245204e-06	3.95630281771984e-05	3.39334340801022	Up-Regulated
ASCC2	1.21907537652778	8.18124649982063	5.38070069708374	5.56757005968704e-06	3.99742534562918e-05	3.38205290516063	Up-Regulated
DHX57	1.05186686330028	7.89875585439254	5.38001033490495	5.5790747968226e-06	4.00394765436883e-05	3.38000759526621	Up-Regulated
NEK2	3.49804985206444	8.28239161900112	5.37992060763017	5.58057182490915e-06	4.00394765436883e-05	3.3797417650331	Up-Regulated
ZNF283	1.19760465288496	4.6108636038644	5.37482455885517	5.66625701751458e-06	4.06257312153685e-05	3.36464449100013	Up-Regulated
TTLL1	1.00884196979779	9.29419588050064	5.37390454715418	5.68186555794124e-06	4.07233568968713e-05	3.36191902423856	Up-Regulated
SHMT2	1.322322020021	10.1814783462213	5.37201628729864	5.71403562346254e-06	4.08965693904754e-05	3.35632529930854	Up-Regulated
PRPSAP1	1.02657201806982	10.3544156319754	5.36784437087837	5.78575840574799e-06	4.13809263722515e-05	3.34396704435593	Up-Regulated
PCDHB18	1.98780293802877	6.78056341677296	5.36282662938687	5.87321425186612e-06	4.18891739436132e-05	3.32910417795469	Up-Regulated
DCAF10	1.08132324523621	8.62983735999283	5.36207208224861	5.88647918412065e-06	4.19691388219778e-05	3.32686925071931	Up-Regulated
HMGXB4	1.02604530479287	9.61376915756537	5.35610350066437	5.99246644447634e-06	4.26652757197982e-05	3.30919146741668	Up-Regulated
NFYA	1.25348064716046	8.66268903459821	5.34905365821528	6.12011112284691e-06	4.3483208711197e-05	3.28831311582838	Up-Regulated
ANP32B	1.31078952175754	12.3257838657924	5.34893704643632	6.12224516340853e-06	4.34832569093933e-05	3.28796778368256	Up-Regulated
RALGAPA2	2.42523030253439	8.95015632473693	5.34430308953171	6.20765238691325e-06	4.40592439030881e-05	3.27424533227618	Up-Regulated
HMGN4	1.58754233742332	11.4150597521724	5.3405722935495	6.27727718633524e-06	4.44607841184611e-05	3.26319806596032	Up-Regulated
CDK5RAP3	1.06287466500785	10.4589914999203	5.3277630326187	6.52231260030874e-06	4.60527087609364e-05	3.22527318258356	Up-Regulated
FGD1	1.21821642407886	8.50865599340322	5.32747039225628	6.52802083713506e-06	4.60770973521677e-05	3.22440683593086	Up-Regulated
BLOC1S4	1.57081740890946	9.22732925103635	5.32470284547722	6.58225171422508e-06	4.63957956174051e-05	3.21621384758345	Up-Regulated
PABPC4L	3.03059031422679	4.72050889618543	5.32151249020268	6.64532581613649e-06	4.68238655486854e-05	3.2067696159452	Up-Regulated
ZNF438	1.21523897092898	6.28014616051499	5.32139983132329	6.6475641026508e-06	4.68238655486854e-05	3.20643612658315	Up-Regulated
PACRGL	1.9039516803387	7.49051347382215	5.32102760223257	6.65496483522989e-06	4.68437108116164e-05	3.2053342695553	Up-Regulated
POLQ	2.25130027748131	3.58184841233857	5.3203170050691	6.66911590980896e-06	4.69271594879191e-05	3.203230807048	Up-Regulated
E2F2	1.80091243137966	6.91118592554209	5.32002707233051	6.67489835216391e-06	4.69516852087345e-05	3.20237257405345	Up-Regulated
GPR161	2.08209133700772	9.71970876265545	5.31497001880913	6.77656523818671e-06	4.76012955442524e-05	3.18740375736209	Up-Regulated
TFAM	1.59535059057154	9.70652520627392	5.31232824753297	6.83028836909532e-06	4.79621863801709e-05	3.17958461711248	Up-Regulated
IPP	1.6246703949127	8.31866371621891	5.31199124564795	6.83717214651593e-06	4.79775612244875e-05	3.17858717903812	Up-Regulated
PHTF2	1.17437912734238	10.9008026994978	5.31174127000671	6.84228275225891e-06	4.79969463757462e-05	3.17784731947374	Up-Regulated
EIF3G	1.07703757424217	10.5336615613042	5.31009091985294	6.87611899310003e-06	4.81681796908697e-05	3.1729628075093	Up-Regulated
METTL3	1.09671660736725	10.3181570870536	5.30933346983444	6.89170443853334e-06	4.82442912424863e-05	3.17072103892258	Up-Regulated
PEX1	1.3048837179666	9.02005782146843	5.30807882543083	6.91759785134743e-06	4.83924085145081e-05	3.16700782036959	Up-Regulated
NDE1	3.09806146917048	6.73888151207749	5.30616599201034	6.95726195739544e-06	4.86532301303867e-05	3.16134678265826	Up-Regulated
PHF2	1.10700971696761	10.4197621372768	5.30440639104632	6.99394903767889e-06	4.8876346078357e-05	3.15613938996934	Up-Regulated
CRIP1	3.88576270836098	6.82904792629943	5.29757116521881	7.13830181034004e-06	4.97372452147309e-05	3.13591251028419	Up-Regulated
ZSCAN21	1.07117889434784	8.89565661371971	5.29581455413537	7.17587731889639e-06	4.99258367173455e-05	3.13071468966167	Up-Regulated
ZNF682	1.54577882444704	8.39295416384327	5.29524822993474	7.18803352791022e-06	4.99593993009224e-05	3.12903896553216	Up-Regulated
ASB16-AS1	2.25014931357705	4.51364330681003	5.2919177397438	7.2599397145607e-06	5.04248819929784e-05	3.11918453273826	Up-Regulated
PBX4	2.69429599483768	5.11935327023876	5.29083186319079	7.28353887925271e-06	5.05544374298148e-05	3.11597170027171	Up-Regulated
CBFA2T3	3.06465471021899	7.3262065467056	5.29062210154321	7.2881064049853e-06	5.05689691189085e-05	3.11535107558993	Up-Regulated
PMS1	1.18649877039465	10.345561324139	5.28978530267761	7.3063560215371e-06	5.06783927506752e-05	3.1128752487618	Up-Regulated
CCDC93	1.11448027985199	9.50108722297513	5.28879202245675	7.32807750286791e-06	5.07945853632156e-05	3.10993648716237	Up-Regulated
POC5	1.84596700296774	7.56872229751276	5.28823091311663	7.34037655005733e-06	5.08109167151107e-05	3.10827638643655	Up-Regulated
ENTHD2	1.08897261948257	5.13740489726164	5.28753370767243	7.35568740639891e-06	5.08824386714721e-05	3.1062136528137	Up-Regulated
MTFR1	1.31175239250496	9.29350238410794	5.28655268971206	7.37728484872558e-06	5.09973214720323e-05	3.10331127971854	Up-Regulated
ZNF649	2.17703021313404	6.07445722930285	5.285985418832	7.38980236564776e-06	5.10493241487685e-05	3.10163301240348	Up-Regulated
USP3	1.99049374392697	9.05897503288425	5.28292141548439	7.45778052232498e-06	5.14667538952137e-05	3.09256845468193	Up-Regulated
BRD3	1.10955677623158	11.2857846131617	5.28292134221342	7.45778215535555e-06	5.14667538952137e-05	3.09256823792245	Up-Regulated
DHRSX	2.39840974607668	5.67189553397042	5.28260634728289	7.46480591956375e-06	5.14978392851173e-05	3.09163638243319	Up-Regulated
DTWD1	1.49593765761826	7.00507136130819	5.27958792486973	7.53244626893667e-06	5.19119130759725e-05	3.08270717838051	Up-Regulated
ZFP64	1.38901133656383	9.92117395517777	5.27919596387773	7.54127452712249e-06	5.19552384930606e-05	3.08154769911578	Up-Regulated
MFN1	1.24002033427998	9.09983983876754	5.2769230248982	7.59267248771311e-06	5.22741051941205e-05	3.07482415850859	Up-Regulated
C5orf34	1.95760862367613	5.99895320970185	5.27429604643572	7.65251182383759e-06	5.26329051786892e-05	3.06705366641855	Up-Regulated
NBPF1	1.05923753370652	11.9757869050941	5.27385313173605	7.66264711991154e-06	5.26848872445717e-05	3.06574357794102	Up-Regulated
LGALS3BP	2.28356851888346	9.4219288479552	5.27307176804401	7.68055986339759e-06	5.27725459387261e-05	3.06343242242973	Up-Regulated
SS18	2.03945680479189	9.57250079719388	5.26759432812918	7.80730822149029e-06	5.34995599582578e-05	3.04723186432973	Up-Regulated
NOX4	2.58875887753604	4.36525363844268	5.26727836921363	7.81468285167719e-06	5.3532148850916e-05	3.04629740366493	Up-Regulated
OCIAD2	2.62380819558859	9.80909717793367	5.26681423985344	7.82552845154026e-06	5.35884847832276e-05	3.04492473258498	Up-Regulated
LBH	2.70367759376854	8.38880204181282	5.2657520545255	7.85040572740871e-06	5.37408384038719e-05	3.04178334210386	Up-Regulated
DYRK2	2.23289971594567	9.06097193503866	5.26354304497894	7.90239548718882e-06	5.40786294454726e-05	3.035250431472	Up-Regulated
SNAPC1	1.31781770475618	8.54936501016422	5.25753811719148	8.04546552766674e-06	5.49656954716029e-05	3.01749278906945	Up-Regulated
C10orf2	2.07241398890416	5.73922832878269	5.25527314154363	8.10009802089762e-06	5.52835070601564e-05	3.01079534675125	Up-Regulated
GSTP1	1.09616744644516	10.3116684769611	5.25193827392824	8.18121102637135e-06	5.5818469489338e-05	3.00093477404892	Up-Regulated
PPM1D	2.04990777045221	10.1294124431999	5.25157173196159	8.19017558242412e-06	5.5860987347458e-05	2.99985101507876	Up-Regulated
MYNN	1.19735918378496	8.57601588657924	5.2504144212227	8.21854439885663e-06	5.60357792051462e-05	2.99642922806006	Up-Regulated
ZNF608	1.81320618925752	10.0798355040258	5.24553976807576	8.33911493096589e-06	5.68010157627037e-05	2.98201727572499	Up-Regulated
SUV39H2	1.83753082092469	8.21463178984973	5.24540058793539	8.34258321523183e-06	5.68057106937221e-05	2.98160580739112	Up-Regulated
ZNF780A	2.16229284478949	6.1588609407386	5.24511112927548	8.34980095595788e-06	5.68260437351791e-05	2.98075006315449	Up-Regulated
SNHG1 /// SNORD22 /// SNORD25 /// SNORD26 /// SNORD27 /// SNORD28 /// SNORD29 /// SNORD30 /// SNORD31	2.20554382446168	10.6313511688855	5.24505788218478	8.35112936649273e-06	5.68260437351791e-05	2.98059264603895	Up-Regulated
C17orf62	1.29048824405575	8.78041070432079	5.24266169793835	8.41112811110017e-06	5.719623077811e-05	2.97350884314642	Up-Regulated
ITGA4	3.08907019875267	5.13748722621373	5.23600924214906	8.5799635469702e-06	5.82861531617208e-05	2.95384394093891	Up-Regulated
MYEF2	1.58180996249844	10.379260801977	5.23589000018339	8.58302046574973e-06	5.82875486180699e-05	2.95349147962949	Up-Regulated
MIER3	1.24743822156847	10.0891712173151	5.23160149545833	8.69368655313282e-06	5.89216335651817e-05	2.94081583092268	Up-Regulated
EPC2	1.08605511919721	11.0269860092474	5.22704280465428	8.81288517116788e-06	5.95808732077068e-05	2.92734271539137	Up-Regulated
WDR6	1.31701568694977	10.3243971221301	5.22373080099058	8.90050660786508e-06	6.0071354299841e-05	2.91755489391153	Up-Regulated
ZNF347	1.496013742727	5.27793265206473	5.22360515454398	8.90384772001877e-06	6.0071354299841e-05	2.91718358865773	Up-Regulated
HNRNPH1	1.05464820823708	13.4102258549904	5.22358188276197	8.90446668599962e-06	6.0071354299841e-05	2.91711481693546	Up-Regulated
SHF	2.70729565082135	7.12025257966956	5.21942718780533	9.01566051674847e-06	6.07613309010404e-05	2.90483754512154	Up-Regulated
DHX8	1.05888575383357	8.09297619878029	5.21906286522176	9.02547679769024e-06	6.08074394270225e-05	2.90376100604747	Up-Regulated
GLIS2	1.27412272023631	7.66551196039939	5.21738717120269	9.07076395840508e-06	6.10563650594191e-05	2.8988095856742	Up-Regulated
CROCC	1.51792803753864	6.56254005899235	5.21584380401396	9.11267523947555e-06	6.12535990036566e-05	2.89424931417639	Up-Regulated
FLAD1	1.37200204275704	7.47642551967076	5.21554748626671	9.12074402988698e-06	6.12876820233136e-05	2.89337378366922	Up-Regulated
CFI	1.65113047734126	3.99615144067881	5.21508492553135	9.13335388826587e-06	6.13522467400731e-05	2.89200706491015	Up-Regulated
CDC45	3.08745379300265	4.38751890844228	5.21168173646473	9.22666399191136e-06	6.19586854989028e-05	2.88195211363566	Up-Regulated
ANKRD49	1.10943711439928	8.72768431371572	5.2094873918727	9.28733275806661e-06	6.23251375271305e-05	2.87546913286312	Up-Regulated
RPL18A /// SNORA68	1.13861253645037	8.14467112949916	5.20505088781677	9.41120961137816e-06	6.30639370628453e-05	2.86236277036494	Up-Regulated
ZNF668	1.20101447929512	5.68411556321747	5.1997164173848	9.56234215353951e-06	6.39816156990183e-05	2.84660516942141	Up-Regulated
PYGO1	2.6963819124601	6.7221871449996	5.19710846666597	9.6371067742872e-06	6.44396792846597e-05	2.83890210866985	Up-Regulated
RPN1	1.23678511125106	10.3440841986209	5.19664389930588	9.65048597538366e-06	6.44869512333499e-05	2.83752996659818	Up-Regulated
ZNF259P1 /// ZPR1	1.97582802634377	6.59553316700215	5.19633469384659	9.65940112640092e-06	6.45254308577651e-05	2.83661670726624	Up-Regulated
ZSCAN5A	1.24424673379599	4.76308021389708	5.19570356988781	9.67762345975263e-06	6.4595823227541e-05	2.83475265763806	Up-Regulated
QSOX1	1.72830863899285	8.27223109654018	5.19562380151376	9.67992903569711e-06	6.4595823227541e-05	2.83451706029156	Up-Regulated
PHC2	1.07418106795549	11.1657236527423	5.19553807532346	9.6824074229786e-06	6.4595823227541e-05	2.83426386685378	Up-Regulated
NOB1	1.90019287810578	8.47106429119499	5.19528677101292	9.68967640188819e-06	6.46220800427395e-05	2.83352163879933	Up-Regulated
FANCL	1.14828318958874	10.5670917121732	5.19225647738556	9.77775703038544e-06	6.51882359615488e-05	2.8245719576864	Up-Regulated
GOLGA2P7 /// LOC101929479 /// LOC642423 /// LOC727751 /// LOC80154	1.40355971390671	6.33150400589923	5.19072042448205	9.82270930874263e-06	6.54452415189075e-05	2.82003558559302	Up-Regulated
TM4SF18	2.20291430371386	6.58143883529975	5.19018274295263	9.83849306596105e-06	6.55290442363343e-05	2.81844770317418	Up-Regulated
POFUT1	1.25285458102688	7.20794806032765	5.18765274423701	9.91310166041569e-06	6.60044661369893e-05	2.81097634146951	Up-Regulated
MYCL	3.19512807291586	5.68245595503827	5.18627174482557	9.95406435300037e-06	6.61909659855825e-05	2.80689826505925	Up-Regulated
MUTYH	1.29246012776286	8.04814542809311	5.18150335402325	1.00968036231589e-05	6.70746710630453e-05	2.79281816045747	Up-Regulated
UBA6	1.07593283486533	10.5960428292411	5.17956406919385	1.01554368700827e-05	6.74203589026827e-05	2.78709224244227	Up-Regulated
QTRTD1	1.56629226029098	6.71192859883211	5.1776640039519	1.02132133710278e-05	6.7731566777181e-05	2.78148235078036	Up-Regulated
LOC389906 /// LOC441528	3.14756511722531	3.93693351901307	5.17657261728239	1.02465478391191e-05	6.7914943054291e-05	2.77826016277971	Up-Regulated
APEX2	1.0073467746243	5.26282330259985	5.17485330572411	1.02992812015324e-05	6.81981234339245e-05	2.77318425323446	Up-Regulated
SLC35A3	1.05898464633511	9.39089377889828	5.16936490298015	1.04694332192837e-05	6.9078658629883e-05	2.75698213106833	Up-Regulated
PTMS	1.93332973484035	9.88975093919404	5.16336420228031	1.06586740317142e-05	7.01010154061359e-05	2.73926985957447	Up-Regulated
DARS2	1.48842575804932	4.13988060776068	5.16254722101939	1.06847009277202e-05	7.0246168087606e-05	2.73685855366915	Up-Regulated
MAN2B1	1.38009958791209	8.24037968849649	5.16035983329628	1.07546975212024e-05	7.06189437940567e-05	2.73040272841464	Up-Regulated
HMCN1	2.01282075239824	4.91686019586057	5.159724095491	1.07751267310372e-05	7.07076614796567e-05	2.72852647868457	Up-Regulated
MSTO1	1.07602328625354	6.91030288384885	5.15437084649511	1.09486919800585e-05	7.17774896614422e-05	2.712728501155	Up-Regulated
CSTF1	1.00489048152775	7.57669549435985	5.1541473203038	1.09559995015319e-05	7.18023680060316e-05	2.71206889337574	Up-Regulated
AAAS	1.5932779592234	5.88029994419643	5.15365059946934	1.09722557052091e-05	7.18678976994027e-05	2.7106031218996	Up-Regulated
PCBD2	2.2516032551433	6.12406908930564	5.15359401013003	1.09741092308313e-05	7.18678976994027e-05	2.71043613367285	Up-Regulated
PLIN2	1.9290540392225	9.2722242705676	5.15145245786373	1.10444832925807e-05	7.22664158078242e-05	2.70411682860974	Up-Regulated
FANCC	2.06741229351703	7.79185591717156	5.14815589856624	1.11536918867225e-05	7.29109740506856e-05	2.69438991061234	Up-Regulated
LOC101927027	1.29635660360148	4.93535599066287	5.14502547358458	1.12583922515874e-05	7.35248549567726e-05	2.68515385719301	Up-Regulated
PTPN21	2.08419906814377	9.59881484673948	5.14344738501626	1.13115436426704e-05	7.38302038350778e-05	2.68049808719876	Up-Regulated
E2F8	2.73798665628805	4.72453406509088	5.14342284579104	1.1312372115428e-05	7.38302038350778e-05	2.68042569143724	Up-Regulated
LOC283861	1.95647399170654	5.23083664251834	5.13633436587928	1.15542353091221e-05	7.52405619476794e-05	2.65951490421152	Up-Regulated
GLIDR	1.61409306635747	9.11317360391422	5.13517227412049	1.15943750375808e-05	7.54779045042007e-05	2.65608709330547	Up-Regulated
TPGS2	1.22452396846318	10.6854319545201	5.13263795084665	1.1682395246898e-05	7.59783141081266e-05	2.64861194126811	Up-Regulated
GNL2	1.2343518267621	9.55830720862564	5.13187159555991	1.1709142531647e-05	7.61038418090291e-05	2.64635161211813	Up-Regulated
PCDHB11	2.27518213064401	4.80632737140266	5.12911887404756	1.18057217886728e-05	7.66827960223265e-05	2.63823291838548	Up-Regulated
SLC30A7	1.11992737791994	8.85096621143575	5.12636986035406	1.19029626213716e-05	7.72653092865852e-05	2.6301256772543	Up-Regulated
SKA1	1.76307484553411	4.19776541573661	5.12611111149574	1.19121563098439e-05	7.73004403585772e-05	2.62936261594107	Up-Regulated
TNFAIP3	2.59714333365609	5.75587090317084	5.12591690811674	1.19190612573382e-05	7.732070173318e-05	2.62878990499612	Up-Regulated
HEBP2	1.43171565068232	9.60815044792331	5.12465358422945	1.19640764375902e-05	7.75880984964409e-05	2.62506439250264	Up-Regulated
MARCKS	1.12854612123718	13.5110246930804	5.12129497248746	1.20845766245851e-05	7.82454326205712e-05	2.61516046090544	Up-Regulated
SPC24	2.15831481140929	6.15559562838807	5.1184813856472	1.21864521312413e-05	7.88551022522014e-05	2.60686430988622	Up-Regulated
DSG2	3.33006219473276	5.16040701107103	5.11702370683129	1.22395681927136e-05	7.91486913721161e-05	2.60256641029836	Up-Regulated
LOC101927886	2.10987710181054	4.9386106903699	5.11680817258543	1.22474415391657e-05	7.91495265577253e-05	2.60193092998136	Up-Regulated
HSPE1-MOB4 /// MOB4	1.08334617043114	11.3369273407605	5.11613821776972	1.22719468306079e-05	7.92828271695499e-05	2.59995565859287	Up-Regulated
FARS2	1.36156853095635	8.37877328055245	5.11365728997017	1.23631189243833e-05	7.98213878500695e-05	2.59264125148475	Up-Regulated
THUMPD2	1.2428774899417	7.48908234265386	5.11069210413762	1.2472972215729e-05	8.05052178912905e-05	2.58389969601007	Up-Regulated
NID1	2.56752038244958	9.16286441725128	5.10672488543804	1.26214699054177e-05	8.13609165363113e-05	2.57220505638198	Up-Regulated
CHD1	1.71762447757321	9.29124537876674	5.106551857567	1.26279864495878e-05	8.13772607238411e-05	2.57169502709657	Up-Regulated
CAPN7	1.04441258814428	9.95620889469069	5.10428926621208	1.27135086705235e-05	8.18509703099749e-05	2.56502584789301	Up-Regulated
PAXIP1	1.94668573613886	9.60054898009008	5.10152984305544	1.28185911121674e-05	8.24495975216533e-05	2.55689271020785	Up-Regulated
FREM1	3.33102995713394	5.4181809468172	5.10032156404416	1.28648757279559e-05	8.26543952392541e-05	2.55333159452297	Up-Regulated
PHF19	1.97368212384539	6.93036845304528	5.09920191532433	1.29079137476056e-05	8.28156512601401e-05	2.55003178935327	Up-Regulated
MYB	2.79600721315428	4.19861776546556	5.09701373212573	1.29924392199636e-05	8.33056618868492e-05	2.54358308288815	Up-Regulated
TXLNA	1.19892526296945	8.07051187320631	5.09662131897635	1.30076555752878e-05	8.33702773198724e-05	2.54242665452161	Up-Regulated
NFE2L3	2.4998000321212	5.68724385164222	5.09643651797449	1.30148276293636e-05	8.33702773198724e-05	2.54188205603994	Up-Regulated
TMEM39B	1.45265389670145	7.09224645497848	5.09637965665599	1.30170351865773e-05	8.33702773198724e-05	2.54171448933062	Up-Regulated
AK025117 /// GPATCH2L	1.21353248497108	6.61841885313696	5.09576400014983	1.30409610258871e-05	8.34858391262634e-05	2.53990020354747	Up-Regulated
ADPRM	1.62705462872089	7.06220436563297	5.08949919436075	1.32869289266279e-05	8.48771186107075e-05	2.52143993785072	Up-Regulated
CSNK2A1 /// NFE2L2	1.3349905740012	8.36324773048868	5.08661272979065	1.34018055211602e-05	8.54746666639734e-05	2.51293546846545	Up-Regulated
SMC2	1.51247997912732	7.38813496492347	5.08482570130262	1.34734212622815e-05	8.5862005418919e-05	2.50767060507409	Up-Regulated
SEPSECS	1.83704994956216	6.77206038494499	5.08324885356798	1.35369302047635e-05	8.62019907525142e-05	2.50302516277561	Up-Regulated
ZNF443	1.34495437728775	8.14915902273995	5.08106238578784	1.36254854184118e-05	8.66309634332054e-05	2.49658406587195	Up-Regulated
NAA40	1.78726209093641	10.1216294642857	5.07842254685848	1.37331714439458e-05	8.7288481805254e-05	2.48880786062735	Up-Regulated
CARD8	2.03550758628578	8.29316772460938	5.07436354112713	1.39004037244888e-05	8.81595260726887e-05	2.47685221512261	Up-Regulated
THAP9	1.52953802789009	7.13306448800223	5.07364276764399	1.39303109957908e-05	8.82944145937859e-05	2.47472933383213	Up-Regulated
MOCS3	1.63028842419178	4.35647713797433	5.06952743071943	1.41023005768642e-05	8.92461690686321e-05	2.46260925618523	Up-Regulated
SNRPD3	1.01217216926141	11.1613113091916	5.06756336899816	1.41851265975958e-05	8.96592989429363e-05	2.4568253507258	Up-Regulated
NHLH1	4.54269404377971	6.81281594412667	5.06062778492378	1.44814972487358e-05	9.139125818506e-05	2.43640331520679	Up-Regulated
FBXO43	1.74276616556661	3.95379494803292	5.05908160866121	1.45484036365089e-05	9.16437345867115e-05	2.43185105593705	Up-Regulated
GUSB	1.38070749136118	9.79144653320312	5.05879650206293	1.45607743585349e-05	9.16651643556553e-05	2.43101166390684	Up-Regulated
ANKRD26	1.06849179720426	5.3597986587213	5.05848122992659	1.45744661438457e-05	9.17231103590982e-05	2.43008346779635	Up-Regulated
NIP7	1.47433592103698	8.27369098274075	5.05775865652633	1.46058947415751e-05	9.1864336742319e-05	2.42795616059117	Up-Regulated
IREB2	1.49548569411545	11.077841958805	5.05609922196861	1.46783279514944e-05	9.22347684157691e-05	2.42307082077429	Up-Regulated
ZNF607	1.07976272232406	7.25035508759168	5.05226875543781	1.48468927646742e-05	9.31508087792222e-05	2.41179482556077	Up-Regulated
COL1A1	3.5677429260193	10.2276643091319	5.0488728458208	1.49979441164819e-05	9.40119520653194e-05	2.40179902119483	Up-Regulated
METTL21B	3.32706879988298	5.06143793222856	5.04527814230345	1.51595038955869e-05	9.49373220372832e-05	2.39121905621269	Up-Regulated
ZIC1	3.28120106517018	12.6764925711496	5.04265730683051	1.52783844925318e-05	9.55062560892483e-05	2.38350603125882	Up-Regulated
LOC100130872 /// SPON2	3.04067612075425	8.30269358109455	5.04248552431844	1.52862088207417e-05	9.55259536853506e-05	2.38300050046331	Up-Regulated
CCSER1	2.71294123890636	5.96378005047234	5.04077587303544	1.53642973754516e-05	9.59845973874102e-05	2.37796937453352	Up-Regulated
PALB2	1.61823566295765	7.79595021773358	5.03928241486571	1.54328359259804e-05	9.63538787913762e-05	2.37357464729954	Up-Regulated
GAL3ST4	1.38924322442694	7.54136536890147	5.03076510268272	1.582957015301e-05	9.84699462865725e-05	2.34851457450286	Up-Regulated
STT3A	2.5654147518741	8.79156735790019	5.03057901361497	1.58383504335343e-05	9.8494591180978e-05	2.34796711883857	Up-Regulated
LOC100287015	1.69655553949225	4.13806642493423	5.03026992081492	1.58529451320099e-05	9.85137756570408e-05	2.34705780452348	Up-Regulated
MSANTD3	1.13262826955759	9.07381534498565	5.02631693496304	1.60407802995204e-05	9.9541466333484e-05	2.33542927199405	Up-Regulated
RREB1	3.47414127010684	9.13526813117825	5.0261455789132	1.60489725419077e-05	9.95620782182502e-05	2.33492522112122	Up-Regulated
MARK3	1.14185335233615	10.3030286641024	5.02479570843211	1.6113653233795e-05	9.99026951022151e-05	2.33095460516404	Up-Regulated
THNSL1	1.50540813708996	7.64619597765864	5.02399060611248	1.61523540529351e-05	0.000100112270829608	2.32858648416425	Up-Regulated
ARNT	1.06699799833955	8.78874968859614	5.02356066257575	1.61730590490684e-05	0.000100210215223403	2.3273218736426	Up-Regulated
ZBED8	1.684375503037	9.55017786142778	5.02006231997226	1.63425145329286e-05	0.000101137553608112	2.31703261782008	Up-Regulated
AMMECR1L	1.44233897816052	9.72810573032924	5.01896985024824	1.63957933710534e-05	0.000101436565465406	2.3138196733675	Up-Regulated
RMND1	1.33310276759373	8.75278051259566	5.01831301061006	1.64279100065917e-05	0.000101604510875867	2.31188796068885	Up-Regulated
FGF14-AS2	2.65759869174405	5.28368337203045	5.01763127209043	1.64613102572948e-05	0.000101743100017805	2.30988305999774	Up-Regulated
RHBDD3	1.03585680219439	7.61810814682318	5.01755094840052	1.64652499808668e-05	0.000101743100017805	2.3096468414241	Up-Regulated
HSD11B2	4.28795555335778	4.85199939338528	5.01679218732427	1.6502512057864e-05	0.000101880957105043	2.30741547793685	Up-Regulated
ZNF674-AS1	1.74346072323673	4.1619817679269	5.01287302311185	1.66963180601322e-05	0.000102922025774174	2.29589076388463	Up-Regulated
LOC80154	1.27169069333986	8.25469679229113	5.01078569850061	1.68004600429571e-05	0.0001034392179934	2.28975328711573	Up-Regulated
SLC1A5	1.76238742031895	7.11963689064493	5.0076920672259	1.69559984741504e-05	0.000104208528205084	2.28065757942587	Up-Regulated
SSBP1	1.12667470773856	12.153174550582	4.99999135681266	1.7349412724084e-05	0.000106274901256518	2.25801990682168	Up-Regulated
EXOC5	1.01009042227304	11.7377213956872	4.99966153645408	1.73664637893342e-05	0.00010634747942414	2.25705045031288	Up-Regulated
CENPO	2.21171207942448	5.27236137545839	4.99714992822854	1.74968566966425e-05	0.00010698571574516	2.24966826506347	Up-Regulated
TMEM68	1.65460730370704	8.43959714305644	4.99698460797924	1.75054735426826e-05	0.000107006394941978	2.24918237024162	Up-Regulated
SLC35F2	2.31803697553667	6.70366935885682	4.99522332474562	1.75975377204758e-05	0.000107472742319762	2.24400590521175	Up-Regulated
CKLF /// CKLF-CMTM1	1.63772339720826	8.11044913155692	4.99383441313158	1.76704769630731e-05	0.000107853753240423	2.23992403853705	Up-Regulated
TRPM7	1.30361727810764	7.8019330207669	4.99150551264124	1.77934552045755e-05	0.000108571945622904	2.23308001315055	Up-Regulated
ZNF182	1.6114023229578	6.99872688760563	4.99096859294749	1.78219278748935e-05	0.000108713228197761	2.23150221356364	Up-Regulated
RAD52	1.32603555959422	5.19991978236607	4.98114362992591	1.83510129034167e-05	0.000111807169823768	2.20263483945891	Up-Regulated
P4HB	1.68119126966783	10.86214957101	4.97984787764018	1.84219459850093e-05	0.00011220589924898	2.19882832998368	Up-Regulated
CD151	1.42640810727359	8.76711906588807	4.97969706056386	1.84302198171889e-05	0.000112222854716461	2.19838528675394	Up-Regulated
DDX23	1.01981393240549	9.02645734514509	4.97713543465157	1.85713162256243e-05	0.000113048324886238	2.19086050797371	Up-Regulated
PIGO	1.10472658749942	7.43612695810746	4.97670189181858	1.85953021187934e-05	0.000113160634298975	2.18958703239613	Up-Regulated
MOB1A	1.05240536745969	9.95549119599012	4.97414819688906	1.87372122289458e-05	0.000113990284277346	2.18208622177654	Up-Regulated
GUSBP3 /// SMA4 /// SMA5	1.70049588320615	8.153912141761	4.97355668029709	1.87702363404483e-05	0.000114157215422524	2.1803488785332	Up-Regulated
ARFGAP3	1.21362489439272	10.77615137217	4.97277285844764	1.88140859031377e-05	0.00011438986613505	2.17804676314842	Up-Regulated
SHQ1	1.19329974529865	9.64393539740115	4.97169375205689	1.88746212652006e-05	0.000114689694792499	2.17487747437911	Up-Regulated
ZNF468	1.47852948900465	8.85816700215242	4.96947476907436	1.89997100312069e-05	0.000115381186199614	2.16836074148948	Up-Regulated
ZBTB10	1.76500120058165	10.5020453129982	4.96494273193372	1.9257756020983e-05	0.000116878797750865	2.15505236672962	Up-Regulated
DIAPH1	1.06748691372105	8.31971670968192	4.96426364242009	1.92967210367551e-05	0.000117045778846383	2.15305837113898	Up-Regulated
PTP4A1	1.3981882649821	11.7009861039142	4.96323434438004	1.93559298532239e-05	0.000117300492774904	2.15003614467106	Up-Regulated
CWC25	1.09230307656211	7.31946102220185	4.96276145297982	1.93831927099293e-05	0.000117396101387752	2.14864767205528	Up-Regulated
CRADD	1.05766895000752	7.27661324637277	4.9610002792884	1.94850629805691e-05	0.000117978131630869	2.14347680632931	Up-Regulated
LOXL1-AS1	2.73432508882109	4.47292720249721	4.95747755839576	1.96904242083165e-05	0.000119186248517085	2.13313481603691	Up-Regulated
ATRAID	1.0081535255516	10.884492909957	4.95667701468542	1.97373919579528e-05	0.000119435177327564	2.130784739171	Up-Regulated
IER5	1.41344753878934	11.9988033621652	4.95655819278139	1.9744372698361e-05	0.000119442060469724	2.13043593042068	Up-Regulated
EYA2	3.6530715332641	7.08017601791693	4.94934054826512	2.0173039119296e-05	0.000121818934309462	2.1092505119625	Up-Regulated
ILF3	1.03012515133793	11.105949607382	4.94450933903283	2.04651251895757e-05	0.000123436891118359	2.09507248057227	Up-Regulated
AK023627 /// TCTE3	1.5222751171558	5.54071985984335	4.94420358943491	2.04837509834888e-05	0.000123512788747344	2.0941752769205	Up-Regulated
AGO4	1.40340945675419	9.98041824029417	4.94018395742506	2.07301926045943e-05	0.000124851463473928	2.08238071340964	Up-Regulated
IFRD2	1.04540952821593	7.739617122728	4.9382122943588	2.08521488023825e-05	0.000125438132333579	2.07659592865195	Up-Regulated
RDX	1.06972921182821	11.4533708595743	4.93637950459896	2.09661541751037e-05	0.000126012689648131	2.07121891709429	Up-Regulated
HEATR6	1.65520697183066	8.0874172911352	4.9331890549835	2.11660893219054e-05	0.000127064913899873	2.06185957069803	Up-Regulated
VAT1	2.07267137769457	9.71022855797592	4.93297476647392	2.11795857640625e-05	0.000127081510972939	2.0612309785649	Up-Regulated
ZNF136	1.52553005313778	7.40792465521365	4.93283541251183	2.1188367222446e-05	0.000127081510972939	2.06082220111925	Up-Regulated
ZNF665	1.35364181716721	8.883716667331	4.92978852458302	2.13812749688487e-05	0.00012813094155328	2.0518849913977	Up-Regulated
SENP7	1.34339249160264	8.80528001434949	4.92116226932531	2.19369420448019e-05	0.000131191641994674	2.02658699016409	Up-Regulated
TRIM28	1.70479794558469	11.3907723064812	4.92067412379851	2.19688116362612e-05	0.000131343807738174	2.02515562925648	Up-Regulated
ZNF567	1.71923883916377	8.87592744788345	4.91494251227263	2.23464691641696e-05	0.000133499199575069	2.00835086007938	Up-Regulated
GPR125	1.35255437616583	10.6110795250717	4.91490564102151	2.23489193750739e-05	0.000133499199575069	2.00824276579893	Up-Regulated
DENND6A	1.11167065356519	10.5298876454879	4.91296660936975	2.24781508018569e-05	0.000134153541763725	2.00255835238763	Up-Regulated
GLIDR /// LOC728903	1.6228675545036	8.32423813177615	4.91259082736272	2.25032814097044e-05	0.000134264324371211	2.00145676178908	Up-Regulated
FKBPL	1.26489340584953	5.18812730438855	4.91106291744346	2.26057488224042e-05	0.000134836332558729	1.99697789258185	Up-Regulated
DQ583205 /// LOC642533 /// ZNF778	1.42352153614208	5.38508165009168	4.90930116140143	2.27244740970284e-05	0.000135465434534079	1.99181381402053	Up-Regulated
OR2A20P /// OR2A9P	1.94551947076361	4.67327509665976	4.90904963234454	2.27414751540616e-05	0.000135487756812642	1.99107655381894	Up-Regulated
ARL13B	1.13001768434203	8.48102829290896	4.90577883157712	2.29637046770525e-05	0.000136652427162629	1.98149002488757	Up-Regulated
ZNF471	1.13401472185042	6.19588108607701	4.90366174582093	2.31086950517779e-05	0.000137355288035298	1.97528552340501	Up-Regulated
FAM117B	2.10047740802899	10.4140555681501	4.90222420823733	2.32076638166941e-05	0.000137823316698734	1.97107280982085	Up-Regulated
PKN2	1.30181311913185	9.81814530353157	4.89565194381019	2.36655255364951e-05	0.000140297856001014	1.95181532676059	Up-Regulated
ACIN1	1.09528194583737	9.67941383828922	4.89541952502476	2.36818803191541e-05	0.000140354107162606	1.95113439113022	Up-Regulated
WDR55	1.19473357148223	6.94238857969946	4.89250332022798	2.38880432549618e-05	0.000141452923573196	1.94259101028858	Up-Regulated
THADA	1.19568436476854	8.20830698441486	4.88658194435915	2.43121567055741e-05	0.000143756087711496	1.9252462101145	Up-Regulated
GTSE1	1.41519705880058	9.34879979970504	4.88631856512272	2.43311936781947e-05	0.000143827047419311	1.92447480508247	Up-Regulated
CYYR1	3.87985576435284	7.94269181232063	4.88426682019471	2.44800007191439e-05	0.000144623033150295	1.91846573713591	Up-Regulated
FAM200A	1.75473243035041	7.46565388582191	4.88366035387147	2.452415868252e-05	0.000144842047855935	1.91668962380196	Up-Regulated
AIMP1	1.2871994277695	10.11285091478	4.88259973915516	2.46015741945807e-05	0.000145257301591977	1.91358356824866	Up-Regulated
ZNF711	1.44636944781293	11.2730287886639	4.87878473497108	2.48820467901947e-05	0.000146654223750366	1.90241210175794	Up-Regulated
ATAD3A /// ATAD3B	1.42550076266507	4.34647415472537	4.87859193057787	2.48963053940915e-05	0.000146658610536203	1.90184755216322	Up-Regulated
DDX50	1.00138519622468	10.6246995575574	4.87804714006973	2.49366385352734e-05	0.00014685388311712	1.90025237407648	Up-Regulated
UTP23	1.61528594696319	8.91584209831393	4.877064127576	2.50095792680848e-05	0.000147241016652915	1.89737413269409	Up-Regulated
BCL6B	1.63520282665333	5.33443307059152	4.87687518502782	2.50236232821875e-05	0.000147281279444628	1.89682092381733	Up-Regulated
B3GALNT2	1.25815274508207	10.027770771883	4.87612591948837	2.50793929643486e-05	0.000147567032695524	1.89462716905365	Up-Regulated
THG1L	2.06411774032242	4.63102404536033	4.87432744609916	2.5213761750887e-05	0.000148298604026152	1.88936169890708	Up-Regulated
ZFP30	1.20207270909022	7.81556012834821	4.87417091644039	2.52254902499354e-05	0.000148298604026152	1.88890343564623	Up-Regulated
ARID4B /// RBM34	1.07688692837924	10.799901621293	4.86592862283266	2.58507813624521e-05	0.000151800006271153	1.86477646043284	Up-Regulated
RPL36	1.08234570605177	13.3670133131378	4.860934648828	2.62371015316257e-05	0.000153884368654988	1.85016141371477	Up-Regulated
NPHP4	1.72792234011106	5.48333910883689	4.86085410434125	2.62433789507014e-05	0.000153884368654988	1.84992571845911	Up-Regulated
PAPD4	1.51339841798827	8.90612308424346	4.85938296754995	2.63582979479991e-05	0.000154425327702794	1.84562088706701	Up-Regulated
CCDC121	1.44583075615791	5.12021021006059	4.85333260687052	2.68362001258223e-05	0.000156955298074945	1.82791872510877	Up-Regulated
ZBTB1	1.01058039555659	9.50281769421636	4.85172885737576	2.69643112401275e-05	0.000157614379771074	1.82322711124557	Up-Regulated
IP6K2	1.05738487586633	10.238350257095	4.85121352384828	2.70056059273754e-05	0.000157740948255394	1.8217196101253	Up-Regulated
MAST2	1.47522531484628	9.98784182178731	4.85116976922717	2.70091149598298e-05	0.000157740948255394	1.82159161635877	Up-Regulated
FRYL	1.13442187999989	10.1107131148358	4.85058711200476	2.70558860432502e-05	0.000157923862538571	1.81988720999816	Up-Regulated
ZNF225	1.14393662520341	4.75626278624243	4.84967435201818	2.71293167543193e-05	0.000158216936883036	1.81721724881404	Up-Regulated
BYSL	1.4597915451248	7.63581358617666	4.84944125313355	2.71481010241267e-05	0.000158281327163199	1.8165354133127	Up-Regulated
WDR89	1.3765809203004	6.81825637505979	4.84905445830928	2.71792993566619e-05	0.000158418037681644	1.81540401577547	Up-Regulated
JADE3	2.38857566383812	8.64066315320073	4.84712713795199	2.73352853705206e-05	0.000159099393334273	1.80976672552821	Up-Regulated
LCA5	1.91310469620712	6.61477299281529	4.84703336344587	2.73428975482266e-05	0.000159099393334273	1.8094924510118	Up-Regulated
CCDC167	1.46182143662002	9.16292372100207	4.845667793252	2.74539867910274e-05	0.000159549197616319	1.8054984951162	Up-Regulated
SNF8	1.03163675009073	10.0563416523836	4.84518755250539	2.74931607511318e-05	0.000159700965874932	1.80409395624428	Up-Regulated
ZNF330	1.03906083235613	10.9553092115753	4.84246360635814	2.77164088106478e-05	0.000160740036072	1.79612781339145	Up-Regulated
PCNXL4	1.69610682591335	9.46855979452328	4.84142749650684	2.78017972340101e-05	0.00016112745598537	1.79309793104461	Up-Regulated
PCDHB10 /// PCDHB9	2.22702453491333	9.78013939682318	4.83867697002135	2.80297431727104e-05	0.000162172652191727	1.78505515667882	Up-Regulated
POGLUT1	1.51574476853713	8.12567886041135	4.8368076035364	2.81857215411826e-05	0.000162936746047317	1.77958942983935	Up-Regulated
HELQ	1.17668922874001	8.4442186129823	4.83630775328434	2.82275743298966e-05	0.000163086446262695	1.77812801140114	Up-Regulated
PLAGL2	1.53394089126206	5.7537615655393	4.83535727201985	2.83073288988493e-05	0.000163454833339372	1.77534915119647	Up-Regulated
CEP70	1.33446919596517	8.69435680155851	4.83426706526795	2.83990830691346e-05	0.000163938338609483	1.77216190386007	Up-Regulated
ZNF318	1.07747756698868	8.14766899264589	4.83236265190581	2.85600710001521e-05	0.000164821121206694	1.76659460870004	Up-Regulated
UXT	1.28708590603732	10.7614986248406	4.83095940999027	2.86792718076204e-05	0.000165415630648863	1.76249267010037	Up-Regulated
CLPTM1L	1.25363133570531	10.8644463239397	4.83038662413031	2.87280698080578e-05	0.000165603630836579	1.7608183708474	Up-Regulated
ODF2	1.81412907161198	7.84375463368941	4.82517241700314	2.91760942719095e-05	0.000167949462971586	1.74557845317915	Up-Regulated
LPCAT1	1.25890418480446	10.226243298589	4.82311988422759	2.93543505985426e-05	0.000168928006921399	1.73958018463852	Up-Regulated
ZNF235	1.77715591750779	5.51523712158203	4.82143315981425	2.95016458281689e-05	0.000169727875703237	1.73465128820015	Up-Regulated
C7orf31	2.5161659431267	5.73647048638791	4.82059339092016	2.95752527558134e-05	0.000170103472589078	1.73219745594379	Up-Regulated
DDX19A /// DDX19B	1.07678849470842	6.8967006636639	4.81859388826195	2.97512459574946e-05	0.00017101946530291	1.72635515375322	Up-Regulated
ZNF589	1.31350686361978	5.43325607611209	4.81037673600589	3.04854780823348e-05	0.000174650688755887	1.70235024856216	Up-Regulated
CTC-338M12.4	1.85720950192386	7.23276588284239	4.80967215107878	3.05492654763049e-05	0.000174967087587882	1.70029227945837	Up-Regulated
LINC01410	1.56919042032796	4.8022784735232	4.80927474027541	3.05853021826033e-05	0.000175075374381012	1.69913153639307	Up-Regulated
OXSM	1.10476586554315	8.08615329041773	4.80657638310325	3.08311030853098e-05	0.000176383593105742	1.69125073591998	Up-Regulated
CHEK2	2.06558658321659	3.93945838149713	4.80378427076942	3.10875065649398e-05	0.000177701264455798	1.68309696727397	Up-Regulated
METTL14	1.05481595126065	9.52112653459821	4.80012749110101	3.14265140428715e-05	0.000179488508955109	1.6724194384453	Up-Regulated
BRWD3	1.00977432296708	6.45780062928492	4.79907909603777	3.15243814751278e-05	0.000179896672733972	1.66935847787526	Up-Regulated
ZNF781	1.68477742197987	5.62755571015027	4.79763333163702	3.16598391188594e-05	0.000180468145964474	1.66513753509888	Up-Regulated
C3orf62 /// MIR4271	1.53441185813088	5.56225775893854	4.7970685537778	3.17129113231026e-05	0.000180720028686551	1.66348871684592	Up-Regulated
TRIM4	1.49808595945071	9.21008755430883	4.79697501738356	3.17217094529301e-05	0.000180720028686551	1.66321564920563	Up-Regulated
ADAM12	3.13556123518206	4.70605017214405	4.79168874195611	3.22228950611696e-05	0.000183014225603048	1.64778464276346	Up-Regulated
SET /// SETP4 /// SETSIP	2.19112385722189	11.339274279536	4.78955104806818	3.24277893986242e-05	0.000183973478517146	1.64154546337392	Up-Regulated
ILF3-AS1	1.60644317078186	8.09324870206872	4.78937756985391	3.24444735424068e-05	0.000184017059844711	1.64103916401622	Up-Regulated
SREK1	1.37875456452727	10.2469023288026	4.78764679867034	3.26113959118329e-05	0.00018480996502184	1.6359880639189	Up-Regulated
ZNF594	1.48536920080652	7.29459847586496	4.78501883136891	3.28664764773491e-05	0.00018615229860723	1.62831923023752	Up-Regulated
SMG8	1.655108465753	8.38139862683355	4.7829139775381	3.30722073075539e-05	0.00018690323184233	1.62217749539853	Up-Regulated
SGOL1	1.37634473299528	4.29068349410077	4.78148671955356	3.32124349049822e-05	0.000187643831368917	1.61801320038114	Up-Regulated
ZNF337	1.19067362081279	8.68726112832828	4.77744098740772	3.36131378212221e-05	0.000189645639029424	1.60621028418894	Up-Regulated
ZNF624	1.58466132408851	5.70045381507095	4.77418593828445	3.39390044196699e-05	0.000191072583538375	1.59671545700105	Up-Regulated
CLSTN2	2.66766082275879	7.02330695950255	4.77411640304827	3.39459997208788e-05	0.000191072583538375	1.59651263931735	Up-Regulated
AKIP1 /// NUAK2	2.65684796465742	7.22919545699139	4.77298769967034	3.40597482657282e-05	0.000191583740863993	1.59322055939774	Up-Regulated
GRAMD1A	1.14015015745973	8.0543112244898	4.77125893535008	3.42347026188516e-05	0.000192431759574283	1.58817857325339	Up-Regulated
NTF3	3.934941671945	5.67890101841518	4.77062438941845	3.42991431358472e-05	0.000192629216374605	1.58632799066242	Up-Regulated
UCP2	1.69208250245848	10.0654799979074	4.77050207403506	3.43115785343152e-05	0.000192629216374605	1.58597127684401	Up-Regulated
GAR1	1.2938582383193	10.3097274593431	4.76651451067656	3.47194373476983e-05	0.000194598305134165	1.57434312274976	Up-Regulated
VANGL1	1.69172177614866	6.31529323032924	4.76347112840887	3.50339523724051e-05	0.000196076633824254	1.56546955076699	Up-Regulated
SP4	1.19940914493222	10.7551369678731	4.76340566389158	3.5040748660046e-05	0.000196076633824254	1.56527868818562	Up-Regulated
BARD1	2.20579544966752	7.91820843132175	4.76278200691936	3.51055600020848e-05	0.000196385536946528	1.5634604340743	Up-Regulated
ZNF200	1.50832996044484	7.42402918601523	4.76176146238998	3.52118728196835e-05	0.000196926372724254	1.560485164202	Up-Regulated
MRPL11	1.73783027123024	7.99160619618941	4.75822201140385	3.55830648014062e-05	0.000198935613613466	1.55016728807239	Up-Regulated
ZXDA	2.29111854560844	7.61406639254823	4.75815050090312	3.55906041281955e-05	0.000198935613613466	1.54995884258902	Up-Regulated
ATP6V0E2-AS1	1.94725266341325	5.22514454121492	4.75451142852752	3.59763673284202e-05	0.000200762469167414	1.53935213364841	Up-Regulated
LRRC17	2.37723417177305	5.19288528753787	4.75262339850932	3.61781391118956e-05	0.00020177826509857	1.53384976085402	Up-Regulated
SYT14	2.18839423134849	4.22750756711376	4.74541796349984	3.69585339149913e-05	0.000205681838212997	1.51285453583761	Up-Regulated
GTPBP2	1.50914935589313	6.05194715850207	4.74245600430522	3.72841492848571e-05	0.000207324617935736	1.50422577148606	Up-Regulated
SCAF4	1.35911410062106	8.7700107745735	4.73975290277743	3.75837873058581e-05	0.000208736896614854	1.49635203209538	Up-Regulated
ACN9	1.54890842952213	7.00160898636798	4.7389642587425	3.76716569323448e-05	0.000209081275958203	1.49405499362779	Up-Regulated
ZIK1	2.38970887663362	5.67356757961974	4.73833971125664	3.77413875213978e-05	0.000209354600359537	1.49223596318867	Up-Regulated
ACAT2	1.09411614996332	8.99007487394372	4.73776536060996	3.78056264966558e-05	0.000209654045365747	1.49056317560411	Up-Regulated
EPB41L5	1.27773266162549	10.3399981315769	4.7376564063149	3.78178248445156e-05	0.000209664810861606	1.49024585237351	Up-Regulated
GUSBP3 /// GUSBP9	2.3041375647058	7.72486781529018	4.73237046337533	3.84143370884308e-05	0.000212552124708307	1.4748525731503	Up-Regulated
CCL4	1.93817174151227	3.92637778145926	4.72657434594824	3.90791381764914e-05	0.000215896395531259	1.4579775232353	Up-Regulated
ZNF43	2.30516905122465	9.36301188566247	4.7259366014439	3.91529782870619e-05	0.000216245887372557	1.45612101954627	Up-Regulated
LOC100509445 /// LOC728715 /// OVOS /// OVOS2	3.3335277896542	7.54363656803053	4.72024279712824	3.98183793843686e-05	0.000219446614450223	1.43954831162228	Up-Regulated
UBL7-AS1	2.1556902608195	4.05927466567682	4.71742617471822	4.01516695048401e-05	0.000221034688724285	1.43135157260527	Up-Regulated
MTF2	1.51526790165401	9.74109741210938	4.71735101851452	4.0160600456044e-05	0.000221034688724285	1.43113287171204	Up-Regulated
ABCE1	1.09029727291752	10.3343269939812	4.71562860069647	4.03658185905388e-05	0.000222104360110149	1.42612091202944	Up-Regulated
FRMD4B	2.56679276381577	7.34565022371253	4.69501775871849	4.2903549104979e-05	0.000234742853003583	1.36617551003268	Up-Regulated
LOC283357	1.12157880876448	9.53023951939174	4.69467217414961	4.29474188290115e-05	0.000234917898925294	1.36517085583764	Up-Regulated
HARS2	1.00957573462914	8.40451850735411	4.6912019950442	4.33904047820598e-05	0.000236824292155333	1.35508349015908	Up-Regulated
LOC440434	1.40733589530587	8.70237773038903	4.6911255418186	4.34002151760618e-05	0.000236824292155333	1.35486126776904	Up-Regulated
TAF6L	1.14404935122251	5.22690581029775	4.68966398265366	4.35881836175175e-05	0.000237532940902606	1.35061317802714	Up-Regulated
TMEM248	1.05802523282382	9.22877288195552	4.68637764866917	4.40137812076649e-05	0.000239390148008608	1.34106229657721	Up-Regulated
PTBP3	1.28403897738004	10.9368726333307	4.68627250225333	4.40274659177279e-05	0.000239390148008608	1.3407567385861	Up-Regulated
C8orf58	1.5904827586659	5.41037748998525	4.68553805220538	4.4123171443942e-05	0.000239809026186019	1.33862244894482	Up-Regulated
SGPL1	1.01952544525787	9.20308419363839	4.68070895902775	4.4757594645642e-05	0.000243063228520608	1.32459098395381	Up-Regulated
EXOSC10	1.01674927245606	10.0995193170041	4.67551089518062	4.54505832161096e-05	0.000246383562978258	1.30949081145948	Up-Regulated
ZNF35	1.04461342490518	7.21863358478157	4.6750670510156	4.55102447819046e-05	0.000246626435203317	1.30820162442169	Up-Regulated
SEMA3A	3.29030735194981	5.28397477130501	4.67452057540462	4.55838085452223e-05	0.000246894178715657	1.30661437001162	Up-Regulated
PLEKHF2	1.86656976141534	8.7832156185228	4.67411018225348	4.56391309417139e-05	0.000247062890778489	1.30542239671487	Up-Regulated
DISP1	1.03063834968743	6.43281325982541	4.67095278922935	4.60669862712891e-05	0.000249181070751897	1.29625258963689	Up-Regulated
RTKN2	2.32012760646336	4.69026559635085	4.67046192984459	4.61338577238398e-05	0.000249476768712436	1.29482713651546	Up-Regulated
HOXA7	4.69880673678129	5.92845671984614	4.67009711447012	4.61836199895748e-05	0.000249679813860592	1.29376773501512	Up-Regulated
GNL3L	1.24379943786682	6.26237434231505	4.66928927968603	4.62940009789188e-05	0.000250012067109664	1.29142189443167	Up-Regulated
BTBD7	1.73840789642487	9.52846977389589	4.66726286612698	4.65720363337397e-05	0.000251181792796299	1.28553784670772	Up-Regulated
LOC642980	1.29672610180957	3.67200502356704	4.66166060242298	4.73493263436086e-05	0.000255306668369745	1.26927350611946	Up-Regulated
ZNF786	1.24009811142227	7.69374617596062	4.65734657359893	4.79566150408736e-05	0.000258444810980885	1.25675196595007	Up-Regulated
ACTC1	3.65682030371972	7.27986277054767	4.65408370998001	4.84210431117523e-05	0.000260672779101219	1.24728309489458	Up-Regulated
WSB1	1.19457621541057	12.2797229003906	4.65342986347392	4.85146438247041e-05	0.000261043312796276	1.24538579505146	Up-Regulated
KRBOX4 /// ZNF674	1.30970359596458	6.76811114875638	4.65318229322421	4.85501311864278e-05	0.000261161376732045	1.24466742271366	Up-Regulated
BNC2	3.22185340599342	5.2183519822724	4.64983080718674	4.90330764535237e-05	0.000263136024097264	1.23494325373507	Up-Regulated
AADAT	1.68043833302928	8.06548432019292	4.64921642152967	4.91221227733537e-05	0.000263544701210006	1.23316080788338	Up-Regulated
PCDHGA4	2.84943024199921	6.94867873834104	4.64703122626963	4.94401335316197e-05	0.000265111691899223	1.22682156546611	Up-Regulated
ZNF16	1.21677098383794	6.40301220952248	4.64692907790144	4.94550488737848e-05	0.000265122122745616	1.22652524919248	Up-Regulated
NCKAP5L	2.09416064129962	5.09409172213807	4.64558709733003	4.9651413978209e-05	0.000266035269496349	1.22263250619787	Up-Regulated
TAF1C	1.45412618539907	7.61751704001913	4.64539487985027	4.96796032474465e-05	0.000266116553978263	1.22207495224798	Up-Regulated
ADAM1A /// ADAM1A	1.63474846076775	9.02040087641502	4.6407379285367	5.03674179506783e-05	0.000269236503747336	1.20856833312693	Up-Regulated
IRAK4	1.26938215440565	6.04650021922832	4.63921305171949	5.05946773315385e-05	0.000270380601133066	1.20414635068567	Up-Regulated
NLE1	1.21456900643302	5.94892569405692	4.63826211414595	5.07369130717551e-05	0.000270999017533249	1.201388891601	Up-Regulated
ZNF432	1.0338114308787	9.2956023048868	4.63417599491385	5.13526055063756e-05	0.000274072743904915	1.18954166376749	Up-Regulated
ZNF547	1.4160883473826	6.11875198052854	4.63247692467368	5.16107896335576e-05	0.000275235103287125	1.18461607795732	Up-Regulated
B4GALT4	1.31576566438932	7.66813244878029	4.63047653980231	5.1916406230606e-05	0.000276792712509081	1.1788174909299	Up-Regulated
LOC645513	1.25475409142859	5.22646931550941	4.63000776362802	5.19882837960684e-05	0.000277103652953177	1.17745871205528	Up-Regulated
SMA4	1.42011121126798	8.45360966896524	4.62915352247182	5.21195179652586e-05	0.000277585999668539	1.17498271490794	Up-Regulated
LOC101060181 /// ZNF44	1.15558260709018	9.75590870137117	4.6270144116822	5.24495813772072e-05	0.000279215086102282	1.16878299456813	Up-Regulated
RBM12B	1.57345289902968	8.13715322066327	4.62543691746973	5.2694311165962e-05	0.000280355131323121	1.16421139427476	Up-Regulated
COPG2	1.8751335578484	8.16013684331154	4.62524829698803	5.2723648907521e-05	0.00028043822724919	1.16366479244833	Up-Regulated
LRP6	1.09857636565095	10.2227111816406	4.61954577614325	5.36182766069535e-05	0.000284752193328848	1.14714182429336	Up-Regulated
CCNG2	1.12172254320388	12.5331877541055	4.61765887878486	5.3917590805337e-05	0.000286044503932492	1.14167556058309	Up-Regulated
GLS	1.75254836563583	8.63374451929209	4.61558274053299	5.42488330285447e-05	0.000287652502188452	1.13566164634562	Up-Regulated
SLC25A39	1.52726520610737	8.5846432806521	4.61403146139197	5.44976480227141e-05	0.00028882063583554	1.13116847489059	Up-Regulated
NRP1	2.49052134389048	8.35441853425941	4.61304588811118	5.46563133089543e-05	0.000289287856123339	1.12831400549211	Up-Regulated
HAS3	3.82811991018015	5.70737400599888	4.61186516490934	5.48469967684338e-05	0.000290195353332961	1.12489451147374	Up-Regulated
BIVM	1.06551003317972	9.53057619678731	4.61154421443809	5.48989429557947e-05	0.000290346518230116	1.12396504013053	Up-Regulated
ZNF548	2.43717334453876	8.16763667515346	4.61048993119518	5.50699224183634e-05	0.000291175448565382	1.12091194146332	Up-Regulated
LRBA	2.15774502292142	9.28603722397162	4.60684427348997	5.56652284298261e-05	0.000294094839579756	1.11035568471769	Up-Regulated
DIS3L2	1.78409132981277	7.40711666185029	4.60673123446801	5.56837881075423e-05	0.000294116876668288	1.11002840220543	Up-Regulated
TARS	1.00541336105302	10.680930076132	4.60097196100524	5.66375327796158e-05	0.000298922749173283	1.09335593212792	Up-Regulated
ZCCHC10	1.03504006064737	9.70776156678492	4.59694429343092	5.73140981052167e-05	0.000302415456729152	1.08169906439052	Up-Regulated
MBTPS1	1.0270096236771	9.69192288145727	4.59529736763504	5.75930433231606e-05	0.000303730494986771	1.07693319955482	Up-Regulated
SFR1	1.03203455784938	8.68469168526786	4.59479506718563	5.76783863326221e-05	0.000304102113754224	1.07547972221605	Up-Regulated
EFHC1	1.75424173299845	8.09694935078524	4.59252427818907	5.80657656259414e-05	0.000305986675730825	1.0689093228857	Up-Regulated
CYP2R1	1.08025063772898	8.74554894272162	4.5914162222609	5.82557239333879e-05	0.00030690857034082	1.0657034934834	Up-Regulated
MAP2K6	1.9665960016546	6.94179741061464	4.5902388349529	5.84582410498962e-05	0.000307653757601689	1.06229726709762	Up-Regulated
LOC728613	4.2114798485816	6.80309940883092	4.58999003910861	5.85011242766147e-05	0.000307725548465847	1.06157751666359	Up-Regulated
HPS5	1.06755544260427	8.24569080586336	4.58908407948981	5.86575411927045e-05	0.000308431461695575	1.05895670858919	Up-Regulated
PDS5B	1.15610204614721	10.4434932786591	4.588950779669	5.86805907017313e-05	0.000308431461695575	1.0585711017342	Up-Regulated
CNOT8	1.72525728056124	10.6518048593949	4.58854227574963	5.8751282830559e-05	0.000308723643274924	1.05738940627389	Up-Regulated
WDR52	1.55140483600872	3.98648988684829	4.58797393966962	5.88497741449618e-05	0.00030908227988108	1.05574539787548	Up-Regulated
FLJ37453	1.44720290695633	8.94301947146046	4.58765673713582	5.89048155369455e-05	0.000309291891700669	1.05482785599373	Up-Regulated
PP7080	1.03297544435545	7.76101069236288	4.58677750713166	5.90576467520798e-05	0.000309935136651929	1.05228466585364	Up-Regulated
PAN2	1.67339664729802	8.42556828712931	4.58593106693132	5.92051485204692e-05	0.000310549766719761	1.0498364259888	Up-Regulated
ZNF879	1.52710289283471	6.79160184899155	4.58536549905148	5.93039079566511e-05	0.000310748829157115	1.04820063749192	Up-Regulated
ZNF155	1.30838506128881	5.35130402234136	4.58328689514278	5.96682743746024e-05	0.000312257858804723	1.0421891005729	Up-Regulated
UTP14A	1.15275742324082	9.04494855608259	4.58050174007819	6.0159965053643e-05	0.000314508911933892	1.03413512365938	Up-Regulated
EXO5	1.20312459604604	6.83035390425702	4.57625302945974	6.09177540719765e-05	0.000318063808680784	1.02185107397692	Up-Regulated
XRN1	1.15397758674431	10.3878322554608	4.57612284829518	6.09411211626635e-05	0.000318104560185394	1.02147473018601	Up-Regulated
FBN3	1.88799620941802	4.62794673374721	4.57444782300831	6.12425739639992e-05	0.000319514919448216	1.0166325804305	Up-Regulated
LOC283278 /// PLEKHA7	1.72327914090304	3.96934019750478	4.57281288866515	6.15382324113713e-05	0.000320893624673684	1.01190671991452	Up-Regulated
COL1A2	2.41395237757848	10.5721760154257	4.57186584193291	6.17101391568357e-05	0.000321543959853397	1.0091694119752	Up-Regulated
PLSCR3 /// TMEM256-PLSCR3	1.1837708266465	7.085033089774	4.56899047625038	6.22349843821316e-05	0.000324113456243351	1.00085936844464	Up-Regulated
SUPT3H	1.28974862570291	6.87973237952408	4.56802143423954	6.24128569086647e-05	0.000324836763283664	0.99805903035744	Up-Regulated
TULP3	1.45633356511653	9.38453644421636	4.56797417051675	6.24215452364479e-05	0.000324836763283664	0.997922451153873	Up-Regulated
ZBTB46	1.67283515434761	9.28930243044483	4.56691178597527	6.26171553406465e-05	0.000325688873363398	0.994852537639052	Up-Regulated
CENPN	1.63104116342642	7.06246053890306	4.56572710775046	6.28359968357557e-05	0.000326577831507674	0.991429434592317	Up-Regulated
AFAP1	1.56466078019881	6.84048063317124	4.56328478879048	6.3289545278069e-05	0.000328851447643368	0.984373057221753	Up-Regulated
ARHGEF1 /// LOC100505585	1.24232347242601	6.13091841717156	4.56053813963186	6.38034734960276e-05	0.000331269190178384	0.976438457373374	Up-Regulated
H3F3A /// H3F3B /// MIR4738	1.01790094061212	14.0640542042012	4.55290566060282	6.52533379724866e-05	0.000337767404784907	0.9543954042736	Up-Regulated
PPP1R35	1.33104426396357	8.26137824856505	4.54885606934618	6.60357622386053e-05	0.000341633126324528	0.942703469747184	Up-Regulated
LRRC28	1.19005126343383	4.92062348034917	4.54571875551948	6.66482882137763e-05	0.000344469290251633	0.933647141606353	Up-Regulated
MTSS1	1.28309020386352	12.3235561324139	4.54535678372664	6.67193192698425e-05	0.000344744591808607	0.932602350739494	Up-Regulated
DENND4C	1.15364235374002	10.0614062001754	4.54454908555842	6.6878086500654e-05	0.000345477626019679	0.930271091896317	Up-Regulated
ZNF564	1.18313398332624	7.62856242277184	4.54442417240723	6.6902673660992e-05	0.000345517319935406	0.929910563894674	Up-Regulated
NYNRIN	2.81269564176059	7.01057487643495	4.54132911460216	6.75147453414601e-05	0.00034841426647937	0.920978268394529	Up-Regulated
PAPD7	1.06116669890169	10.0955355648119	4.53871974589832	6.80350620279111e-05	0.0003506567581726	0.913448789328274	Up-Regulated
KLF12	1.43369168977995	11.4998667191486	4.53782744695021	6.82138963545062e-05	0.000351401274037919	0.910874247422016	Up-Regulated
HEATR1	1.08653260649263	8.40643744021046	4.5376995473794	6.82395679610118e-05	0.000351444950539441	0.910505229862568	Up-Regulated
MOV10	1.66858096356159	5.9341009085519	4.53714438444478	6.83511091718912e-05	0.000351930736166909	0.908903495065403	Up-Regulated
AUTS2	1.37978216241766	11.7819955506617	4.5365163937968	6.84774996675974e-05	0.000352410137983753	0.907091696916685	Up-Regulated
MSANTD2	1.57579302411456	9.13133515027105	4.53465528650672	6.88534263587645e-05	0.000354249405537253	0.901722620482585	Up-Regulated
LOC153682	1.44646827629158	6.94765081911671	4.53287911703905	6.92140965130728e-05	0.000355746881273251	0.89659907111892	Up-Regulated
ZNF138	1.6212272712639	8.39838081204161	4.52978319580388	6.98472211874897e-05	0.000358385161812629	0.887669707707624	Up-Regulated
DUSP12	1.36253754790132	9.81640076929209	4.52871649951325	7.00666853826526e-05	0.000358896065348815	0.884593444501859	Up-Regulated
EFS	2.76747635299271	9.74616147411113	4.52868775466112	7.0072608815964e-05	0.000358896065348815	0.88451054915306	Up-Regulated
EXOSC2	1.06998406256829	8.24909319196429	4.52450468969491	7.09399023578093e-05	0.000362701987017504	0.872448639460763	Up-Regulated
EPB41L4A	2.52602181296487	7.12616714788943	4.52424256967569	7.09946003460554e-05	0.000362800156418429	0.871692903212643	Up-Regulated
COG7	1.20899435952232	6.88094127421476	4.52304125168587	7.12458189707546e-05	0.0003639019953976	0.868229435955743	Up-Regulated
ZNF79	1.23266440743095	5.72505848164461	4.52266037198648	7.1325651297791e-05	0.000364218745485422	0.867131384767677	Up-Regulated
VAX2	2.25322676286116	5.36719409553372	4.52246385676127	7.13668753888002e-05	0.000364247265873275	0.866564853003427	Up-Regulated
RRN3 /// RRN3P1 /// RRN3P2	2.0821383008471	8.50542607521524	4.52227274635028	7.14069882418072e-05	0.000364346030361334	0.866013908430497	Up-Regulated
IGDCC4	2.69478909609678	9.49601419254225	4.52174755232593	7.15173377745266e-05	0.000364734314321406	0.864499876538798	Up-Regulated
SRFBP1	1.4001822015265	6.14466175312899	4.51863966436738	7.21737962295805e-05	0.000367794916368633	0.855541313258477	Up-Regulated
CDK3 /// TEN1-CDK3	1.52398946421011	7.37933697136081	4.51848834576189	7.22059096613338e-05	0.000367794916368633	0.85510517177106	Up-Regulated
ABCD4	1.15453543648735	8.87470117685746	4.51798461012396	7.23129160948725e-05	0.000368248210736246	0.853653293816031	Up-Regulated
SFXN2	1.30701922284259	6.30202358946508	4.51726046959502	7.24670165239825e-05	0.00036894104228312	0.851566228849113	Up-Regulated
VRK1	1.54261492291888	9.8090668098294	4.51371156386253	7.32269397129043e-05	0.000372624315327726	0.841339007522428	Up-Regulated
ERCC6 /// ERCC6-PGBD3 /// PGBD3	1.48983858091372	3.74230516083386	4.51353599944981	7.32647366289266e-05	0.000372723862974586	0.840833117522631	Up-Regulated
MRPL44	1.68854596636274	8.84910807706872	4.51036596831758	7.39505287899373e-05	0.000375745155106912	0.831699477597197	Up-Regulated
NFATC3	1.54035114665608	7.9036813416773	4.50981060247813	7.40713250101595e-05	0.000376171914169608	0.830099493167507	Up-Regulated
LOC643072	1.69249774730884	6.24223979093591	4.50715294489009	7.46520866516722e-05	0.000378650943733705	0.822443566112175	Up-Regulated
ADAT3 /// SCAMP4	1.54547664249813	5.30651381512078	4.50061194381044	7.61006623098875e-05	0.000385424588274631	0.803605587918775	Up-Regulated
TGIF1	2.89524815851872	8.00097620127152	4.49950062782495	7.63495171771157e-05	0.000386302099162728	0.800405684499636	Up-Regulated
TTC31	1.32448624221238	7.77217909209582	4.49261289481078	7.7909884274073e-05	0.000393709751408239	0.780577623337465	Up-Regulated
RBBP8	1.64223782504118	8.57877796406649	4.49116215000233	7.82425302013487e-05	0.000395195344661668	0.776402250915706	Up-Regulated
KCNH8	2.77996187314882	5.98817070785834	4.49052228247754	7.83896924604946e-05	0.000395840835865852	0.774560761730242	Up-Regulated
TLE3	1.19534430108466	9.30063892598055	4.48699209121038	7.92065193756989e-05	0.000399373572412102	0.764402317625723	Up-Regulated
PCDHA9	1.81835307408046	4.55962428501674	4.48605134198621	7.9425606340206e-05	0.000400182109736296	0.761695562513892	Up-Regulated
DCPS	1.52665674322016	6.55759786177655	4.48432466862702	7.98292805731369e-05	0.00040181982866178	0.75672788860675	Up-Regulated
PHF12	1.56367187652436	8.35924480827487	4.48383276875854	7.99446504865167e-05	0.000402202461381956	0.755312770195773	Up-Regulated
ZNF571	1.49008038470319	5.3909324801698	4.48303158296198	8.01329123873766e-05	0.000402951257591726	0.753007967943176	Up-Regulated
SCRN2	1.65432699014853	7.81901957609216	4.48229013951846	8.03075257200305e-05	0.000403729988500527	0.750875120573496	Up-Regulated
CARD6	1.34123949933124	5.40954239203005	4.47968425430294	8.0924206812197e-05	0.000406530280523008	0.743379692546514	Up-Regulated
NUDCD1	1.13095905254414	8.69259761888154	4.47905749328196	8.10732249449735e-05	0.000407119816277665	0.741577073820754	Up-Regulated
PDAP1	1.59801835737505	9.21995776118064	4.47902316816123	8.10813938685178e-05	0.000407119816277665	0.741478353641619	Up-Regulated
CHODL	3.67900466537857	4.82302336400869	4.47622702009424	8.17495742869004e-05	0.000410172569464539	0.733437177566162	Up-Regulated
ZNF777	1.05978763058231	8.59739987743144	4.47396982640262	8.22929233578065e-05	0.00041230742408264	0.726946850104919	Up-Regulated
TBX1	2.60045653961517	5.83153173952687	4.47391957733341	8.23050597010859e-05	0.00041230742408264	0.726802373471723	Up-Regulated
ZNF439	1.27019297688396	7.78375874422034	4.47124231803132	8.29542406293473e-05	0.000415401183906048	0.719105282014021	Up-Regulated
RFNG	1.0701066359178	7.41063431720344	4.46540921969796	8.43861880280109e-05	0.000421848390677567	0.702339221079845	Up-Regulated
PPP2R3A	1.17920422168164	9.08198496293048	4.46055390979775	8.55966707530243e-05	0.00042737702659076	0.688387850645737	Up-Regulated
RAD54L2	1.34634443620345	7.76151328573422	4.45337605595245	8.74176216074819e-05	0.000435405361422646	0.667769914967691	Up-Regulated
DQ570835	2.29706079671672	4.35946261036153	4.45248566866073	8.76461504850236e-05	0.000436330969815969	0.665212925572929	Up-Regulated
DCAF15	2.02599308650334	5.64216028953085	4.44887791917897	8.85781682137918e-05	0.000440370005336019	0.654853634481635	Up-Regulated
PYCR1	1.46050196903927	7.78409785056601	4.44884492965761	8.85867355775994e-05	0.000440370005336019	0.654758918333561	Up-Regulated
PANX1	1.172704024796	7.94385931521046	4.44808123858324	8.878529433498e-05	0.000441249745076909	0.652566336943983	Up-Regulated
CENPC	1.02249990305105	7.95026953872369	4.44684854353339	8.91067196934187e-05	0.000442631945869544	0.649027434647274	Up-Regulated
SKA3	1.74555409647725	3.33210779929648	4.44423204076598	8.97927798210077e-05	0.000445931538464825	0.641516643779448	Up-Regulated
EIF1AD	1.18981935727847	8.16700561523438	4.44283564932926	9.01610491769736e-05	0.000447542983542136	0.63750870531516	Up-Regulated
ZNF41	1.56050520371962	4.93320703000438	4.44219291048463	9.03310582873425e-05	0.00044827801953182	0.635664018428121	Up-Regulated
PRAME	4.31443336707848	5.11292468635403	4.44140466456697	9.05399865750276e-05	0.00044909678854165	0.633401814504963	Up-Regulated
MORC4	2.31795535854527	6.29754259381975	4.44012828003285	9.08793089769188e-05	0.000450342776920533	0.629738911430663	Up-Regulated
MALT1	1.4316147521302	7.29543219118702	4.43718542631248	9.16664410145235e-05	0.000453583568331609	0.621294700318654	Up-Regulated
SLC25A17	1.26439970551909	7.96221682178731	4.43578673581729	9.20429044495514e-05	0.00045522598835066	0.617281813732172	Up-Regulated
ARHGAP11A	2.2321949207104	4.55390994324976	4.43252053397938	9.29279612969851e-05	0.000458937051672305	0.607912260710552	Up-Regulated
NBPF10 /// NBPF11 /// NBPF14 /// NBPF15 /// NBPF19 /// NBPF20 /// NBPF25P /// NBPF26 /// NBPF8 /// NBPF9	1.11782262537267	10.4970630131936	4.43203195726963	9.30610723002105e-05	0.00045948342485232	0.606510865235485	Up-Regulated
ZNF763	1.47049804596039	7.06433317223374	4.43185429186048	9.31095231962373e-05	0.000459611630923518	0.606001273566559	Up-Regulated
CEP41	1.42351222995755	9.70779127471301	4.43022224605747	9.35557610436312e-05	0.000461480046209668	0.601320381318493	Up-Regulated
LINC00948	3.94600330547139	6.42201809630102	4.42294436812497	9.55714899060824e-05	0.000469835696289137	0.58045209460372	Up-Regulated
SLC25A6	1.08234077628914	13.0574452676578	4.42251204141492	9.56925675994507e-05	0.00047020475343759	0.579212741998638	Up-Regulated
FZD6	2.37652765020624	6.44109645298549	4.42165907767426	9.59318926673362e-05	0.000471267440041581	0.576767641023251	Up-Regulated
LOC646903	2.37614148622984	6.85364435935507	4.41633494438284	9.74391286790845e-05	0.000477867857324656	0.561508318503075	Up-Regulated
EIF2S3	1.11507319584712	11.394678705955	4.409773684167	9.93287172896556e-05	0.000486143796977722	0.542709992005709	Up-Regulated
HYI	1.05575568535469	7.05070691167092	4.40973257242121	9.93406702204365e-05	0.000486143796977722	0.542592228231023	Up-Regulated
DNA2	2.08676946680029	6.41167367117746	4.40885397523695	9.95964547772181e-05	0.000487045725383042	0.540075573845804	Up-Regulated
ZC3HAV1L	2.32916975907394	9.13884197624362	4.40190856170784	0.000101641431093087	0.000496096583804632	0.520185825700084	Up-Regulated
DPYSL4	1.66601636888502	11.1044287358498	4.40120133535639	0.000101851969735211	0.000497005517631285	0.518160993855514	Up-Regulated
LOC100134822	1.86975684685188	5.78177589260802	4.40007058465715	0.000102189482880297	0.000498414511943723	0.514923766896596	Up-Regulated
ZBED3	1.57689243434788	7.6606910674426	4.39340127773501	0.000104202706195717	0.000507144646987299	0.495834739486683	Up-Regulated
ZNF546	1.03857959514851	4.26374460648517	4.38883373460066	0.000105603970548661	0.000513353332220019	0.482765916621722	Up-Regulated
USP39	1.00390796642323	8.58721340880102	4.38772885682468	0.000105945711036177	0.000514455659705599	0.479605150391909	Up-Regulated
DCP1B	1.13637070327134	7.67306620695153	4.38766278618377	0.000105966181269735	0.000514455659705599	0.479416146387142	Up-Regulated
CXADR	1.61780131794476	12.316633923589	4.38761257090527	0.000105981741745525	0.000514455659705599	0.47927249930544	Up-Regulated
ZNF740	1.50998092026382	7.46337291483976	4.38482041580769	0.000106850512225379	0.000518303588134545	0.471285890278669	Up-Regulated
HDAC6	1.16095373132727	9.80521177953603	4.38006576722028	0.000108346074395727	0.000525059769256293	0.457688986186227	Up-Regulated
PCDHB2	3.06019617894313	6.41059814453125	4.37552960298445	0.000109792119075674	0.000531689340446776	0.444720622269418	Up-Regulated
ZNF177 /// ZNF559-ZNF177	1.20833939619951	9.37341187769053	4.37441364994132	0.000110150766761415	0.000533047306669054	0.441530804227216	Up-Regulated
NSA2	1.01688507110566	11.9211229223135	4.3737269381376	0.000110372036927486	0.000533991670256742	0.439568031232844	Up-Regulated
GMCL1 /// GMCL1P1	1.66791850574962	6.63855043372329	4.37329911013131	0.000110510111554393	0.000534280319366922	0.438345247484984	Up-Regulated
GORAB	1.11428386067058	8.64851081692443	4.37300134052007	0.000110606312283876	0.000534319728534839	0.437494205518663	Up-Regulated
NR2C1	1.64615264343811	9.26102880983936	4.37136246717392	0.000111137262357004	0.000536044544558641	0.432810498740364	Up-Regulated
ALG6	1.34518585357514	7.60856801558514	4.37021490569054	0.00011151053379053	0.000537591231417977	0.429531189332231	Up-Regulated
RBM4	1.54713527896664	8.29138711734694	4.36934267617606	0.000111795072373709	0.000538835905303229	0.42703883535956	Up-Regulated
RIOK1	1.06219947959756	9.37829238580198	4.36769037774645	0.000112336045902376	0.000541315679936463	0.422317845850441	Up-Regulated
ATP11C	2.49222195803464	8.10812623938736	4.36622618050039	0.000112817587099685	0.000543123951461296	0.418134713466983	Up-Regulated
SLC16A4	2.43946825269457	8.52983034717793	4.3651817503139	0.000113162317639753	0.000544398902065001	0.415151068370415	Up-Regulated
INTS7	1.22817485096691	7.5291577272999	4.35858136713372	0.000115364985968879	0.000553822376277561	0.396300166733824	Up-Regulated
CRAMP1L	1.09906027810081	8.59714359205596	4.35771709435366	0.000115656516680931	0.000554981092055744	0.393832359595376	Up-Regulated
EMC3-AS1	1.51160013235056	6.12930223114637	4.35431085022491	0.000116812565524524	0.00055998256376332	0.384107636472409	Up-Regulated
PRDM5	1.7240883216515	4.67110009641063	4.3530977716901	0.000117227013940228	0.00056131117169178	0.38064484327375	Up-Regulated
TSEN54	1.51143638770897	7.03084463936942	4.34760546767565	0.000119121642018773	0.000569555910167083	0.364970143456381	Up-Regulated
ERAP2	1.82817088383419	4.73799041125239	4.34326215046802	0.000120641224655779	0.000576174596539432	0.352578487991259	Up-Regulated
EML4	1.98389089090841	8.44156903948103	4.34294002518069	0.000120754682431239	0.000576581748090858	0.35165958968526	Up-Regulated
LOC101929336 /// RIF1	1.25150218129039	8.94078821299027	4.33990503898841	0.000121828822060078	0.00058130321002102	0.343002889950531	Up-Regulated
C8orf59	1.00288049962733	10.6960909349091	4.33867425491362	0.000122267094592546	0.000582850205355932	0.339492804478059	Up-Regulated
MTHFD2L	1.64162838046963	7.16514488998724	4.33664972006244	0.00012299139260074	0.000586029616818587	0.333719621221272	Up-Regulated
ZNF282	1.33315116127769	7.704734310228	4.33508891223223	0.000123552667957056	0.000588404185683241	0.329269323496395	Up-Regulated
RNF214	1.22794057901327	6.93641229123485	4.32747345996459	0.000126327576625466	0.000599967935362719	0.307562027729064	Up-Regulated
UBAC2-AS1	1.14196863164911	3.52725386016223	4.32527190936028	0.000127141136770187	0.000603210311099743	0.301288677874847	Up-Regulated
KANSL1L	1.47708546184041	8.02304546745456	4.32449240311524	0.000127430428954009	0.000604363201449858	0.299067680620511	Up-Regulated
E2F3	1.71705579729109	8.06873149015466	4.32204394867127	0.000128343322656296	0.000608128386281259	0.292092195064489	Up-Regulated
PTCHD2	3.43243645621347	5.98216727120536	4.31542860508551	0.000130842111958612	0.000618873963187925	0.273251139876799	Up-Regulated
ZNF8	1.38338721367744	5.33348640286193	4.31539914235877	0.000130853347140463	0.000618873963187925	0.273167245963396	Up-Regulated
HNRNPA1P37 /// HNRNPA1P37	1.4395070444692	5.65402220434072	4.31392964175093	0.000131414925296286	0.000621354639360292	0.268983110553321	Up-Regulated
MYT1	3.29128396932658	6.84547870869539	4.31227313511911	0.000132050811166709	0.000623383517565519	0.264266998206924	Up-Regulated
TMX1	1.06939025330139	10.8751846500319	4.31209308955279	0.000132120107605907	0.000623566640399987	0.263754435588935	Up-Regulated
LOC100288490	1.70852170595518	6.19348473373724	4.31103677775306	0.000132527384826836	0.00062482530569046	0.260747398420302	Up-Regulated
CLK2	1.00592686427342	9.35641925422513	4.30977606360354	0.000133015088928118	0.000626777647021592	0.257158758825661	Up-Regulated
SLAIN2	1.2987192495005	9.33524147500797	4.30934445416343	0.00013318246117826	0.000627421684476793	0.255930245983897	Up-Regulated
TAF1L	1.08591626269239	4.86490847217793	4.30327011558336	0.00013556009076311	0.00063730078548499	0.23864428518655	Up-Regulated
PMS2P1 /// PMS2P5	1.19132598358673	5.9735245436065	4.30273797132536	0.00013577036122081	0.000637556157526896	0.237130277817538	Up-Regulated
CREBZF	1.73950897277771	9.71802452243104	4.29814414110565	0.000137598942903515	0.00064540155848801	0.22406258680218	Up-Regulated
HUS1	1.17179685853697	6.76012748873964	4.29695611255686	0.000138075766966811	0.000647489505062765	0.220683756596109	Up-Regulated
GTF2I	3.0778604635111	7.24900132782605	4.2948486816664	0.000138925600007948	0.00065057919582187	0.214690752278879	Up-Regulated
CECR2	1.46449394873925	6.1044147725008	4.29304034725807	0.00013965891858951	0.000653564092236302	0.209548983097969	Up-Regulated
ATP6V0A2	1.34885992760902	8.47630785883689	4.29217003845881	0.00014001320270105	0.00065507207059102	0.207074594724274	Up-Regulated
DCX	4.17949789468344	10.2921598722497	4.29029058115151	0.000140781306532174	0.000658515031309879	0.201731578238801	Up-Regulated
CCDC142	1.52730121898365	5.1434308172732	4.2901087227614	0.000140855848549521	0.000658712971905917	0.201214618114726	Up-Regulated
AP5M1	1.53106358973058	11.727616465043	4.28947729508952	0.000141114966076286	0.000659773792672775	0.199419738480017	Up-Regulated
PARP6	1.20315901749618	10.946358468192	4.28618017988321	0.000142475625935711	0.00066552656987017	0.190048696574538	Up-Regulated
PRL	5.34628184315685	6.23077755052216	4.28599115382263	0.000142554023250831	0.000665740641825504	0.189511511501362	Up-Regulated
DNAJC10	1.07927947296844	10.6405757234534	4.28194884529488	0.000144240729719431	0.00067272340438541	0.178025505295282	Up-Regulated
GPX8	1.95946158486289	5.25820099499761	4.28193463299077	0.000144246694458258	0.00067272340438541	0.177985127377417	Up-Regulated
LHFPL2	1.60482322852929	8.56080740792411	4.27538951345092	0.000147019526349072	0.000684561762665461	0.159394270576403	Up-Regulated
LOC284373	1.35888931929887	4.98601643465003	4.26968266187243	0.000149479928362893	0.000695226215168579	0.143191273397022	Up-Regulated
TOP3B	1.07647091525418	4.13880222865513	4.2678138785411	0.000150294379362328	0.000698696249384886	0.13788677852508	Up-Regulated
ERLIN1	1.3406181343071	9.97243298588967	4.26733264758428	0.000150504813906209	0.000699051812465649	0.136520927669793	Up-Regulated
UTP20	1.46341707608797	6.96277708715322	4.26567666104677	0.000151231164763544	0.000702252666726853	0.131821182344638	Up-Regulated
CHCHD5	1.12765653383482	7.38947466169085	4.26461333336783	0.000151699377592927	0.000703947100426111	0.128803707695113	Up-Regulated
TRA2A	1.48632599700105	10.2840397799745	4.2590129139039	0.000154189002314876	0.000713879364964524	0.112914717290529	Up-Regulated
ARHGAP11B /// LOC100288637	2.61278543386545	3.96956801433952	4.25696320397247	0.000155110183713658	0.000717169704883711	0.107101023636901	Up-Regulated
PEX13	1.44716042776804	8.57616422069316	4.25656352556734	0.000155290436209197	0.000717840752273226	0.105967493207175	Up-Regulated
BLM	2.09773853313435	5.26677025619818	4.25582896076098	0.00015562225721197	0.00071921197369882	0.103884272156971	Up-Regulated
NREP	1.11081721013361	13.7345711096939	4.25571567256511	0.000155673494235163	0.000719286142780508	0.103562997113754	Up-Regulated
ALG11 /// UTP14A /// UTP14C	1.15748455341046	8.17501796177455	4.25369758560432	0.000156588999348508	0.000722536283449855	0.0978403136061763	Up-Regulated
PCDHB13	1.33962558132785	7.06894688197545	4.25150862361702	0.000157588001840076	0.000726817767511959	0.0916339977487111	Up-Regulated
OTULIN	1.33845235346319	5.06075433225048	4.24501978870579	0.000160586317316611	0.00073964509064192	0.0732419742732597	Up-Regulated
ZBTB8A	2.01442947463914	10.0924240921955	4.24217299011999	0.000161919363176235	0.000745113395471727	0.0651756429181951	Up-Regulated
CASC15	2.15884956641869	6.25807972810706	4.23756909119279	0.00016409822497628	0.000754800138780408	0.052134066497274	Up-Regulated
ZNF782	1.52009345406181	4.66824778654137	4.23653720278184	0.000164590516959996	0.000756695598875654	0.0492115981547343	Up-Regulated
DHX38	1.5447708663407	6.45336138044085	4.2325540175735	0.000166504450221076	0.000764663551329817	0.0379326207921249	Up-Regulated
JMJD1C	1.22136354856082	11.1159806979432	4.23204600316315	0.0001667501187286	0.000765447827741144	0.0364943342775961	Up-Regulated
KIAA1407	1.60081927959736	6.52331377301897	4.23014011014236	0.000167674957717333	0.000769002425555306	0.031098851876588	Up-Regulated
CRMP1	1.11195518348839	11.9176308145328	4.22898975158967	0.000168235607240068	0.000771054719191533	0.0278426051348015	Up-Regulated
MCC	1.63757572383671	10.9289253826531	4.2286077511198	0.000168422189339335	0.000771736824094451	0.0267613603011911	Up-Regulated
GSTA1	1.50206454922031	5.19975382902184	4.22598933730826	0.000169706592649137	0.000776925523032702	0.0193507920607061	Up-Regulated
KBTBD4	1.03711205024224	8.33210094218351	4.22512593433282	0.000170132219914789	0.000778525343021759	0.0169075176170486	Up-Regulated
GOLGA6L4 /// GOLGA6L5P /// GOLGA6L9 /// LOC102724093	1.4588102601744	10.2249694325973	4.22470995781715	0.000170337655611333	0.000779290962030272	0.0157304335858681	Up-Regulated
NHSL1	1.89925801280019	9.44893846161511	4.22399084568635	0.00017069337354861	0.000780743622445098	0.0136956535652804	Up-Regulated
REV3L	1.70742342374423	10.4445909648039	4.22299252111675	0.000171188416733301	0.00078283275759405	0.0108709970067107	Up-Regulated
TMCO6	1.30099408495558	5.38137606873804	4.22269057309211	0.000171338422331591	0.000783273062445412	0.010016706342002	Up-Regulated
RAD54L	1.56018040034916	3.73889401805644	4.21899494057441	0.000173184873487135	0.000789842034571737	-0.000437699619437737	Up-Regulated
C9orf40	1.11845587578925	8.42068858866789	4.21235596781257	0.000176551095841149	0.000804117858754218	-0.0192113335601576	Up-Regulated
TARBP1	1.01376735142299	9.46295717823262	4.20979149880221	0.000177868506696464	0.000809396737618529	-0.0264606832719663	Up-Regulated
CDC42EP3	2.10207975160825	9.7528806413923	4.20899931084505	0.00017827741404688	0.000811035468165864	-0.028699798618284	Up-Regulated
PCOLCE	3.08354061709775	7.36796216069436	4.20894016858835	0.000178307978765099	0.000811035468165864	-0.0288669586994654	Up-Regulated
CHKB-CPT1B /// CPT1B	2.50981109192322	7.23646693638393	4.20775971812088	0.00017891911242417	0.00081345319774521	-0.0322032403688812	Up-Regulated
DZIP1L	1.33593501835079	4.32366882947026	4.2068986679409	0.000179366184785297	0.000815090972495398	-0.0346366256114443	Up-Regulated
ZNF692	1.26261442872313	8.89290694256218	4.2042142793861	0.000180767014738234	0.000820759339907649	-0.0422218984124783	Up-Regulated
EIF4E2	1.94250051706107	8.61232152822066	4.20007501834368	0.000182948126537078	0.000829925134164315	-0.0539152627349315	Up-Regulated
ZNF821	2.03341762683728	5.04511009372011	4.19877824684494	0.000183636735052994	0.000832864100558741	-0.0575778917855789	Up-Regulated
RCAN3	2.21451598633301	11.0451995725048	4.19726235649795	0.000184444924139118	0.000835973102955146	-0.0618589591182497	Up-Regulated
MTAP	1.73095790927823	7.17772580516582	4.19678852882512	0.000184698258094429	0.000836750242399871	-0.063197010153444	Up-Regulated
[truncated: 3,554 more rows]
