# Supplementary material for: Development of a prognostic model based on an immunogenomic landscape analysis of medulloblastoma
Source: Biosci Rep. 2021 Jan 7;41(1):BSR20202907. doi: 10.1042/BSR20202907 (PMC7791544; doi:10.1042/BSR20202907)
Supplement: Supplementary Files 1-4 [file BSR-2020-2907_supp1.zip › BSR-2020-2907_suppS3.txt]

GSE66354
row.names(tT)	logFC	AveExpr	t	P.Value	adj.P.Val	B	regulated
TOP2A	9.0757715518658	8.32910683751106	40.6744204171753	9.88080671918314e-29	9.12838328751735e-25	54.1900675175775	Up-Regulated
EZH2	7.30422372180924	7.69355998188257	30.8212842104877	4.86212489937839e-25	2.24593704414537e-21	46.6181680986178	Up-Regulated
KIF11	6.50924839664568	6.88451939076185	29.9436254882088	1.17004911659731e-24	3.60316625456141e-21	45.8069976644783	Up-Regulated
ASPM	7.83244757613673	7.13151010125875	24.693344772914	3.91458471721409e-22	8.03664242444053e-19	40.3320457958357	Up-Regulated
NUSAP1	7.29886021112141	8.90697786957026	24.4085245348034	5.53720882586071e-22	9.94427427626847e-19	40.0003256109864	Up-Regulated
KIAA0101	8.87990547626125	7.60357884690166	24.353941117099	5.92017194560552e-22	9.94427427626847e-19	39.9362965960615	Up-Regulated
UBE2C	7.01682815571063	8.6535984352231	23.3693895679338	2.02548021177639e-21	2.59856670673173e-18	38.7553452683951	Up-Regulated
TMSB15A /// TMSB15B	9.15511117966069	9.1803399771452	23.337449755989	2.10956868544547e-21	2.59856670673173e-18	38.7161882528621	Up-Regulated
DTL	7.0740899740443	7.4451412037015	23.1300583169376	2.75060918999102e-21	3.10838476489679e-18	38.4606051147298	Up-Regulated
RRM2	8.40709405775495	7.89473794400692	23.0997400168254	2.85990913044571e-21	3.10838476489679e-18	38.4230475794691	Up-Regulated
CENPF	7.59428864162461	7.87124801427126	23.0151401181181	3.18918704887192e-21	3.27370050566703e-18	38.317983558366	Up-Regulated
NUF2	6.4220151746804	7.02751699090004	22.4228252579938	6.90947015150306e-21	6.3833139994661e-18	37.5713333991625	Up-Regulated
CCNB2	7.44440360493989	7.36933197826147	21.9328199835958	1.32803430652064e-20	1.16848047055152e-17	36.9386238762316	Up-Regulated
CDK1	6.49916994185583	7.81806701049209	21.6633669780486	1.91268039372076e-20	1.60639071067175e-17	36.5847148077902	Up-Regulated
KNTC1	4.22361074768097	6.46888572722673	21.5911143773664	2.11066858913711e-20	1.69560102267332e-17	36.4890796294094	Up-Regulated
NDC80	6.32523055983941	6.9125203192234	21.5473795619456	2.24065316464702e-20	1.72502285513263e-17	36.4310386220663	Up-Regulated
KIF14	5.25600781517956	5.86359634250402	21.3898532948574	2.78127321770781e-20	2.05558340974349e-17	36.2210235512395	Up-Regulated
CASC5	6.18265437597206	6.44506617635489	21.2828716356886	3.223585864185e-20	2.29085369279024e-17	36.077531701462	Up-Regulated
MFAP2	7.9791116251154	7.85308811068535	20.7617023819528	6.67831140295799e-20	4.40696999258767e-17	35.3683245703636	Up-Regulated
BRIP1	5.75398083350919	6.21878316998482	20.6983498714193	7.30446966831691e-20	4.49882286871639e-17	35.2809441828097	Up-Regulated
CDCA7	6.82471240676849	8.17984990030527	20.4836161567351	9.91489638807608e-20	5.9095980826607e-17	34.9828439851638	Up-Regulated
KIF2C	6.1604588639881	5.4776795655489	20.1501362446948	1.60241024682591e-19	8.45935260874353e-17	34.5139182568175	Up-Regulated
CENPU	6.95658226920526	8.37899845093489	19.6783741335639	3.1977152095195e-19	1.58755173900483e-16	33.8378091645322	Up-Regulated
TTK	6.42220279562329	6.40265788137913	19.6643092713672	3.26497624517961e-19	1.58755173900483e-16	33.8174182584848	Up-Regulated
DNMT3A	4.5667555670024	7.87116701900959	19.3401056780574	5.29429092761706e-19	2.50827214024565e-16	33.3435679978763	Up-Regulated
HAUS1	3.56897714939194	9.65217007696629	19.3034510089023	5.59410379852619e-19	2.58405639713421e-16	33.2895282141633	Up-Regulated
BUB1B	6.52123965666844	6.55447840318084	19.2111371391614	6.42910712171312e-19	2.89733200702179e-16	33.1530062012209	Up-Regulated
TPX2	6.31703945258368	7.25499569997191	18.8178947690388	1.17035478654164e-18	4.83717471208962e-16	32.5645517385532	Up-Regulated
DLGAP5	6.57408387844379	6.15839858353138	18.8136169933704	1.17807469851184e-18	4.83717471208962e-16	32.5580882614114	Up-Regulated
PHF21B	4.84016140076796	8.61289963126183	18.6627845242011	1.48662062643164e-18	5.97136724229943e-16	32.3293221113028	Up-Regulated
MELK	6.54386417585829	7.11075999587774	18.5239154277723	1.84426226206846e-18	7.25030506728488e-16	32.1171990211718	Up-Regulated
KIF4A	6.17599073498838	6.17941454797983	17.9105043184756	4.85868586876573e-18	1.83212119994254e-15	31.1625865460695	Up-Regulated
CENPA /// SLC35F6	6.00877001990191	6.32300364971161	17.6174064568853	7.79411979583227e-18	2.88023902935186e-15	30.6960352540126	Up-Regulated
RNASEH2A	4.86879612656257	6.50274674594402	17.5042979068542	9.36970945564481e-18	3.32931003099902e-15	30.5141401487308	Up-Regulated
UHRF1	6.56810617833003	7.88712312281132	17.4337310289624	1.05154159422364e-17	3.59802482156857e-15	30.4001300744025	Up-Regulated
BIRC5	7.21478960340323	6.13094343617558	16.9833690272538	2.21578997977447e-17	7.18265815022682e-15	29.6627927507707	Up-Regulated
SMARCE1	1.96785674693614	11.9024967253208	16.6969641989304	3.589424486366e-17	1.10536327057641e-14	29.1849628084009	Up-Regulated
TIMELESS	5.04249724588897	7.48063821345568	16.6428501871891	3.9348873593418e-17	1.19188383177965e-14	29.0938850670259	Up-Regulated
LMNB1	5.59232145571998	9.66551445424557	16.4207162076079	5.7523831454535e-17	1.71430295771846e-14	28.717330112613	Up-Regulated
PBK	6.38122805217017	6.56992822140455	16.378408498819	6.18670844468517e-17	1.81447320527695e-14	28.6451172742631	Up-Regulated
CENPK	4.57487056322908	6.63139380514622	16.3066628405415	7.00190630326767e-17	1.99037265793041e-14	28.5222938152329	Up-Regulated
NCAPG2	3.55667307695396	8.1691954433918	16.1193884693794	9.69227960321452e-17	2.69270912838351e-14	28.1995156989312	Up-Regulated
FOXM1	5.68938502126377	5.18979615718126	16.1151553871913	9.76411276731585e-17	2.69270912838351e-14	28.1921830962162	Up-Regulated
N4BP2	4.19653886918597	8.10722617805004	16.0524352398528	1.08949660064115e-16	2.91748241884733e-14	28.0833473376886	Up-Regulated
GPC2	4.6526957002246	8.21311797201633	15.8199264097645	1.64038970800986e-16	4.32992580498546e-14	27.6767365912868	Up-Regulated
LOC81691	4.17131630611807	6.40324188023806	15.7687092159281	1.79626813885305e-16	4.5465269043271e-14	27.5864958087135	Up-Regulated
CEP55	5.15090261200662	5.47841461747885	15.6714327856749	2.1356296619704e-16	5.1921091137141e-14	27.4144272749349	Up-Regulated
CENPH	4.7776543543889	6.81563776731491	15.6478351306045	2.22747158081152e-16	5.34506394787721e-14	27.372552430999	Up-Regulated
ZNF22	1.86791074806862	10.1901528835297	15.5665768315114	2.57599837731523e-16	6.10214384841712e-14	27.2279548563977	Up-Regulated
CD24	4.65690551788701	12.174358189106	15.4874324281926	2.96950211707987e-16	6.8584363271606e-14	27.0865171858211	Up-Regulated
PARD6G	3.35696536616275	8.05297830700874	15.3965894779213	3.49824250258531e-16	7.97987984200849e-14	26.9234365360388	Up-Regulated
TRMT5	1.54454104620435	12.6296076178551	15.2475493076054	4.58473701391253e-16	1.02062874465135e-13	26.6541609485217	Up-Regulated
STIL	3.66164083326394	7.91467030346394	15.2062368897173	4.94345988565605e-16	1.08738462270556e-13	26.5791395019123	Up-Regulated
GINS2	5.70842112896414	7.84346012026072	15.1040681134944	5.95985816587564e-16	1.26575056702166e-13	26.3928901481741	Up-Regulated
MCM2	6.39496500578969	8.04357951879501	15.0333752525549	6.78687999636449e-16	1.42501342832758e-13	26.2634202757477	Up-Regulated
HMGN1	2.27125752792668	12.8438929021358	14.9694240052803	7.63655641814441e-16	1.56778503264505e-13	26.145872088257	Up-Regulated
ZNF300	5.17102765650884	7.88371686637402	14.9424819774742	8.02655424323745e-16	1.62974332694833e-13	26.0962287773739	Up-Regulated
KIF15	5.39408016783989	5.72734393179417	14.9081297853174	8.55368837239046e-16	1.71789673974629e-13	26.0328267804318	Up-Regulated
MLLT4-AS1	4.894232656309	6.79946004599333	14.8878868670841	8.88084787250623e-16	1.76442393699245e-13	25.9954104255183	Up-Regulated
MEX3A	4.66830870207505	9.4665764272213	14.8790537746201	9.02760882795974e-16	1.77450136504481e-13	25.9790708007314	Up-Regulated
KDM1A	2.59545162718305	10.3987472206354	14.7495426063803	1.14897761568261e-15	2.21142285468413e-13	25.7386003955911	Up-Regulated
LOC101928747 /// RBMX /// SNORD61	1.99798826457035	11.877666592598	14.712237196038	1.23199936869976e-15	2.34676828200675e-13	25.669020069054	Up-Regulated
KIF23	4.17607918055916	5.32267646491528	14.6149471615492	1.47877363159556e-15	2.78809187663175e-13	25.4868954155897	Up-Regulated
DEPDC1	4.39748856220168	5.93803613632917	14.570703402523	1.60728087766733e-15	2.98523827034445e-13	25.4037532792006	Up-Regulated
RBM12	2.29211996055325	9.97848299145699	14.5679489808021	1.61565095542807e-15	2.98523827034445e-13	25.3985705998839	Up-Regulated
VEZF1	2.89976046828606	10.6156473308802	14.5551242686358	1.6552160902577e-15	3.02806214848431e-13	25.3744295841892	Up-Regulated
HMGB2	3.00273988314486	12.50953951478	14.3508274036461	2.43879434605882e-15	4.29158125067893e-13	24.9875817490587	Up-Regulated
RAD51AP1	4.41628942798507	8.12239922583103	14.3390269796575	2.49431937460595e-15	4.34788104571643e-13	24.9651049679418	Up-Regulated
BEND3	3.31218692455215	7.29113703966141	14.3242202977736	2.5658316321517e-15	4.43073561376327e-13	24.9368815251046	Up-Regulated
KIAA1211	3.13791879661653	10.5132647156715	14.271274688287	2.83924068223016e-15	4.85746760051544e-13	24.8357732369672	Up-Regulated
LBR	2.56488264910123	10.8808900713921	14.1731760408236	3.42766906689319e-15	5.81037076596196e-13	24.6476616541914	Up-Regulated
HNRNPD	1.71873012341951	13.1052252054214	14.1554765252766	3.54651390031265e-15	5.93521841335135e-13	24.6136136753662	Up-Regulated
WEE1	5.14253799828441	8.41272056847811	14.1295279662676	3.72844855275227e-15	6.15094142046461e-13	24.563637490706	Up-Regulated
ODC1	2.58856539398069	12.0949782133102	13.9199449012567	5.59879603632049e-15	9.07446968097314e-13	24.1573641577766	Up-Regulated
WHSC1	3.10433723472873	9.10215644538403	13.9092350450382	5.71701726104797e-15	9.18550677672899e-13	24.136477180704	Up-Regulated
NCAPG	4.81886383396411	8.02078026533127	13.902664539263	5.79081194652735e-15	9.22386485655051e-13	24.1236569004989	Up-Regulated
LPAR2	5.15439924054783	7.18931300938129	13.7039417806909	8.55290655232042e-15	1.29534470792807e-12	23.7337075701377	Up-Regulated
PRC1	4.84322290092344	8.72051320225	13.6450069287645	9.60919128555731e-15	1.44348802750604e-12	23.6172352567192	Up-Regulated
FAM64A	5.0950053095335	4.82066532969475	13.6088028860006	1.03236293849581e-14	1.53830403343444e-12	23.5454969570971	Up-Regulated
TTC30B	2.91029538799394	5.91562481224537	13.5867532425827	1.07852568246153e-14	1.58158087578109e-12	23.5017350498947	Up-Regulated
YBX1	1.98074770166807	13.2500035762787	13.5497232983796	1.16087543021794e-14	1.68893663969581e-12	23.4281213246233	Up-Regulated
KIF20A	5.27818299691204	5.95911602675915	13.5035215810602	1.27275139347061e-14	1.82299437962454e-12	23.3360623426483	Up-Regulated
RACGAP1	2.64607693405769	10.9062499850988	13.4933688219058	1.29878544132518e-14	1.84597373841272e-12	23.3158008712317	Up-Regulated
CDK6	5.43103070008128	11.0747850090265	13.4448171473136	1.43105427028845e-14	2.00383585075041e-12	23.2187501182246	Up-Regulated
QSER1	2.34906088099306	11.6844189465046	13.4204440978146	1.50259092068069e-14	2.08747161213662e-12	23.1699316721268	Up-Regulated
DEPDC1B	4.28951854454844	7.21154945343733	13.4012716467998	1.5614368886786e-14	2.15303502926228e-12	23.131483373621	Up-Regulated
HNRNPM	1.59355112222525	12.350588530302	13.3694437688007	1.66440235397006e-14	2.26126193340477e-12	23.0675654262338	Up-Regulated
TYMS	5.72684748742262	9.89891792088747	13.358823123539	1.70029116283125e-14	2.29315911063015e-12	23.0462114608254	Up-Regulated
BUB1	5.41700061516241	5.94907837361097	13.2227380836431	2.23719023892593e-14	2.87059472532183e-12	22.771477690002	Up-Regulated
PLK4	3.71782034128784	5.95443451404572	13.2036417465973	2.32539269583769e-14	2.95459952062679e-12	22.7327583739739	Up-Regulated
MKI67	4.83834978153831	6.0970917865634	13.0979235690083	2.88254438605104e-14	3.57546682758553e-12	22.5176588607985	Up-Regulated
LOC101929240 /// SNRNP200	1.54379740803831	12.7066541016102	13.0977974909859	2.88328493429801e-14	3.57546682758553e-12	22.5174015778138	Up-Regulated
TMEM218	2.51999644036236	7.46145252883434	13.0907351097886	2.92508080579406e-14	3.60311453657712e-12	22.5029867325466	Up-Regulated
GAS2L3	4.82831272229492	8.17882164567709	12.96918348712	3.75045803561702e-14	4.55902717921683e-12	22.2539975060556	Up-Regulated
CDC20	5.90343621578294	6.89865701645613	12.9132310595279	4.20737451286695e-14	5.08102345583285e-12	22.1388132943239	Up-Regulated
CBX3	1.71451707986685	13.0347930490971	12.8779484005243	4.52450923066659e-14	5.42852967889783e-12	22.0659944505842	Up-Regulated
KIF18B	5.17455300821467	7.21132032573223	12.8419596756228	4.87332216825319e-14	5.80931443243963e-12	21.99157004807	Up-Regulated
FANCI	4.44363240288337	7.53683736175299	12.8188559849392	5.11168347270044e-14	6.01583283599275e-12	21.9437126763702	Up-Regulated
CDCA4	3.8299717362593	7.06896077096462	12.7187873762708	6.29054577980271e-14	7.31008895430281e-12	21.7357120332589	Up-Regulated
AURKA	4.51790380477905	6.97161938250065	12.7076585765833	6.43785652343685e-14	7.43451718647142e-12	21.7125077417301	Up-Regulated
MEX3B	5.35926013533404	7.85028062015772	12.6715707484433	6.94036067471259e-14	7.96503380041395e-12	21.6371624851295	Up-Regulated
HNRNPDL	1.58268027749621	12.6906777918339	12.6613879877234	7.08930501138774e-14	8.08574621576613e-12	21.6158750007881	Up-Regulated
ZNF559	2.93778922972892	9.69872254133224	12.6493888653657	7.26903420064228e-14	8.23987392179555e-12	21.5907747203189	Up-Regulated
TRIP4	2.10203412862924	8.86635789275169	12.6306705008927	7.55879399545466e-14	8.51608760085462e-12	21.5515850737543	Up-Regulated
ZNF367	3.48098479880978	6.12414833158255	12.6052299943908	7.97172310356316e-14	8.82514657902339e-12	21.4982555797714	Up-Regulated
TTC28	2.9717372361465	9.14492502808571	12.6049496411549	7.97640027437845e-14	8.82514657902339e-12	21.4976674667482	Up-Regulated
CCNB1	4.67586847065914	7.85074347257614	12.5530406917823	8.89281145292511e-14	9.72263178791108e-12	21.3886153794155	Up-Regulated
FAM60A	6.41227588093715	8.69789265841246	12.5126878158541	9.67939198169465e-14	1.05203603321042e-11	21.3036207524088	Up-Regulated
SAAL1	3.79245455448444	6.69342426210642	12.5085519648945	9.76394341944111e-14	1.05501978105856e-11	21.2948985825757	Up-Regulated
MCM3	2.5946719598191	9.70299082994461	12.487887931479	1.01978804035458e-13	1.07715576759934e-11	21.2512894552726	Up-Regulated
IRAK1BP1	3.61639888952618	6.64623106271029	12.4872449309513	1.02116961907679e-13	1.07715576759934e-11	21.2499316621007	Up-Regulated
CREB3L4	4.71708931517505	5.68761406838894	12.4525766679088	1.09857449088907e-13	1.13054893689418e-11	21.1766516689647	Up-Regulated
XRCC5	1.64459996474418	11.611015111208	12.3756232554651	1.29264104736531e-13	1.31231476000927e-11	21.0134801948078	Up-Regulated
HNRNPA3 /// HNRNPA3P1	1.99559093197348	12.0055339038372	12.3712951930516	1.30454830266842e-13	1.31716606494013e-11	21.0042820095708	Up-Regulated
CDK2	4.87230563453334	7.46423447132111	12.3342522515054	1.41117679975204e-13	1.40942236373073e-11	20.9254650734178	Up-Regulated
NT5DC2	5.60132220689102	8.11648388206959	12.3108421180477	1.48313458527815e-13	1.47332675979486e-11	20.8755701343543	Up-Regulated
DDAH2	3.71231617715195	9.86716744303703	12.2895724171581	1.55177474143408e-13	1.52121699141391e-11	20.8301801591423	Up-Regulated
MIR636 /// SRSF2	1.61744971024363	11.9688456058502	12.2676970862022	1.62577318497601e-13	1.57274403868072e-11	20.7834410451238	Up-Regulated
MCM7	3.75089952337597	10.2623303830624	12.2621719382945	1.64502940297704e-13	1.58308376452119e-11	20.7716268368707	Up-Regulated
CD276	2.58788172918775	8.61081218719482	12.2398376908112	1.72528330041756e-13	1.65171292962774e-11	20.7238329224305	Up-Regulated
CASP2	2.65507547671979	10.1705573350191	12.2087428477844	1.84375587234479e-13	1.73811618639361e-11	20.6571917190995	Up-Regulated
NFIB	2.33064088551139	13.640095770359	12.1721289343525	1.99401498893867e-13	1.85142788696582e-11	20.5785725433022	Up-Regulated
DYNLT1	2.24556545303901	12.1253324747086	12.1466235844683	2.10605849363657e-13	1.94568213934614e-11	20.5237103443984	Up-Regulated
PBRM1	2.13178422286926	10.0737039446831	12.1281326994316	2.19130866830962e-13	2.00439654774044e-11	20.4838870043891	Up-Regulated
CDKN3	4.8324322121346	7.38630898296833	12.0968233871584	2.34381215702126e-13	2.13333089779713e-11	20.416362302998	Up-Regulated
F2R	4.34866749709435	7.54561889916658	12.0319036253632	2.69567736293539e-13	2.42966003097352e-11	20.2759699565072	Up-Regulated
E2F7	5.15516735185014	5.77389419078827	12.0124261190995	2.81147931033029e-13	2.49771861849978e-11	20.233748595465	Up-Regulated
FBN2	5.30259793007422	6.33830431103706	12.0039843805178	2.86324167645152e-13	2.52910385400012e-11	20.2154350523357	Up-Regulated
ZGRF1	3.10145123381364	6.30349538475275	11.9730248328536	3.06158827032295e-13	2.68099367159986e-11	20.1481966677899	Up-Regulated
PPP4R1	1.76730700736104	10.5060360729694	11.9655649319069	3.11145312350342e-13	2.69907602643064e-11	20.1319776028431	Up-Regulated
CKAP2L	4.48507031593246	4.83925867453218	11.9020346369248	3.5713562223298e-13	3.02697013394439e-11	19.9935755207833	Up-Regulated
C18orf54	3.60094184141893	7.04379118978977	11.8938232027127	3.63568843766065e-13	3.06742535445917e-11	19.9756505461605	Up-Regulated
LIG3	2.03528700955967	7.0482469946146	11.8611115835412	3.90398839674127e-13	3.26166750332949e-11	19.9041610082948	Up-Regulated
TTC28-AS1	3.16577439752185	6.95969475805759	11.8593648864888	3.91887311651863e-13	3.26166750332949e-11	19.9003399847236	Up-Regulated
C14orf93	3.56408191113337	5.78184727579355	11.8435662324375	4.05617504226186e-13	3.34769913427731e-11	19.8657622150543	Up-Regulated
TTC26	2.41827692676652	5.79310435801744	11.8433061700163	4.05847597595993e-13	3.34769913427731e-11	19.8651927710504	Up-Regulated
SMARCA4	1.64421906644998	12.2057031691074	11.83339700749	4.14715261897677e-13	3.40564173070373e-11	19.8434890176611	Up-Regulated
OIP5	5.17475405395755	5.63745349645615	11.826984150367	4.20559729940303e-13	3.4383549248261e-11	19.8294366589066	Up-Regulated
SENP1	2.46001558844377	5.92666210234165	11.7636364721479	4.8303531858991e-13	3.88045373112424e-11	19.6903509741243	Up-Regulated
HMMR	4.61398174405581	5.44144170731306	11.735266389587	5.14025967182238e-13	4.07624798095546e-11	19.6279006462855	Up-Regulated
DEK	2.0212298327612	12.3786850571632	11.704447118072	5.50009516450049e-13	4.32447907891385e-11	19.5599457231104	Up-Regulated
ZBED4	4.04703674818341	6.35069151222706	11.6901207601638	5.67605748571086e-13	4.44392009167286e-11	19.5283166228745	Up-Regulated
CEP135	2.69768452354771	7.84206598997116	11.6862285659269	5.72485248016454e-13	4.46321093991562e-11	19.5197191957663	Up-Regulated
CASP6	3.65788750416837	6.89277320355177	11.6817560104719	5.78145444153618e-13	4.46962065758427e-11	19.5098374858222	Up-Regulated
MCM10	3.55392931637011	5.94223137944937	11.6719427779599	5.90766334710519e-13	4.54816231935261e-11	19.4881472989632	Up-Regulated
IFT81	2.46306925553543	9.40386667847633	11.6536980106611	6.14986932178182e-13	4.71498487379928e-11	19.4477889939314	Up-Regulated
DNAAF2	2.55485227330012	10.1427708864212	11.633387046027	6.43150708878588e-13	4.89032742713978e-11	19.4028113221741	Up-Regulated
HDAC2	2.15002177697928	11.7097924053669	11.6027018623179	6.88229874437777e-13	5.19037689387217e-11	19.3347627197672	Up-Regulated
BCDIN3D	3.09048480640056	5.65940530598164	11.5865748720651	7.13207344820924e-13	5.33844689707203e-11	19.2989517102454	Up-Regulated
ZNF670	3.00263535059415	6.47149265557528	11.5862993624267	7.13642032568486e-13	5.33844689707203e-11	19.2983396407785	Up-Regulated
SETDB1	2.38251952700287	8.65954525768757	11.572590537122	7.35617694135928e-13	5.47102111201955e-11	19.2678722494193	Up-Regulated
NOL11	1.78060922738512	10.6690491735935	11.5715667108814	7.37286495044037e-13	5.47102111201955e-11	19.2655958863713	Up-Regulated
CHEK1	4.79444804461862	6.05352931469679	11.5267036121533	8.14354251149738e-13	5.97096170575147e-11	19.1657187607062	Up-Regulated
IVNS1ABP	2.32234636685145	11.3831667900085	11.5168662540063	8.32329366088242e-13	6.07863624395749e-11	19.1437844344205	Up-Regulated
DYX1C1	3.01840708419862	5.74392101168633	11.5085786554832	8.47788029999441e-13	6.16715725602349e-11	19.125296166531	Up-Regulated
PPP1R14B	3.68118852159755	10.0052910447121	11.487279796966	8.88880287594545e-13	6.39059963964374e-11	19.0777423087645	Up-Regulated
ZNF678	2.79084126283283	7.55264122784138	11.4779062985596	9.07606186573194e-13	6.47484150938722e-11	19.0567960600138	Up-Regulated
VASH2	6.53387802042942	7.39489816874266	11.4602456857966	9.43993616142117e-13	6.70852694056073e-11	19.0173011666369	Up-Regulated
SLC39A6	1.4910927243561	12.6526890695095	11.4467247033194	9.72859823888391e-13	6.83480264866381e-11	18.9870372777422	Up-Regulated
IGFBPL1	5.79044630073825	10.1559508442879	11.3822215787538	1.12354123314615e-12	7.83383825088357e-11	18.8423429734022	Up-Regulated
RBBP4	1.99634279799365	12.0279947221279	11.3755274193891	1.14049131615224e-12	7.92212708591917e-11	18.8272964263013	Up-Regulated
CCDC15	3.59092634795649	5.9380222260952	11.3696890772688	1.15548822576241e-12	7.99623818255133e-11	18.8141688811528	Up-Regulated
ILF2	2.18095921118733	11.1451523005962	11.3526431950748	1.20044050457194e-12	8.27632059812525e-11	18.7758164267999	Up-Regulated
RUVBL1	2.53373365749715	9.12963470816612	11.3248159933848	1.27771097147534e-12	8.77630692191444e-11	18.713127389183	Up-Regulated
PHACTR4	1.80356248670262	9.8733901232481	11.3010338469865	1.34778060332892e-12	9.22331192878093e-11	18.6594731951612	Up-Regulated
WDR5B	3.50334620186192	5.78672523796558	11.2828786655528	1.4039126522125e-12	9.57199043355364e-11	18.6184654856878	Up-Regulated
LIG1	3.10713864724163	7.61462898552418	11.2737295598825	1.43310173388118e-12	9.73508115328037e-11	18.5977842230366	Up-Regulated
HJURP	4.63048619297352	6.01666678488255	11.270728200865	1.44281202790602e-12	9.76514206579472e-11	18.590997427792	Up-Regulated
ZSCAN2	3.70717048258917	8.434147387743	11.2477277323382	1.51949873095632e-12	1.02093738370472e-10	18.5389497873519	Up-Regulated
MDK	5.05822354772313	9.07335779815912	11.2292189834907	1.58423421670845e-12	1.06057592833775e-10	18.4970175284631	Up-Regulated
GMEB1	2.60632133676938	8.57935656607151	11.219893761004	1.61791327028493e-12	1.07921240054349e-10	18.4758743539255	Up-Regulated
SNRPD1	1.74201664171722	11.8491436243057	11.2065599402698	1.66734854539253e-12	1.10421502054544e-10	18.4456231817708	Up-Regulated
TROAP	4.26524983388693	4.90387770906091	11.2009114994252	1.68875422789804e-12	1.11043102736199e-10	18.4328014152127	Up-Regulated
SNRPB2	1.27924167772054	12.0266087055206	11.1864221657512	1.74496049357894e-12	1.14332039148433e-10	18.3998925068952	Up-Regulated
PATZ1	2.14511076351891	10.1204366981983	11.1531522772666	1.88138587684275e-12	1.22402700163463e-10	18.3242267764462	Up-Regulated
DKC1 /// MIR664B /// SNORA56	1.79186694728218	10.6225716769695	11.0833959091675	2.20402790834331e-12	1.41402165494651e-10	18.1651200345083	Up-Regulated
KHDRBS1	1.57869528951915	12.5880200862885	11.0664852240301	2.29045000994366e-12	1.45431769188072e-10	18.1264546556509	Up-Regulated
DHX9	1.31577649676365	10.2332428395748	11.0569885915568	2.3404966304709e-12	1.47865715628712e-10	18.1047250168272	Up-Regulated
MSH2	1.96599348740057	10.1323624849319	11.0465830831887	2.39662032664104e-12	1.50572866612163e-10	18.0809024426729	Up-Regulated
GART	2.39444626101599	8.08063566684723	11.0452306220548	2.4040155680353e-12	1.50572866612163e-10	18.0778050702352	Up-Regulated
ZNF766	2.26807863606133	8.92547838389874	11.0223758504586	2.53258082108157e-12	1.58089512942987e-10	18.0254280914398	Up-Regulated
ICE2	1.83695561103976	9.02127972245216	11.013849582494	2.58232864218817e-12	1.60652142497343e-10	18.0058709786932	Up-Regulated
DCAF12	1.19368135012114	9.99149593710899	10.9440254369673	3.02931949827316e-12	1.84728502869944e-10	17.8453597020617	Up-Regulated
PRKX /// PRKY	4.12527888023902	9.17599235475063	10.9231180404461	3.17802457255485e-12	1.91896601395738e-10	17.7971756061297	Up-Regulated
DBN1	2.5062536633449	11.5315029621124	10.8777883992948	3.52665029588231e-12	2.10879991964458e-10	17.6925129867857	Up-Regulated
LRIG2	3.00044687267257	5.08252716809511	10.8723791284428	3.57079002584824e-12	2.12432659273342e-10	17.6800056541399	Up-Regulated
ZNF423	2.61561861694582	11.7669913172722	10.8717925241304	3.57561059879901e-12	2.12432659273342e-10	17.6786490782751	Up-Regulated
RRM1	2.36277630840719	11.392337590456	10.8664412873296	3.61989458681727e-12	2.14374334232765e-10	17.6662717998582	Up-Regulated
RYK	2.04481161171608	10.0978296399117	10.8401197904662	3.84603335306409e-12	2.26315790651481e-10	17.6053368560878	Up-Regulated
XPO5	2.08066439532076	9.21812579035759	10.8004193633706	4.21481684575889e-12	2.47229113838372e-10	17.5132594972777	Up-Regulated
ZNF618	4.34983209849369	7.73336628079414	10.7829980609122	4.38789214294626e-12	2.55757360016461e-10	17.4727896481839	Up-Regulated
RFWD3	2.90456434589649	6.54683031141758	10.7409499004011	4.83623989148551e-12	2.81003787657163e-10	17.3749489677285	Up-Regulated
SMC4	3.40873135825401	10.2736704796553	10.7272129111636	4.99266547996344e-12	2.88033795594731e-10	17.3429349385489	Up-Regulated
ZFP62	1.76712299455033	9.68147903680801	10.7262349940216	5.00399677360548e-12	2.88033795594731e-10	17.3406549682936	Up-Regulated
POLE2	4.20901344710516	5.1222356595099	10.7197087578686	5.08029450919604e-12	2.91517396417439e-10	17.3254361528089	Up-Regulated
FANCD2	4.56635737129551	6.43787331879139	10.696808712822	5.35756720284118e-12	3.03984807141542e-10	17.2719906739921	Up-Regulated
MAD2L1	4.14929464278434	9.8225104957819	10.6963422606985	5.3633732276962e-12	3.03984807141542e-10	17.2709013307556	Up-Regulated
RCOR2	4.54284626752259	6.67833668738604	10.6888276347609	5.45780204690214e-12	3.08390851439177e-10	17.2533479125892	Up-Regulated
MCM5	4.48370626870438	7.58563872426748	10.6873748777567	5.47625280069268e-12	3.08490009141459e-10	17.2499535681751	Up-Regulated
NASP	1.85810947804317	11.6402819156647	10.6788930069326	5.58525879445776e-12	3.13674245426128e-10	17.2301303169012	Up-Regulated
APAF1	2.23489988960236	9.46233080327511	10.664714210212	5.77246436538443e-12	3.23205527512752e-10	17.1969716571474	Up-Regulated
CPXM1	5.59390820954975	6.09577536582947	10.6524383625767	5.9397280910609e-12	3.30567337164254e-10	17.1682420765915	Up-Regulated
INSM1	6.59544202383714	10.6875690296292	10.6438610993294	6.05953394898018e-12	3.35215595135649e-10	17.1481567511691	Up-Regulated
FAM83D	4.79688577516842	6.99118404835463	10.6229603486237	6.36193851120659e-12	3.49849815093941e-10	17.0991733835477	Up-Regulated
FUS	1.73114736842723	11.8105379641056	10.6152152182793	6.47788435245695e-12	3.53073360414003e-10	17.0810072751127	Up-Regulated
ZNF253	3.00626223483066	7.83047020435333	10.5857140341008	6.93969433703918e-12	3.77131565486685e-10	17.011740827376	Up-Regulated
TMEM194A	2.57148855417846	8.82565701007843	10.5822124256927	6.99670137635587e-12	3.7894139046072e-10	17.0035117750893	Up-Regulated
ZKSCAN4	2.69067190340174	6.66852675378323	10.5811547283451	7.01401502070499e-12	3.7894139046072e-10	17.0010257887212	Up-Regulated
PRIM1	4.40287194657423	7.84783297777176	10.5784755123217	7.05806807201491e-12	3.80038027497308e-10	16.994727969293	Up-Regulated
BOD1	1.78459194121573	11.3424637615681	10.5774231112971	7.07544955669611e-12	3.80038027497308e-10	16.9922539173515	Up-Regulated
ZNF3	3.03802199498845	8.98214945197105	10.553849838288	7.47648081513738e-12	3.97859022520786e-10	16.9367983839272	Up-Regulated
ZNF829	1.88208501059034	6.94628296792507	10.5528858482964	7.49336687975502e-12	3.97859022520786e-10	16.9345290741446	Up-Regulated
CCNA2	4.10112391213174	7.80345489084721	10.5200589817201	8.09230294426259e-12	4.28428313756848e-10	16.857179382471	Up-Regulated
SUPT20H	1.8617804562032	9.07979598641396	10.5048317365843	8.38654943357079e-12	4.41476563772329e-10	16.8212516178412	Up-Regulated
DNMT3B	2.98746434107483	6.60071414709091	10.4917488998998	8.64809389172596e-12	4.52665243165497e-10	16.7903591827243	Up-Regulated
NEDD1	2.96638979699448	7.52854172885418	10.4755003748847	8.98458356662619e-12	4.68949577854667e-10	16.7519603768758	Up-Regulated
FNBP1L	2.46711974201898	11.845385491848	10.4516798731923	9.50227065003448e-12	4.91802394399683e-10	16.6956047294818	Up-Regulated
TAF1A	3.60645625948423	7.68176055699587	10.4442106678874	9.67080660458001e-12	4.99127077186662e-10	16.6779183995885	Up-Regulated
PPP1R18	2.99859948293401	9.09076471626759	10.4362113427844	9.85469888386827e-12	5.07201312749956e-10	16.6589686755793	Up-Regulated
ZSCAN16	3.20775097005281	6.08486435562372	10.422695209028	1.01735845172589e-11	5.20712800901363e-10	16.6269310019998	Up-Regulated
MCM6	2.07860632367463	10.3960842490196	10.4167975763036	1.03160171501315e-11	5.26544333930885e-10	16.6129441559286	Up-Regulated
TMEM67	3.14859343347279	5.85987748205662	10.3701029971446	1.15182639026783e-11	5.77813998083255e-10	16.502041727521	Up-Regulated
C4orf46	4.33389703947523	8.13033334165812	10.3694551807091	1.15359157123755e-11	5.77813998083255e-10	16.5005011079474	Up-Regulated
LOC100506248 /// LOC728026 /// MIR1244-1 /// MIR1244-2 /// MIR1244-3 /// PTMA	1.62599144290816	13.6097719073296	10.3693276831522	1.15393930450139e-11	5.77813998083255e-10	16.500197890194	Up-Regulated
PPP4C	1.92665427126865	9.17814716696739	10.3581256124101	1.18491397862222e-11	5.90125487412472e-10	16.4735485068262	Up-Regulated
APEX1	1.73614151757739	11.9010851681232	10.3545161820263	1.19507452070789e-11	5.90761011044301e-10	16.4649582648555	Up-Regulated
LL22NC03-N27C7.1 /// ZNF70	2.91070845831744	6.72068265080452	10.3483121312963	1.21274767118377e-11	5.95767843958302e-10	16.4501889652602	Up-Regulated
ZNF616	2.67184024783764	6.36908090859652	10.3473231538078	1.2155895284531e-11	5.95767843958302e-10	16.4478341473966	Up-Regulated
HNRNPAB	1.77922990544123	12.1216686666012	10.3413894098634	1.23278397635095e-11	6.02374380563018e-10	16.4337028244861	Up-Regulated
CDCA8	3.81596475670695	6.66197198629379	10.3404292397517	1.23558959914155e-11	6.02374380563018e-10	16.4314157255646	Up-Regulated
BPHL	2.10866977135662	8.76804873347282	10.3319149198295	1.26075607267626e-11	6.11417059182133e-10	16.4111295377987	Up-Regulated
CHST14	3.41757822036744	6.81598363816738	10.3147405959528	1.31312752334073e-11	6.3514809551745e-10	16.3701810045413	Up-Regulated
NRAS	1.30820729954523	10.9970092177391	10.3092241962242	1.33041733718686e-11	6.40159404666711e-10	16.3570200747791	Up-Regulated
MED1	1.90319203172136	10.2546579092741	10.297885313752	1.36669136126862e-11	6.52885288359413e-10	16.329955376185	Up-Regulated
ZNF813	2.24318438889044	6.82039840519428	10.2976466842638	1.36746553333925e-11	6.52885288359413e-10	16.3293856111006	Up-Regulated
NONO	1.29306493983095	13.2541023790836	10.2899574430156	1.39265289942038e-11	6.62050110188147e-10	16.3110223322247	Up-Regulated
SNRPG	1.52918366961151	12.5805041790009	10.2744023959994	1.44506717509235e-11	6.79402193236166e-10	16.2738502747744	Up-Regulated
CBX1	1.68423780835109	12.785494863987	10.272014211673	1.45329128144568e-11	6.81534594093193e-10	16.2681403808119	Up-Regulated
SOX11	5.4311417336406	10.9264026880264	10.2609323512468	1.49208462827971e-11	6.92694665244327e-10	16.24163499149	Up-Regulated
CCNJ	2.90021847327228	7.72285726666451	10.2318155225323	1.59913893867581e-11	7.38682254247821e-10	16.1719166924507	Up-Regulated
PTK7	3.2766540677924	8.41444598138332	10.2250988572187	1.62493033699078e-11	7.48724135575529e-10	16.1558182054509	Up-Regulated
ZNF606	2.70675798755908	9.03186224400997	10.2116252551355	1.67795824762267e-11	7.71234690082689e-10	16.1235067527107	Up-Regulated
MIS18BP1	3.02699368974941	7.17451342940331	10.2064320822681	1.69886661155141e-11	7.75060700781119e-10	16.1110464479524	Up-Regulated
PSIP1	1.34717380662679	12.3376324176788	10.1826160739463	1.79822048130972e-11	8.1435587826372e-10	16.0538575842208	Up-Regulated
C1orf56	3.05631805141928	5.74687856435776	10.1766680688135	1.82394870090075e-11	8.23987778644088e-10	16.0395630749083	Up-Regulated
SGOL2	3.63443937282331	7.3635256960988	10.1756100958589	1.82856427378072e-11	8.24058099674303e-10	16.037020017768	Up-Regulated
WDR34	2.32439704848687	8.94440218806267	10.1628771543964	1.88505994371851e-11	8.47451400975352e-10	16.0064021529648	Up-Regulated
ZNF709	3.75219088623882	7.82805451005697	10.1554560609844	1.91880741253673e-11	8.60529236928183e-10	15.9885473718019	Up-Regulated
ZNF764	2.37585903854988	6.40218494832516	10.1481934591712	1.95243251696938e-11	8.73488997967149e-10	15.9710668651196	Up-Regulated
UTP15	2.03892550584276	5.770403675735	10.1412031655388	1.98536608905295e-11	8.86077517570808e-10	15.9542351966646	Up-Regulated
GPX7	5.00369436827749	6.2131435573101	10.1374180413996	2.00343560375259e-11	8.91987461458711e-10	15.9451184404181	Up-Regulated
HNRNPUL1	1.18196604029853	10.41507345438	10.1354519670495	2.01288757445899e-11	8.94041435415356e-10	15.9403822548529	Up-Regulated
HMGN2	1.17141661470235	13.4240148961544	10.1145382724575	2.11629894400377e-11	9.35475014075543e-10	15.8899704546631	Up-Regulated
TDRD3	2.21374115963214	8.3900588452816	10.0908714474137	2.23989918391219e-11	9.85395648122512e-10	15.8328525340834	Up-Regulated
ZNF135	2.59343512048606	4.62573676556349	10.0718917827163	2.3443400134473e-11	1.02889240922721e-09	15.7869931302437	Up-Regulated
LOXL1	4.98304739075634	6.85760609805584	10.0706023554616	2.35161359240247e-11	1.02963896556447e-09	15.7838758362714	Up-Regulated
HES6	3.68846825549477	10.2683404237032	10.0693505402367	2.35869708063472e-11	1.03029895883895e-09	15.7808492618431	Up-Regulated
MSH6	1.92345186766342	10.4801449179649	10.0609942901419	2.40654381591562e-11	1.04135152427805e-09	15.7606406359307	Up-Regulated
HNRNPR	1.07679276717337	13.1906152367592	10.0558096780492	2.436727981706e-11	1.05194913359771e-09	15.7480976029037	Up-Regulated
CEP95	2.36959775739353	8.44356246292591	10.0521996210696	2.45797365732284e-11	1.05864753534625e-09	15.7393617590739	Up-Regulated
FANCE	3.00374307902719	4.80773183703423	10.049820519447	2.47207844823848e-11	1.06224636018843e-09	15.7336037153666	Up-Regulated
CCDC88C	4.85719761192075	7.51731935888529	10.0453177034732	2.49900091222843e-11	1.07132343051612e-09	15.7227036797252	Up-Regulated
TACC3	3.72157057866394	6.38938429951668	10.024607082953	2.62674489309714e-11	1.11830334999438e-09	15.6725345843081	Up-Regulated
RBM28	1.84946979298765	7.87718518078327	10.0132075814238	2.6998871457983e-11	1.14680034006702e-09	15.6448963602982	Up-Regulated
ESPL1	3.64706156997063	5.1626331359148	10.0060525118547	2.74685652262044e-11	1.164074953405e-09	15.6275400166147	Up-Regulated
GIN1	1.53087225809754	7.68744264543056	9.99213560027512	2.84062132499458e-11	1.20105629798455e-09	15.5937617685137	Up-Regulated
TRIM45	3.02451969061786	5.68807183206081	9.96792002288864	3.01164825452968e-11	1.26587665857934e-09	15.5349260611327	Up-Regulated
LRR1	4.14355246933849	6.1577837318182	9.94631750772934	3.17309649543879e-11	1.32946267451752e-09	15.4823736128705	Up-Regulated
MKS1	2.38469848845169	4.65772136300802	9.94405609987394	3.19050116935541e-11	1.33373054538868e-09	15.4768687074523	Up-Regulated
LSM8	2.03367170727687	9.09952241182327	9.94232628287372	3.20388037009909e-11	1.33630017151966e-09	15.4726573865869	Up-Regulated
KIF22	2.53993728768971	7.67830403149128	9.93750230068967	3.24149508851043e-11	1.34591246630129e-09	15.4609110789118	Up-Regulated
GABPB1-AS1	3.12952115854271	6.72958866506815	9.92834922503341	3.31411147241689e-11	1.36990688312856e-09	15.4386150260146	Up-Regulated
DOCK7	1.4779616097207	10.2805441319942	9.92675151632309	3.32695644723231e-11	1.37214674722124e-09	15.4347220151842	Up-Regulated
ZNF93	3.21792240181433	8.0953339189291	9.89911254893073	3.55739927964037e-11	1.45742941219324e-09	15.3673227352019	Up-Regulated
CNTLN	3.40595774515438	5.53476037085056	9.89254415369514	3.61452427021209e-11	1.47755674647586e-09	15.3512904075339	Up-Regulated
BTF3L4	1.35064662902461	10.8053904473782	9.88518529352339	3.67963876712702e-11	1.4988305166828e-09	15.3333218922107	Up-Regulated
RCC1	3.35834357323434	6.88421723991632	9.88257926631733	3.70298451993787e-11	1.49912718295314e-09	15.3269568961251	Up-Regulated
PIN4	1.0129085996373	10.3311409056187	9.88203725099304	3.70785908215395e-11	1.49912718295314e-09	15.3256329573806	Up-Regulated
GTF2IRD1	2.86184418442761	9.92068733274937	9.87058342304159	3.8124160654647e-11	1.53508360599831e-09	15.2976464665011	Up-Regulated
RNF138	1.53322806725135	10.9778741598129	9.8704763168074	3.81340788630852e-11	1.53508360599831e-09	15.297384679041	Up-Regulated
SNRPE	1.71942276510633	13.0273397266865	9.86662280455331	3.84926802846e-11	1.54615055134468e-09	15.2879649693222	Up-Regulated
UMPS	1.92505167370383	7.84845176339149	9.84748738168128	4.03251238058686e-11	1.60579162189878e-09	15.2411602401537	Up-Regulated
HMGB3P1	3.07288362912321	5.47087448835373	9.83818183399869	4.12482268546442e-11	1.63550104633747e-09	15.2183815605869	Up-Regulated
ZSCAN25	2.38234477101068	7.21230813860893	9.83257960394599	4.18143515183073e-11	1.65086276282856e-09	15.2046625429001	Up-Regulated
MFAP3	1.67566412180542	9.42435359954834	9.82206910418461	4.28979960179332e-11	1.69003469599862e-09	15.1789126737174	Up-Regulated
BRCA1	2.90862070886713	7.81343029439449	9.81149524610309	4.40171537532004e-11	1.72676210169402e-09	15.152992786672	Up-Regulated
TMEM97	2.32120614688889	10.5022950470448	9.80312988311355	4.49236751933798e-11	1.75117035136725e-09	15.1324761084304	Up-Regulated
NUP62	1.85941869913325	9.96439784765244	9.80207150632883	4.50397192485961e-11	1.7519976685396e-09	15.1298796982774	Up-Regulated
NUP205	2.23081086039061	9.29469746351242	9.79747901129658	4.55468158091727e-11	1.76611810823629e-09	15.1186116660857	Up-Regulated
TCF3	2.79090691964154	10.4976943582296	9.79673323519333	4.5629712360173e-11	1.76611810823629e-09	15.1167815840583	Up-Regulated
ANTXR2	4.57039660480824	8.04267606139183	9.78463182181905	4.69966028287419e-11	1.80907548013888e-09	15.0870752492071	Up-Regulated
ZCCHC11	1.9977607746356	9.1704411059618	9.77725678254582	4.78500888775221e-11	1.83428649831945e-09	15.0689615997273	Up-Regulated
SMARCAD1	2.14406549592733	10.04979147017	9.77188515035868	4.84816852996349e-11	1.85068606990549e-09	15.0557639234914	Up-Regulated
ARID1A	1.22446610763488	11.2745448946953	9.77167544909896	4.85065140560086e-11	1.85068606990549e-09	15.0552486263622	Up-Regulated
MASTL	2.59446138119408	7.43330003321171	9.76449129360543	4.93650175904186e-11	1.87310809935261e-09	15.0375915360256	Up-Regulated
CEP192	2.93112827795238	6.61902007460594	9.75028567050722	5.11085849429274e-11	1.91965970456094e-09	15.0026570371183	Up-Regulated
GSE1	3.91370895903121	10.5130178779364	9.74161219022588	5.22039691012439e-11	1.94863179208825e-09	14.9813140230223	Up-Regulated
WDR70	1.75491109261146	8.41028733551502	9.72940803528552	5.37860158541204e-11	2.00253197629306e-09	14.9512660901982	Up-Regulated
PCNA	2.08110583069836	11.5606810450554	9.71002707222851	5.63997753615522e-11	2.09256756898675e-09	14.903507452514	Up-Regulated
LSM5	1.80924631806037	11.5933918356895	9.70228908740428	5.74792684546414e-11	2.12408888647282e-09	14.8844255524219	Up-Regulated
SLC25A15	2.643323255454	7.36403541266918	9.69741151566378	5.8170543874045e-11	2.14534359113918e-09	14.8723933570291	Up-Regulated
ONECUT2	4.70391824370936	7.44199763983488	9.67617392434034	6.12808941704808e-11	2.23772150511457e-09	14.819966771264	Up-Regulated
ZKSCAN7	3.78899427850237	7.46066992729902	9.67340410197511	6.16988913548902e-11	2.2395471941185e-09	14.8131248428762	Up-Regulated
PIBF1	2.40641165744921	8.66914275288582	9.67304964225305	6.17525931497282e-11	2.2395471941185e-09	14.8122491940657	Up-Regulated
SPIN4	3.90299117902996	9.78281924128532	9.67211850367134	6.18938912869181e-11	2.2395471941185e-09	14.809948852142	Up-Regulated
VANGL2	4.19243514296497	8.59845279157162	9.6719074195252	6.19259687263486e-11	2.2395471941185e-09	14.8094273609016	Up-Regulated
RFC4	2.88957278834664	9.50401934981346	9.67183532899853	6.19369278667833e-11	2.2395471941185e-09	14.8092492572167	Up-Regulated
POLD1	3.16620650465189	7.15431700646877	9.6694087856608	6.23069671817531e-11	2.24852701683057e-09	14.8032539434747	Up-Regulated
CCT6A	1.47449184139731	11.8013978898525	9.6618519103746	6.34739009252452e-11	2.28431160951914e-09	14.784577998116	Up-Regulated
POLG2	2.76437333624373	6.99238044768572	9.63754833206437	6.73805164272319e-11	2.39882428136024e-09	14.7244631076688	Up-Regulated
CDCA3	4.12195739861925	6.70505861938	9.62198003771887	7.00112794411922e-11	2.48768925045175e-09	14.6859137344737	Up-Regulated
NUP37	3.09978801132696	7.94909442961216	9.60881253717434	7.23181628832767e-11	2.56472686294492e-09	14.653283962862	Up-Regulated
TPRKB	1.79366995545052	10.2846047580242	9.59792567393775	7.42840616965586e-11	2.62939963212129e-09	14.6262883515029	Up-Regulated
SRSF3	1.09123582106371	12.5071439743042	9.5901645771869	7.57187873343795e-11	2.67505933762396e-09	14.6070339418902	Up-Regulated
SLC25A13	3.01240671597995	8.36954683065414	9.58471519055617	7.67430573513451e-11	2.69589559052136e-09	14.5935098479319	Up-Regulated
PPM1G	1.46966286902486	9.54750053584576	9.58469814412066	7.67462835208225e-11	2.69589559052136e-09	14.5934675365104	Up-Regulated
FBXO5	3.21088509810599	9.12486016750336	9.58381628967946	7.69133704014174e-11	2.69663822562996e-09	14.5912786089971	Up-Regulated
TRIM24	1.8171083666535	10.5744758546352	9.58111161476432	7.74281525209958e-11	2.70954540555007e-09	14.5845644566961	Up-Regulated
DACH1	5.72327823967103	10.146072126925	9.57049791880957	7.94825068819514e-11	2.76910822360036e-09	14.5582073732058	Up-Regulated
UNG	1.76406529075221	10.5496520400047	9.57000209575996	7.95798271760453e-11	2.76910822360036e-09	14.5569757259844	Up-Regulated
PARP16	1.64432268490193	6.53183573484421	9.55268852514174	8.30555945049374e-11	2.87381689076354e-09	14.5139475614245	Up-Regulated
AAR2	1.51817256525944	8.1280480325222	9.55164384335362	8.32702145915162e-11	2.87585748599522e-09	14.5113500168139	Up-Regulated
ZNF286A	3.08968846518019	7.53515039384365	9.54072888693837	8.55467621564304e-11	2.94896926187382e-09	14.4842019087009	Up-Regulated
CNOT10	1.7300929463344	7.43517760932446	9.53215112562115	8.73803876047223e-11	3.00656875562841e-09	14.462855871018	Up-Regulated
RPL23 /// SNORA21	1.256650322362	13.9171423316002	9.52023842296209	8.9993722707123e-11	3.08350004739133e-09	14.4331945304848	Up-Regulated
KDM5B	1.7201191944632	10.4146787822247	9.51968566628349	9.01169034795324e-11	3.08350004739133e-09	14.4318177691011	Up-Regulated
ZNF625 /// ZNF625-ZNF20	1.46824015489957	8.98357138037682	9.51218970642568	9.18044700494837e-11	3.13543658614475e-09	14.4131434399664	Up-Regulated
SNRPF	2.16751788598806	10.1018907725811	9.50536524518645	9.33689283178376e-11	3.17712281496996e-09	14.3961355013523	Up-Regulated
NUP54	1.74147768831446	10.8125953674316	9.47206593532084	1.01402395699995e-10	3.40038487359132e-09	14.3130582758572	Up-Regulated
RAD51	3.65334420165552	5.67664671689272	9.43665082800092	1.10723821944003e-10	3.67957564399163e-09	14.2245410850407	Up-Regulated
PRKX	4.4964314462685	8.78443556278944	9.41447545360046	1.17001700620894e-10	3.86042932566473e-09	14.1690308957292	Up-Regulated
MTFR2	3.29090562812713	5.35723409056664	9.366800187605	1.31758949679205e-10	4.3012546170012e-09	14.0494678741967	Up-Regulated
DCLRE1B	3.03097802521247	8.14982375502586	9.36372956181799	1.32772214871576e-10	4.32668820843406e-09	14.0417568484436	Up-Regulated
DHFR	2.23754719490947	10.6229094564915	9.34895767025302	1.37759106867485e-10	4.48129404505374e-09	14.0046438903631	Up-Regulated
H2AFY2	3.26116567681193	10.0735797584057	9.32852713812117	1.44973315120666e-10	4.67313191951676e-09	13.9532665475625	Up-Regulated
NARS2	2.08566437655615	9.22439442574978	9.32797409057481	1.45173876809148e-10	4.67313191951676e-09	13.9518750125962	Up-Regulated
GATC /// SRSF9	1.19331637085209	12.4070965647697	9.32556438246715	1.46051064862114e-10	4.69319221818658e-09	13.9458114213103	Up-Regulated
AP4M1	1.50138821775615	7.30270391702652	9.31553149937478	1.49761826400938e-10	4.77918698861853e-09	13.9205572422055	Up-Regulated
SOX12	1.86774913502126	7.8298278003931	9.31140433865222	1.51316112416552e-10	4.82046173986315e-09	13.9101647325028	Up-Regulated
GCN1L1	1.12861890445354	9.31130081415176	9.3094609668585	1.52053678726696e-10	4.83562103585744e-09	13.9052703919482	Up-Regulated
E2F5	2.91418427977002	7.46645306795835	9.29803091666703	1.56466622647416e-10	4.95889157230928e-09	13.8764739460034	Up-Regulated
NCBP2	1.11222438966698	10.7484860122204	9.29060869554588	1.59402033301981e-10	5.01749807380018e-09	13.8577654255115	Up-Regulated
TGFBR1	2.75200064848309	10.4381558448076	9.27856094002475	1.64287025342467e-10	5.16246831165437e-09	13.8273822347014	Up-Regulated
KNOP1	1.64781100161163	7.89026600122452	9.27662347524757	1.65086756183623e-10	5.17879116129847e-09	13.8224943586119	Up-Regulated
MBTD1	2.69578225602988	10.7174609303474	9.26906865828436	1.68243325558079e-10	5.26886767175698e-09	13.8034301720188	Up-Regulated
RARS2	1.86784522253492	9.29257968068123	9.26112046329136	1.71630819016079e-10	5.34776162387874e-09	13.7833651754358	Up-Regulated
NINL	3.28459926365841	8.4209900945425	9.26030430756059	1.71982580947198e-10	5.34970058613027e-09	13.7813043405217	Up-Regulated
MDC1	2.21660755906511	9.58369939029217	9.25502203221556	1.74277100665065e-10	5.41196300670321e-09	13.7679641976213	Up-Regulated
ATAD2B	3.21297599622595	8.22389397025108	9.24782896423032	1.77451982920842e-10	5.50130920877247e-09	13.749792509279	Up-Regulated
RFX7	2.39822700245661	10.9440135806799	9.23413183250357	1.83661892392593e-10	5.64645721420622e-09	13.715170854635	Up-Regulated
CDK4	2.70060640018479	10.3655835092068	9.2288783935596	1.86102126277968e-10	5.70250246639803e-09	13.7018853890368	Up-Regulated
KDM2B	1.88486112370665	10.79280346632	9.21938387443327	1.90596646498208e-10	5.81398673944278e-09	13.677865378474	Up-Regulated
G2E3	2.35711427063112	9.27025386691093	9.21854492870214	1.9099907727671e-10	5.81398673944278e-09	13.6757423728812	Up-Regulated
YAE1D1	1.64954288189228	9.06597530841827	9.21134641992961	1.94487953615249e-10	5.90074535131192e-09	13.6575222704505	Up-Regulated
DDX11	2.65287087127748	7.42910413444042	9.20794591929124	1.96158619154035e-10	5.94167673132641e-09	13.6489129057469	Up-Regulated
MCM4	2.1681090289282	9.83127772808075	9.20424704526388	1.97992516125598e-10	5.98741034443973e-09	13.6395463890061	Up-Regulated
MVB12A	2.25658906326603	7.88609731197357	9.19531912536747	2.02491411734059e-10	6.11345394544153e-09	13.6169311245654	Up-Regulated
DDX11 /// DDX12P /// LOC642846	3.95346475419728	5.63927897065878	9.18214515560814	2.09321333300522e-10	6.27862057693791e-09	13.5835410142807	Up-Regulated
FANCF	2.51155491879112	8.39851951599121	9.17119889289669	2.15174949904262e-10	6.43331318670072e-09	13.5557797380107	Up-Regulated
SYNCRIP	2.05969346776182	10.8900202810764	9.16543614923907	2.18323497175962e-10	6.51690348517003e-09	13.5411582561742	Up-Regulated
ZNF74	2.33656961811699	7.05853067338467	9.13797921585078	2.33983360608021e-10	6.97308153863613e-09	13.4714332556528	Up-Regulated
REC8	2.69031427167206	8.78953818976879	9.11438107171164	2.48356613018718e-10	7.33048744208762e-09	13.4114280668586	Up-Regulated
DIDO1	2.92142415529321	8.53014945983887	9.09907618855965	2.58157336848629e-10	7.57138589357479e-09	13.3724717504986	Up-Regulated
DRAXIN	4.97823076595662	8.35157650709152	9.09752872897502	2.59169999634953e-10	7.58903975159275e-09	13.3685312061122	Up-Regulated
TLK2	1.62931888209664	10.6344390809536	9.08730619693645	2.65962287574753e-10	7.77560947392201e-09	13.3424920245135	Up-Regulated
H2AFY	1.09264021267292	12.848660081625	9.08325735157853	2.68702489677572e-10	7.81860771932677e-09	13.332174869905	Up-Regulated
CENPI	2.54999026113194	5.03043092042208	9.08230610259445	2.69350450670176e-10	7.8251388003661e-09	13.3297506112588	Up-Regulated
ZWINT	3.92413074671016	9.13516058027744	9.07655268742834	2.73303628348577e-10	7.91509583228315e-09	13.3150854943818	Up-Regulated
GTF2H2 /// GTF2H2B	2.57696363124771	8.47276179492474	9.07440773035672	2.74792537865696e-10	7.94576169349683e-09	13.3096170118876	Up-Regulated
ZNF700	2.06601427055081	7.24396961927414	9.06574940421808	2.80887297040352e-10	8.08404141341835e-09	13.2875368104893	Up-Regulated
PRRC1	1.84571291077958	10.4375157505274	9.04640145435544	2.95010164560358e-10	8.41188705336689e-09	13.238160673513	Up-Regulated
XRN2	2.47830572784671	8.83982256054878	9.04323534549688	2.97389307885477e-10	8.4364068913864e-09	13.2300760572629	Up-Regulated
DPH5	1.7744063848426	8.8087852448225	9.04282849362247	2.97696449271199e-10	8.4364068913864e-09	13.229037071103	Up-Regulated
SMARCC1	2.38563315974556	10.3193624615669	9.04108907793982	2.99013226544641e-10	8.46074638111077e-09	13.2245948438578	Up-Regulated
ZNF140	1.84205900030097	9.70453244447708	9.03957729438778	3.00162507782246e-10	8.47079593416876e-09	13.2207336351245	Up-Regulated
FBLN1	3.0411509251305	9.65401066839695	9.03941613156207	3.002852918158e-10	8.47079593416876e-09	13.2203219954744	Up-Regulated
SPDL1	2.88180016602582	8.26889622956514	9.0322183681258	3.05821583399336e-10	8.58763738065277e-09	13.2019341022938	Up-Regulated
CPSF3	1.63916233773174	9.22628811001778	9.00437758125047	3.28234847922774e-10	9.16132218288382e-09	13.1307461808169	Up-Regulated
UBE2J2	1.14782521020064	9.42060619592667	8.99596731917292	3.35329948080241e-10	9.34523597387423e-09	13.1092214540187	Up-Regulated
YTHDF2	1.22005587357742	11.8404509723186	8.98915337203136	3.41192986932436e-10	9.49431147522683e-09	13.0917754469027	Up-Regulated
SRSF10	1.60788342248091	10.6462718248367	8.98849381866618	3.4176602084812e-10	9.49595604091838e-09	13.0900864446598	Up-Regulated
ZNF107	2.62144967129356	8.01098594069481	8.98780597135203	3.42364683159171e-10	9.49830668278079e-09	13.0883249258199	Up-Regulated
AURKB	4.29629952415281	5.38864909857512	8.98385515503639	3.45824024600798e-10	9.57989580592047e-09	13.0782060193252	Up-Regulated
MGME1	1.96728274310649	8.73394903540611	8.97789868073997	3.51107067271908e-10	9.70240325204333e-09	13.0629463202898	Up-Regulated
CDKAL1	3.1551267975255	7.31207962334156	8.97651412009113	3.52346841052177e-10	9.70240325204333e-09	13.0593985938814	Up-Regulated
RBM15B	1.55174743984393	9.58423016965389	8.97032739432887	3.57941405283797e-10	9.81501026699567e-09	13.0435429835232	Up-Regulated
ALDH18A1	1.1603816067159	10.037129253149	8.96308013036887	3.64610399462968e-10	9.93644004554168e-09	13.0249630102645	Up-Regulated
EXOSC8	1.54424083184617	10.1481382548809	8.95936325375542	3.68079741299898e-10	1.00014843823503e-08	13.0154313048681	Up-Regulated
LMNB2	2.82083651894017	8.5369131565094	8.94724223039055	3.79629308835404e-10	1.02850597351199e-08	12.9843351215128	Up-Regulated
EBF1	5.17637083308417	10.6532769501209	8.94316781896517	3.83594109698798e-10	1.03772596850728e-08	12.9738780074215	Up-Regulated
NRM	2.8487030562119	7.5712596476078	8.9381315836416	3.88553295688472e-10	1.04960515269531e-08	12.9609493417819	Up-Regulated
ZNF677	2.35737144416161	7.78493990004063	8.9328503350018	3.93824031512977e-10	1.06146045956708e-08	12.947388135678	Up-Regulated
TMPO	3.23353194418224	11.3272846341133	8.92568095205541	4.01096076955468e-10	1.07875578077237e-08	12.9289727427902	Up-Regulated
MRPL42	2.3911777256954	9.24733445048332	8.90645621667985	4.21279753714291e-10	1.12323030438369e-08	12.8795586532929	Up-Regulated
ZNF850	3.27001745401606	6.57862418889999	8.89683415640447	4.31767847119582e-10	1.1478812246372e-08	12.85480858662	Up-Regulated
PLGRKT	1.90493055683398	8.55314935743809	8.89472525161655	4.34101927142863e-10	1.15242834882452e-08	12.8493824039544	Up-Regulated
RBL1	2.46897146962432	5.48954895883799	8.89338991345254	4.35586494712896e-10	1.15471042508037e-08	12.8459462975996	Up-Regulated
LIN9	1.87745705210728	5.49700108915567	8.89056712544527	4.38741807863755e-10	1.16005941640635e-08	12.8386819043563	Up-Regulated
RCC2	2.09593430028753	10.5020478367805	8.88916999697417	4.40312133596281e-10	1.16223532749407e-08	12.8350860355236	Up-Regulated
ZNF501	2.41154483069293	7.00095009803772	8.88744356359128	4.42260508600016e-10	1.16571289834558e-08	12.8306422644842	Up-Regulated
TMOD1 /// TSTD2	1.45411813403914	9.79690515995026	8.87979424815282	4.50999544170488e-10	1.18536537377498e-08	12.8109485565659	Up-Regulated
TMEM39A	2.38330597143907	6.5398862734437	8.85811881269254	4.76731947702321e-10	1.23889960586439e-08	12.7551022044276	Up-Regulated
ALMS1	2.07956809070912	8.67480725049973	8.84983877021644	4.86952732269057e-10	1.26191102863049e-08	12.7337526866297	Up-Regulated
MED14	1.68189514986416	9.13147519528866	8.84797469283089	4.89284383279193e-10	1.26440665032862e-08	12.7289450617056	Up-Regulated
TSKU	2.31512611308079	5.62199502438307	8.84284132820838	4.95764398416919e-10	1.27936295943428e-08	12.7157033119209	Up-Regulated
ACTL6A	3.10843263077833	8.80678009986877	8.84057963665947	4.98647118150537e-10	1.28500736430509e-08	12.7098680871591	Up-Regulated
PASK	2.38388878903409	7.15304830670357	8.83595423024464	5.0459594240976e-10	1.29852635486144e-08	12.6979323438116	Up-Regulated
CAD	1.85809336982758	8.08091533184052	8.83263340087602	5.08911518434734e-10	1.30781058777727e-08	12.6893613131011	Up-Regulated
GNAI3	1.69842623505998	11.5181628465652	8.82623003145173	5.17339578444620e-10	1.3276226931835e-08	12.6728302280214	Up-Regulated
ASF1B	3.27595569199396	3.87080123648047	8.81057589373725	5.38547925213499e-10	1.38013176340774e-08	12.6323947206947	Up-Regulated
ZNF286A /// ZNF286B	2.19983046064493	10.8885736465454	8.80974461003465	5.39698638884473e-10	1.38116506241945e-08	12.6302465789921	Up-Regulated
UBE2S	2.15585299349025	11.3962438106537	8.80693969190819	5.43599914319166e-10	1.38922484327458e-08	12.6229976556248	Up-Regulated
NID2	5.605911930563	7.69601234793663	8.8062120191521	5.44616702253075e-10	1.38990094026658e-08	12.6211169191051	Up-Regulated
NUP107	3.33945610069553	8.74000732600689	8.80175387318426	5.50888617339979e-10	1.40396813552976e-08	12.6095929346767	Up-Regulated
TP53I3	2.50413988283289	7.31921078264713	8.79872776620592	5.55187798511514e-10	1.41297588885637e-08	12.601769198008	Up-Regulated
DET1	2.22089691007669	7.22756451368332	8.7778239340345	5.85835484742188e-10	1.48483981503174e-08	12.5476917213052	Up-Regulated
SPC25	3.78377000329948	5.482361510396	8.7658897665308	6.04100676299976e-10	1.52182506502919e-08	12.5167930579511	Up-Regulated
FKBP7	2.84029357925601	7.52311125397682	8.75935127764211	6.14352979626456e-10	1.54186520718173e-08	12.4998564854212	Up-Regulated
GABPB1	2.01862410302105	9.11893238127232	8.75893582598596	6.15010368400136e-10	1.54186520718173e-08	12.4987801587974	Up-Regulated
ZEB1-AS1	3.22790339311608	7.93038693070412	8.75663552552176	6.1866324435725e-10	1.542650575707e-08	12.4928202774575	Up-Regulated
SMO	3.29717712749837	5.0752097517252	8.75562965266955	6.2026751443623e-10	1.54363997253596e-08	12.4902139319348	Up-Regulated
ZNF599	2.04904593629876	5.55541300028563	8.74883258129714	6.31219941894701e-10	1.56341164428799e-08	12.4725984175627	Up-Regulated
UBE2I	1.78629840047736	11.1435185372829	8.74202769710007	6.42382550593517e-10	1.58892936911866e-08	12.4549566692738	Up-Regulated
GTF2E1	1.06114160483665	8.56529504060745	8.7371329635203	6.50536064144119e-10	1.60480038146741e-08	12.4422633085193	Up-Regulated
PCGF2	2.83468404762175	10.0421006083488	8.73267979729528	6.58045678358752e-10	1.6190026629873e-08	12.4307123604966	Up-Regulated
SFT2D3	2.539839793796	7.50215830653906	8.7198956097885	6.80099209798372e-10	1.66439643701252e-08	12.3975375660616	Up-Regulated
BMI1 /// COMMD3-BMI1	1.53763764493379	12.7346289455891	8.71371402671188	6.91031670633673e-10	1.68891430929873e-08	12.3814888719367	Up-Regulated
MND1	3.51940193736119	5.61852852255106	8.70762423546831	7.01977025531193e-10	1.71339887724437e-08	12.3656736665539	Up-Regulated
U2SURP	1.34657720032975	10.6799693107605	8.6954019551724	7.24480916298444e-10	1.76366717924194e-08	12.333917934626	Up-Regulated
PCDHB16	4.35138831447493	7.62821600586176	8.69316888024316	7.28671295336146e-10	1.771534147885e-08	12.3281139143512	Up-Regulated
EIF4EBP1	3.14929595360389	6.99602204561234	8.68590621636312	7.42471375941291e-10	1.80034693087496e-08	12.3092329664011	Up-Regulated
ZNF124	3.1294029521556	6.77768352627754	8.65342815364485	8.07520381677184e-10	1.94531344097123e-08	12.2247157618513	Up-Regulated
WDR27	2.30600708023257	7.84257450699806	8.63783611766962	8.40784820430382e-10	2.00972588966263e-08	12.1840926386704	Up-Regulated
CAPRIN1	1.66359232697893	12.0194061398506	8.63676091852412	8.43129525309976e-10	2.01012957924547e-08	12.1812901893106	Up-Regulated
COMMD3	1.45834638618747	11.323644220829	8.6323166562846	8.52892129623788e-10	2.03078452049726e-08	12.1697048817775	Up-Regulated
SETMAR	1.42365934009012	8.06701901555061	8.6132230184974	8.96163244145513e-10	2.12015470705207e-08	12.1199027366002	Up-Regulated
NUDT1	2.54282871238616	6.94591940939426	8.60696153713762	9.10835412396706e-10	2.15211073079974e-08	12.1035606691135	Up-Regulated
EBF3	6.82521317072726	7.10836667567492	8.59405176043503	9.41863801801164e-10	2.21691942240511e-08	12.0698511242172	Up-Regulated
DCAF13	2.00677919194766	9.57465323805809	8.59156081884968	9.47973630706015e-10	2.22846167615204e-08	12.0633444116339	Up-Regulated
EFTUD1	1.44424705852864	8.3258058577776	8.589748481265	9.52444340309659e-10	2.23612631205865e-08	12.0586098153877	Up-Regulated
HELLS	3.91525004170684	7.63085056096315	8.58539123944639	9.63281011894302e-10	2.25869838283896e-08	12.0472251278417	Up-Regulated
DBF4	2.87582454990279	8.26170137524605	8.57261614622257	9.95783257556244e-10	2.3260540138896e-08	12.0138321186808	Up-Regulated
USP1	1.6501526504393	11.5514121353626	8.56899905637666	1.00518728647834e-09	2.33914930633002e-08	12.0043735641332	Up-Regulated
TOP2B	1.22174159138792	12.3270913660526	8.55771864397234	1.0351004881425e-09	2.40572977602629e-08	11.974864977287	Up-Regulated
DLEU2	4.1480436740134	8.04763194173574	8.55242301971287	1.04945471192219e-09	2.42688872549461e-08	11.9610064783687	Up-Regulated
IKBIP	2.78973325640567	6.45371031016111	8.55039521260715	1.05500481430516e-09	2.43666549423955e-08	11.9556988172269	Up-Regulated
DCHS1	2.18615790996474	9.86221948266029	8.54987017742734	1.05644670282602e-09	2.43694952910316e-08	11.9543244842583	Up-Regulated
KIAA1586	2.34570011918844	8.35731635987759	8.54522066117711	1.06930349328404e-09	2.45740306534941e-08	11.9421523686226	Up-Regulated
ZNF662	3.55487663350125	5.03757137805223	8.54372078723223	1.07348485213743e-09	2.46206286792415e-08	11.9382252131853	Up-Regulated
HIST1H4J	2.71044252565515	6.87154926359653	8.54353779367072	1.07399614198564e-09	2.46206286792415e-08	11.9377460571842	Up-Regulated
LOC730101	3.41305061873154	7.37206955254078	8.53508946631553	1.09787324865121e-09	2.51056980387729e-08	11.9156200488159	Up-Regulated
MCM8	2.4115244405955	7.74324664473534	8.52246620264838	1.13456195142601e-09	2.58487067527724e-08	11.8825430216213	Up-Regulated
H2BFXP	3.17062336423619	8.13804312050343	8.51569413206563	1.15475702531409e-09	2.62764107841483e-08	11.8647896511638	Up-Regulated
SEC22A	1.42819489930806	8.02844163775444	8.50847568866228	1.17668681787243e-09	2.67096343167431e-08	11.8458596667627	Up-Regulated
BORA	3.20478015583054	5.41416467726231	8.5014932695355	1.19830337822064e-09	2.71004302562824e-08	11.8275423417207	Up-Regulated
FBL	2.19604852807667	11.836165368557	8.50050461137722	1.20139665660697e-09	2.71371711786393e-08	11.8249482452999	Up-Regulated
PRIM2	2.35207748220035	6.16566328704357	8.49639838187119	1.21433139768348e-09	2.73958501037822e-08	11.8141727627142	Up-Regulated
CENPV	2.16396959204423	11.5400296747684	8.47734278562926	1.27623988624816e-09	2.87223926652952e-08	11.7641394516959	Up-Regulated
MGC27345 /// RBM28	1.52619954545489	8.48850420117378	8.46702459918826	1.31109458468025e-09	2.94351089199721e-08	11.7370282983506	Up-Regulated
MAB21L1 /// MIR548F5	8.41996685599509	9.37266260385513	8.46522215954882	1.31728198747118e-09	2.95023264030364e-08	11.7322909836969	Up-Regulated
DSN1	2.19523651300655	6.40658275783062	8.4460881018714	1.38482859710503e-09	3.08818259207876e-08	11.68197598635	Up-Regulated
ELP2	1.80971965905626	9.33684284985065	8.44588553899318	1.38556224973388e-09	3.08818259207876e-08	11.6814430784519	Up-Regulated
IFT52	1.45944404988154	9.55738481879234	8.44504804768734	1.38859972389472e-09	3.0912237467955e-08	11.6792397286224	Up-Regulated
ARL6IP6	2.07798108012087	10.7046745121479	8.44385065253617	1.39295431037907e-09	3.09346355683582e-08	11.6760893563744	Up-Regulated
SEC61B	1.03493691649031	11.7956246435642	8.42987065028034	1.44483704566054e-09	3.20098969936088e-08	11.639294268291	Up-Regulated
ZBTB14	1.2594671288	8.57098227739334	8.42587657567329	1.46001842202856e-09	3.22688521337579e-08	11.6287774110901	Up-Regulated
STAG1	1.77281395916032	10.1157276630402	8.41614907679995	1.49767587587504e-09	3.30221445806004e-08	11.6031553698729	Up-Regulated
DHX40	1.5672500664406	10.5691232383251	8.40482050476768	1.54278093189362e-09	3.38953189995225e-08	11.5733010989535	Up-Regulated
LOC284926	3.07947168755628	5.73201241344213	8.40286701634586	1.55069756825611e-09	3.40287873737152e-08	11.5681514220924	Up-Regulated
RAF1	1.22746478015113	10.7709225714207	8.39862574373931	1.56802835080146e-09	3.43275590494771e-08	11.5569691627374	Up-Regulated
PAFAH1B3	2.79950386889068	9.95707686245441	8.39278726499971	1.59220893382229e-09	3.47745206503954e-08	11.5415721121076	Up-Regulated
ACLY	1.693248057655	12.4284059107304	8.3782648928381	1.65401549775366e-09	3.57860004121715e-08	11.5032555829669	Up-Regulated
ZC3H7A	1.0354698775751	9.88597014546394	8.34880480095073	1.78701213966498e-09	3.84832439447434e-08	11.4254453190071	Up-Regulated
LAMB1	2.33162211020466	10.3524286597967	8.32092558032103	1.9229022732029e-09	4.11220663217244e-08	11.3517103665322	Up-Regulated
C10orf25	2.8299776330168	6.32581948488951	8.32001451691879	1.92751646985553e-09	4.11255448193079e-08	11.3492991471994	Up-Regulated
SMC1A	2.20012423866674	10.3260447978973	8.31096097883831	1.97398659783895e-09	4.20199889035371e-08	11.325332433578	Up-Regulated
RBM3	3.0048119548844	10.5923008918762	8.30394838305186	2.01076390248205e-09	4.27289093270924e-08	11.30676151744	Up-Regulated
ZNF250	1.96201638364599	6.44652393460274	8.30373103233918	2.01191487333281e-09	4.27289093270924e-08	11.3061858263664	Up-Regulated
MYCN	4.23771214967797	9.62504231929779	8.27601579057282	2.16431665623254e-09	4.58076504664475e-08	11.2327290022732	Up-Regulated
SHCBP1	3.46198055039533	6.29471007734537	8.27447234499414	2.17314157944021e-09	4.59418043058545e-08	11.2286354262681	Up-Regulated
ZKSCAN1	1.30760186307344	11.7815302312374	8.2683153300627	2.20871155829454e-09	4.65340518387778e-08	11.21230264849	Up-Regulated
ZSCAN9	3.02970411034249	7.56503576785326	8.26385837707223	2.23482943517075e-09	4.69740217626354e-08	11.2004767059257	Up-Regulated
NCAPD3	2.21917935614644	7.62558974325657	8.262777009462	2.24121354823911e-09	4.70044298874167e-08	11.1976070665838	Up-Regulated
SFPQ	1.82509999912278	12.0491541028023	8.25751109773807	2.27256852308605e-09	4.755407542589e-08	11.18363077462	Up-Regulated
KIFC1	3.80069701102098	4.47046086937189	8.25002210979545	2.31793142752245e-09	4.84484377673442e-08	11.1637482789655	Up-Regulated
MIS18A	2.32171090315228	9.18773007392883	8.24658750690939	2.33904310599054e-09	4.87793447735747e-08	11.1546274356266	Up-Regulated
DKFZP434I0714 /// MIR4453	2.06971714660707	8.62116666138172	8.24138718795446	2.37138148121483e-09	4.93979883071099e-08	11.1408148214623	Up-Regulated
ZNF558	2.11353588104248	8.76278546452522	8.23650027894312	2.40218574989213e-09	4.9927093476667e-08	11.1278316074535	Up-Regulated
DPH6	2.03248012886356	5.53400582820177	8.23504253644915	2.41145317772077e-09	5.00633936682546e-08	11.1239582022501	Up-Regulated
PIGC	1.28549734687034	9.06261651217937	8.22861925252955	2.45272400617077e-09	5.08060330291674e-08	11.1068875987788	Up-Regulated
GNB2L1 /// SNORD95 /// SNORD96A	1.4275250763063	13.9042835235596	8.2155825524351	2.53871220155592e-09	5.25283150595171e-08	11.0722254206339	Up-Regulated
LSM2	2.4083468074258	9.73610316216946	8.21273824806114	2.55787710041955e-09	5.28065867982703e-08	11.0646601523587	Up-Regulated
EBPL	2.24796241304653	10.6212324649096	8.20187558607671	2.63243512096032e-09	5.42246418394469e-08	11.0357585108666	Up-Regulated
POLA1	2.90097769069286	7.4329334795475	8.1999220539983	2.64607648738408e-09	5.4444939039416e-08	11.0305593209308	Up-Regulated
DEPDC7	3.93490373171293	6.74203822016716	8.19845664039264	2.65635657842764e-09	5.45320158219421e-08	11.0266589158471	Up-Regulated
WDR53	1.47380740343318	5.19301002472639	8.19805765703211	2.65916254021593e-09	5.45320158219421e-08	11.025596919531	Up-Regulated
FPGS	1.78529968531991	5.798553571105	8.1963156567452	2.67144903212393e-09	5.4719283692332e-08	11.0209599103561	Up-Regulated
DTYMK	1.72534199571803	8.15125326812267	8.19592429179364	2.6742173066069e-09	5.4719283692332e-08	11.0199180893975	Up-Regulated
RHNO1	2.43519412747279	8.23453316092491	8.19219330069545	2.70075510185399e-09	5.50793068619825e-08	11.009985173376	Up-Regulated
DDX46	1.68384947371386	10.4163835048676	8.18376621982999	2.76168621885783e-09	5.6259841527934e-08	10.9875436827085	Up-Regulated
NUP88	1.56954494661647	9.51986435055733	8.17826311991088	2.80222931215227e-09	5.70228975777945e-08	10.9728841014514	Up-Regulated
PPP1R10	2.12635125418906	9.99325819313526	8.17518875820024	2.82514237022083e-09	5.74259137233996e-08	10.9646927601495	Up-Regulated
TP53INP1	3.78964727610229	9.3122501373291	8.16231077503063	2.92321282214293e-09	5.92889169206749e-08	10.9303680034576	Up-Regulated
SEPHS1	1.36194488973271	9.94054463505745	8.15770633097765	2.95911239090543e-09	5.9885563687579e-08	10.9180904606665	Up-Regulated
ZNF146	1.45868943480828	11.9982721507549	8.13923246659742	3.10771888598208e-09	6.26186715990086e-08	10.8688046286511	Up-Regulated
SYNE2	3.6041250113051	10.2394170165062	8.12093396086812	3.26240794122271e-09	6.5379079750512e-08	10.8199455042897	Up-Regulated
PRMT1	1.44369681354477	11.3261905908585	8.1075943620705	3.38009626740725e-09	6.75178797112256e-08	10.7843014956382	Up-Regulated
DLEU2 /// DLEU2L /// MIR15A	3.31307997973825	6.8010031208396	8.10684965673951	3.38679235497078e-09	6.75785770440552e-08	10.7823109707074	Up-Regulated
ZNF117	2.96788514770478	8.36963271349669	8.10394848261843	3.41300752505375e-09	6.80281985333529e-08	10.7745557707401	Up-Regulated
SOX4	3.84561864181086	12.5813790261745	8.10145193435403	3.43573173876837e-09	6.83337086514781e-08	10.7678813662965	Up-Regulated
CASK	1.09190619619269	10.3333454728127	8.0976383188941	3.47074185973295e-09	6.89558035938556e-08	10.7576843812082	Up-Regulated
DNAJC9	1.25736745842073	10.4771698415279	8.09647670734597	3.48147776688391e-09	6.90948063358905e-08	10.7545780702567	Up-Regulated
SF3B1	1.13153992008101	12.5148884057999	8.08940336706777	3.54758478509075e-09	7.03312490065685e-08	10.7356594348232	Up-Regulated
MED17	1.9060397495625	10.4022884219885	8.08879767293849	3.55330460650366e-09	7.03691417088618e-08	10.7340391388879	Up-Regulated
COIL	1.89793700052176	10.1008892506361	8.06941532897613	3.74138173565285e-09	7.36203517887729e-08	10.6821658162382	Up-Regulated
MAGED2	1.54774292084853	10.0828155875206	8.06761576337505	3.75934993446027e-09	7.38952220627897e-08	10.6773472959301	Up-Regulated
CKAP2	2.52434477053191	9.53936038911343	8.06659038321427	3.76962733536494e-09	7.40184955106673e-08	10.6746015606933	Up-Regulated
ERCC6L	2.53077208368402	4.68089909851551	8.05938716150917	3.84263580118183e-09	7.51326790459648e-08	10.6553093821974	Up-Regulated
MAPK7	2.91901977149099	7.04689645022154	8.05898646364307	3.84673907898771e-09	7.51334016516447e-08	10.654236020512	Up-Regulated
WDR73	1.38989427311701	8.53093776106834	8.04970620662892	3.94302952752576e-09	7.69327946991482e-08	10.6293712813474	Up-Regulated
SEC61G	1.03423237897124	12.1292289197445	8.0485933771726	3.9547395709042e-09	7.70798766367056e-08	10.6263889611964	Up-Regulated
DDX19B	2.75563442562273	5.34047569334507	8.04515366607106	3.99115904667193e-09	7.76259428477445e-08	10.6171697842619	Up-Regulated
SRRT	1.25293730145042	11.9767142534256	8.04116223951514	4.03384806963619e-09	7.81272649713501e-08	10.6064700996965	Up-Regulated
TMEM43	1.50389516498396	9.26569119095802	8.0396895621457	4.04971568950218e-09	7.83305941203921e-08	10.6025218570588	Up-Regulated
PHF14	1.96058767527221	10.4607144594193	8.03932593089176	4.05364346485855e-09	7.83305941203921e-08	10.601546922735	Up-Regulated
GLE1	1.61606201179597	8.1772405654192	8.03599019431501	4.08985589189826e-09	7.88008625261211e-08	10.5926027119445	Up-Regulated
SASS6	1.82824430581529	6.27183210849762	8.03577159015661	4.092240497222e-09	7.88008625261211e-08	10.592016515211	Up-Regulated
LAS1L	2.33487115311719	8.1367192864418	8.03559059282229	4.09421594550394e-09	7.88008625261211e-08	10.5915311584835	Up-Regulated
MURC	3.17151473118709	7.31155535578728	8.03478534929135	4.10301633303112e-09	7.88880674145849e-08	10.5893717950444	Up-Regulated
NXT1	1.81648634705949	8.29601374268532	8.03115373986875	4.1429454068805e-09	7.95345001461773e-08	10.5796321995624	Up-Regulated
SPAG5	3.4000853710329	6.0214272364974	8.03094551863915	4.14524671974719e-09	7.95345001461773e-08	10.5790737239133	Up-Regulated
CENPE	4.52314921911912	5.15855523198843	8.02872008031794	4.16992420125942e-09	7.98421652504355e-08	10.57310449102	Up-Regulated
CENPW	4.61418743558258	7.48386903107166	8.02617129830502	4.19837087146312e-09	8.01377051570497e-08	10.5662672295982	Up-Regulated
PAPOLA	1.2934075907657	12.1120912730694	8.02284147721682	4.23583233096638e-09	8.07693229920184e-08	10.5573336058867	Up-Regulated
NUP155	1.80842391102902	7.66551339626312	8.02205134339226	4.24477137955987e-09	8.08563307011626e-08	10.5552135489438	Up-Regulated
CCT6B	1.65289682125756	5.21111388504505	8.02130638416635	4.25321693007632e-09	8.09337685036254e-08	10.5532146339864	Up-Regulated
TIGD1	1.79718080319856	8.22654761373997	8.01686131980525	4.3039668637414e-09	8.17311364248201e-08	10.5412860094393	Up-Regulated
CXorf24	3.51294836052033	7.05697247385979	8.01377541860105	4.33956095749888e-09	8.22380182684173e-08	10.5330033925632	Up-Regulated
METTL18	2.00827461698277	7.37868849933147	8.00965812162959	4.3875184469981e-09	8.29766410902598e-08	10.521950708711	Up-Regulated
HAUS6	1.79746705221261	9.51305671036243	8.00698690886861	4.41892026535538e-09	8.34850610868828e-08	10.5147788790963	Up-Regulated
VARS	2.13685741308729	8.59636782109737	8.00401656079105	4.45410719232459e-09	8.40638800741384e-08	10.5068029078109	Up-Regulated
SCARB2	1.05614610432614	13.2229580879211	8.00063792540424	4.49447738738226e-09	8.46528630852824e-08	10.4977293178767	Up-Regulated
ZNF20 /// ZNF625-ZNF20	2.12462672530881	6.75725330412388	7.99847760951892	4.52048518807546e-09	8.50560130550613e-08	10.4919269029949	Up-Regulated
ZFP69B	3.20618089780151	5.07950476557016	7.99693457085706	4.53915534274576e-09	8.53204204149679e-08	10.4877820969494	Up-Regulated
TDP1	1.75103855712211	6.66633494198322	7.99244359284018	4.59394202551304e-09	8.62624662656548e-08	10.4757171122936	Up-Regulated
RAD18	2.13436427290141	5.33209122717381	7.98573902425823	4.67698746060138e-09	8.75549111545407e-08	10.4577008365093	Up-Regulated
C19orf40	1.25304258786715	4.42698946595192	7.96363982133652	4.96168828967851e-09	9.21378035461203e-08	10.398278608583	Up-Regulated
METAP2	1.11160501873928	11.5486044585705	7.96062630440777	5.0018541107275e-09	9.26973504552778e-08	10.3901710907766	Up-Regulated
FBLIM1	2.95785805957037	6.00013730674982	7.95711354370876	5.04909182778961e-09	9.33854551572259e-08	10.3807190496075	Up-Regulated
ZMYM2	1.05777555149094	11.5201375484467	7.95013936672495	5.14422607729491e-09	9.46711805081454e-08	10.3619487689193	Up-Regulated
PRKDC	1.34033625907744	11.1626139581203	7.94956888560884	5.15208818513695e-09	9.47215257679358e-08	10.3604131215081	Up-Regulated
KIF18A	3.24563145830564	5.10239411145449	7.94902930833999	5.15953563668511e-09	9.47641550288576e-08	10.3589606268747	Up-Regulated
BCL2L11	2.20658657907957	8.6879914700985	7.94811366846458	5.17219871327448e-09	9.49023988333391e-08	10.3564957254784	Up-Regulated
VPS37B	2.17317014956764	10.4631244987249	7.94163503586024	5.2627044037207e-09	9.63716444673414e-08	10.3390524068301	Up-Regulated
ELMOD2	1.91181948889605	9.2506377696991	7.93983906282319	5.28807792991793e-09	9.6740411793162e-08	10.3342159772024	Up-Regulated
SPATA5	2.74343500446211	7.28187714517117	7.91164998289123	5.7030423184871e-09	1.03920229702846e-07	10.2582546336453	Up-Regulated
C7orf73 /// LOC101930655	1.62199800699829	11.0762709677219	7.9017491877725	5.85652424831588e-09	1.06611821217865e-07	10.2315525646161	Up-Regulated
SMAD5	1.94552423886442	10.5569512844086	7.89502048305975	5.96322392649681e-09	1.08234271601062e-07	10.2133988981509	Up-Regulated
ABT1	1.87061382208759	7.65386824309826	7.88029511585719	6.20368023627961e-09	1.11959768626978e-07	10.1736520709101	Up-Regulated
GJC1	2.79328178876808	10.3251111060381	7.88022559129123	6.20483861417032e-09	1.11959768626978e-07	10.1734643491159	Up-Regulated
DCBLD2	2.70168208496773	9.59337703883648	7.87461220817346	6.29909504363576e-09	1.13328509368314e-07	10.158305898072	Up-Regulated
SMIM15	1.06283659297928	11.2847637236118	7.86942144778293	6.38755051484621e-09	1.14808142862659e-07	10.144285408032	Up-Regulated
DBR1	2.81238603012765	8.27697068452835	7.85980863879778	6.55471171896589e-09	1.17583891680906e-07	10.1183124044693	Up-Regulated
ARL5B	1.36154133877774	11.0140718817711	7.858925082549	6.57029775237175e-09	1.17749167381739e-07	10.1159245658756	Up-Regulated
ZNF195	2.40830880138073	8.66730362176895	7.85816811893619	6.58368064583238e-09	1.1787467760954e-07	10.1138787751109	Up-Regulated
ZBED5	1.17831016262533	11.1256620883942	7.85298716233287	6.67602556368461e-09	1.19296832050484e-07	10.099874776973	Up-Regulated
ZNF627	2.99424557357665	10.0626607984304	7.83826839314228	6.94562262568362e-09	1.23874777272931e-07	10.0600731728912	Up-Regulated
KNSTRN	2.27368709046831	8.85450939834118	7.83593603706462	6.98934831700397e-09	1.24534415480504e-07	10.0537638335726	Up-Regulated
DONSON	1.83492094109416	9.39504757523537	7.83253681775835	7.05357667416373e-09	1.25436897217058e-07	10.0445673478202	Up-Regulated
ERI2	1.90897589656506	8.30735053122044	7.82981105276441	7.10551340231314e-09	1.25996709342169e-07	10.0371918988318	Up-Regulated
ZC3H10	1.41202727792717	5.78296390175819	7.82736313423932	7.15248736550808e-09	1.26586694494725e-07	10.0305675161493	Up-Regulated
MAD2L2	2.50975618864361	9.45358002185822	7.82299174033509	7.23715834987966e-09	1.27840320105857e-07	10.0187362248519	Up-Regulated
ZNF100	1.47669487733108	5.0555378049612	7.80947013647511	7.50557018952028e-09	1.32455033803024e-07	9.9821255750314	Up-Regulated
SAYSD1	2.55159055462733	7.64901764690876	7.80693548375895	7.5570000546836e-09	1.33108379418864e-07	9.97526046770713	Up-Regulated
TET1	4.15320230302541	5.72352846711874	7.80173355875763	7.6636757500399e-09	1.34730482239284e-07	9.96116871722299	Up-Regulated
NCAPD2	2.69027265942531	7.55681830644608	7.79858065545015	7.7290760689109e-09	1.35622163841659e-07	9.95262613459347	Up-Regulated
ZNF830	1.18440374768215	9.81938111782074	7.7761763755321	8.21044383128139e-09	1.42688259223748e-07	9.89189007641037	Up-Regulated
WDHD1	2.48056164444217	5.6010387390852	7.77589323202456	8.21671850484752e-09	1.42688259223748e-07	9.89112212767784	Up-Regulated
FANCG	3.09964354993844	7.52418971806765	7.77499894111051	8.2365686938065e-09	1.42898666437054e-07	9.88869654926598	Up-Regulated
MAML3	4.0795489013919	10.2584201097488	7.77384314829552	8.26229555593142e-09	1.43210539387378e-07	9.88556156452739	Up-Regulated
CRLF3	1.78688135031264	9.64782923460007	7.7675481621153	8.40385688848974e-09	1.45255438473924e-07	9.86848427212233	Up-Regulated
ANKRD50	1.9797841006445	10.9620917141438	7.76564206743286	8.4472054570844e-09	1.45274368874026e-07	9.86331244062994	Up-Regulated
TTF2	2.5016136545884	6.30920400470495	7.76383107031731	8.48860185470875e-09	1.45765703038526e-07	9.85839825086911	Up-Regulated
HSF2	1.54846424998543	10.9189677536488	7.75828807398849	8.61659154589952e-09	1.47415520364431e-07	9.84335483357525	Up-Regulated
ERI1	3.17732892924474	6.26661441475153	7.75769292471727	8.63044984620998e-09	1.47516023874581e-07	9.84173941776986	Up-Regulated
ZMYM1	2.3834704406831	6.54796300828457	7.75336636787708	8.73187888325584e-09	1.49111761669056e-07	9.82999460466272	Up-Regulated
NUP160	3.01144723274447	8.81065951287746	7.7515491147325	8.77484194687415e-09	1.49431110278704e-07	9.82506087201707	Up-Regulated
PARPBP	2.32189808972934	6.20784750580788	7.73838376368347	9.09257923380328e-09	1.54557117298053e-07	9.78930641615449	Up-Regulated
IGDCC3	3.59934009907217	7.87190753221512	7.73399168287113	9.20116068257487e-09	1.56259049569794e-07	9.77737398392251	Up-Regulated
THOC1	1.34397117715133	9.55054016411304	7.72804356986612	9.35031477258976e-09	1.5864624981923e-07	9.76121059342749	Up-Regulated
POLR2B	1.287243761997	12.9772972464561	7.72473110714372	9.43444053919424e-09	1.59704713487338e-07	9.75220755957947	Up-Regulated
LSM14A	1.30883677478744	11.2536390721798	7.72412399652803	9.44994238362226e-09	1.59749849425607e-07	9.7505573408903	Up-Regulated
EIF4A3	1.26999175114188	10.5665977299213	7.70546046136523	9.93933798736798e-09	1.671056851616e-07	9.69980649998656	Up-Regulated
POLR3C	2.27589265344597	7.92225487530231	7.70430783048067	9.9703936515658e-09	1.67475421363619e-07	9.69667090548189	Up-Regulated
WRAP53	2.23183247724525	7.16133496165276	7.70007514713892	1.00852844177491e-08	1.69097822311026e-07	9.68515509974418	Up-Regulated
MTA1	1.4740628925895	11.6138064265251	7.69752758167073	1.01550824577529e-08	1.70113743038894e-07	9.67822298982137	Up-Regulated
POLD3	1.78963326635631	8.48996786773205	7.68946135598944	1.03793350786809e-08	1.73555632804333e-07	9.65626934320461	Up-Regulated
ZNF572	1.79839390588676	4.33931523561478	7.68799977211145	1.04205045821665e-08	1.74086494723951e-07	9.65229059621336	Up-Regulated
NSUN2	1.14576843586045	9.24190905690193	7.67546989134346	1.07803227741397e-08	1.79125920771384e-07	9.61817161986992	Up-Regulated
GINS1	2.57158962821189	9.43707793951035	7.67261228703743	1.08641369361378e-08	1.80356386495074e-07	9.61038784915321	Up-Regulated
CENPL	1.90122456685734	6.80025611817837	7.67065331279873	1.09219763312634e-08	1.81153821070695e-07	9.60505130532283	Up-Regulated
NFE2L3	4.03825838459648	5.41270940005779	7.66167621348762	1.11910570065865e-08	1.85450367991659e-07	9.58059077645179	Up-Regulated
PDE7A	2.10997091324223	8.97180624306202	7.65500009642185	1.13955271623623e-08	1.88331981555428e-07	9.56239399966918	Up-Regulated
APOM	1.67183861558737	5.77033479511738	7.64689725452888	1.16488010670281e-08	1.92174015460248e-07	9.54030172294869	Up-Regulated
ATP7A	2.07075688713476	7.29910390079021	7.64555984925313	1.16911515016623e-08	1.92700630059067e-07	9.53665459740518	Up-Regulated
RWDD4	1.36496528054056	10.2727223932743	7.64307275879449	1.17703244044813e-08	1.93660092628318e-07	9.52987172745292	Up-Regulated
CCDC77	2.12225013512831	6.17750491946936	7.64171381185274	1.1813814412306e-08	1.94202712541084e-07	9.52616527174405	Up-Regulated
DVL3	1.42339692521192	9.96816921234131	7.63691640602056	1.19686541898797e-08	1.96398599881356e-07	9.51307894363491	Up-Regulated
BARHL1	7.06870202207372	6.91103520989418	7.63289465055066	1.21000471425153e-08	1.98378501377334e-07	9.50210643902471	Up-Regulated
XPO4	2.00219509572635	7.44125717878342	7.62866177825987	1.22399207795861e-08	2.00316223422864e-07	9.49055598871982	Up-Regulated
DDX39A	2.06335545358388	10.3931569159031	7.62102209829541	1.24965427877794e-08	2.03794016848896e-07	9.46970413423573	Up-Regulated
HNRNPA0	1.09962063376238	13.1459966897964	7.61558102651612	1.26826388790442e-08	2.06493295972677e-07	9.45484921383251	Up-Regulated
SF3B6	1.17932593388114	12.2386626899242	7.61488628106226	1.27066024621125e-08	2.06493295972677e-07	9.45295221921139	Up-Regulated
CARHSP1	2.53104162023136	9.37960928678513	7.61116976532494	1.28355781667333e-08	2.08220349242082e-07	9.44280339991906	Up-Regulated
LHX4	7.03642176326953	6.34196009486914	7.6051087627552	1.30487750651637e-08	2.11493172700903e-07	9.42624910364436	Up-Regulated
TUBB	1.1161719372398	13.4409167468548	7.5984833425022	1.32859438744693e-08	2.14771990348704e-07	9.40814854280757	Up-Regulated
CLGN	3.68055569015534	8.33543785661459	7.59587611447326	1.33804706848179e-08	2.15922233050987e-07	9.40102429095083	Up-Regulated
DPYSL3	2.55552703455875	12.0441691279411	7.59181736201043	1.3528984984169e-08	2.18128320726432e-07	9.38993224414498	Up-Regulated
CHTF18	2.47640220452899	5.98534186929464	7.59109711908607	1.35555138882426e-08	2.18365501406328e-07	9.3879637219629	Up-Regulated
MCM3AP-AS1	2.60230291131055	6.49891860038042	7.58586802396434	1.37497097120676e-08	2.21185852960119e-07	9.37367016478298	Up-Regulated
TSPAN4	2.94756593974496	8.07178190350533	7.5849667083359	1.37834667919217e-08	2.21439437366801e-07	9.3712061420313	Up-Regulated
FUBP1	2.0073539255119	10.8198682665825	7.57601961924587	1.41231631951435e-08	2.26522297184607e-07	9.34674164685782	Up-Regulated
PDIA4	1.91299804502171	9.58385479450226	7.57401560386042	1.42004086177114e-08	2.27563703408026e-07	9.34126074746756	Up-Regulated
ZC3HC1	1.34349486895419	8.87085030972958	7.56984059889094	1.43627166535893e-08	2.29965264825276e-07	9.32984085464356	Up-Regulated
NCK1-AS1	1.55319997945778	4.31249003857374	7.56624496362993	1.45040106113238e-08	2.32026497026346e-07	9.32000416820442	Up-Regulated
NKIRAS2	1.67113511282423	9.14239825308323	7.564196591327	1.45851337569106e-08	2.33122419054012e-07	9.31439973680492	Up-Regulated
NDC1	1.54408225742911	9.71631856262684	7.5619348864397	1.46752411336379e-08	2.34127218240407e-07	9.3082110807498	Up-Regulated
AP3M1	2.06247077779731	8.79240886867046	7.55967693594793	1.47657629600621e-08	2.34993111294631e-07	9.30203213496688	Up-Regulated
NSMCE4A	1.62711136929902	9.54096594452858	7.55874860093966	1.48031444697914e-08	2.353852843101e-07	9.29949155673916	Up-Regulated
PRUNE	1.40053231706503	10.706128180027	7.55660487961109	1.48898339249348e-08	2.36560156002597e-07	9.29362446289892	Up-Regulated
PGLS	1.36398232031448	9.99731278419495	7.55575996628034	1.49241426727952e-08	2.36776500199696e-07	9.2913119029981	Up-Regulated
BUD13	2.2374549645644	7.8117508739233	7.5521529718747	1.50715144781371e-08	2.38625855194979e-07	9.28143853812058	Up-Regulated
TRAF4	2.04320201217405	8.09967638552189	7.55044592025403	1.51417742776427e-08	2.39533016547949e-07	9.27676535535711	Up-Regulated
PSPC1	1.60806531365584	9.41418026387691	7.53358660859392	1.58538022464013e-08	2.48810076734448e-07	9.23059452162959	Up-Regulated
PAXBP1	1.8768267921108	9.94439554214478	7.53269682251007	1.58923121983556e-08	2.490604346811e-07	9.22815689135994	Up-Regulated
RPIA	1.61545067180989	8.86382599174976	7.52679853228493	1.61500036097012e-08	2.52456528507995e-07	9.21199592726592	Up-Regulated
KLF11	3.14010216060438	8.34029577672482	7.52479439726512	1.62385251230793e-08	2.53625721639168e-07	9.20650385027739	Up-Regulated
ZNF92	1.90651971608521	9.40348243713379	7.52424437515618	1.62629053450123e-08	2.5379197809104e-07	9.20499650788583	Up-Regulated
CSK	1.41476547959363	9.48573686182499	7.52334139264876	1.63030114834317e-08	2.54122654409438e-07	9.20252180145637	Up-Regulated
KDM6A	2.36387049138305	8.38453979790211	7.52314827451445	1.63116018904364e-08	2.54122654409438e-07	9.20199253192033	Up-Regulated
FAM114A2	1.80880533828427	7.56472745537758	7.51521254078433	1.66686086165897e-08	2.59247374923172e-07	9.18023992787506	Up-Regulated
CCND2	1.78121772951443	13.543397963047	7.51161798706746	1.68329187613192e-08	2.61362890716719e-07	9.17038465204016	Up-Regulated
PAK2	1.34360016116247	11.209223985672	7.50557529326201	1.71128508445343e-08	2.65122003138829e-07	9.15381407867799	Up-Regulated
TK1	3.05950813254847	4.76742140948772	7.50345188723068	1.72123376604055e-08	2.66358762940798e-07	9.14799022623946	Up-Regulated
ZNF180	2.28221988484927	7.47859264910221	7.50134690752913	1.73115408441982e-08	2.67445936603889e-07	9.14221642766312	Up-Regulated
SRSF7	1.36639890014402	11.3724284768105	7.49627204185257	1.7553102246305e-08	2.70951270012513e-07	9.12829447917751	Up-Regulated
PGD	2.01982149324919	10.1171972304583	7.48762067595309	1.79728220444375e-08	2.76736527429226e-07	9.1045546259825	Up-Regulated
EPB41	3.6329618523478	10.4833517670631	7.48709165480488	1.79988156301088e-08	2.76906008657386e-07	9.10310269788845	Up-Regulated
YEATS4	2.52593333711508	9.13096450269222	7.47993405372677	1.83542814561969e-08	2.82084397947317e-07	9.08345528469095	Up-Regulated
ZWILCH	2.06686058893861	9.6072601377964	7.47652974362926	1.85258418016176e-08	2.84303969242931e-07	9.07410860558074	Up-Regulated
HSD17B10	1.525134623292	10.2490253448486	7.46936335724458	1.88923327239128e-08	2.89687661194802e-07	9.05442889580371	Up-Regulated
LCMT2	2.02968261116429	9.40882888436317	7.4656762683002	1.90837506363668e-08	2.91967150266309e-07	9.04430157390687	Up-Regulated
ZNF691	1.43765758599347	5.08818413317204	7.46558723117514	1.90883973329925e-08	2.91967150266309e-07	9.04405699765431	Up-Regulated
CSRP2	2.91119980522495	11.3472147881985	7.46278790720145	1.92350765547073e-08	2.93967336229385e-07	9.03636709391659	Up-Regulated
PRPF40A	1.44053756466761	11.3735538721085	7.45304488220652	1.97545738891948e-08	3.01408143477004e-07	9.00959587368158	Up-Regulated
BRD1	1.74914486302056	10.2864369452	7.45218806634109	1.98009351984206e-08	3.01866237344238e-07	9.00724108563512	Up-Regulated
ZNF33B	2.82671435931434	6.84881402552128	7.45046292435146	1.98946159875103e-08	3.03044369003486e-07	9.00249963691093	Up-Regulated
MRGBP	1.1578029447239	6.36456328630447	7.4465306857959	2.01098344674203e-08	3.06070355399115e-07	8.99169092353649	Up-Regulated
ZNF639	1.26750143722967	10.5386882424355	7.44525107745008	2.01803782343518e-08	3.06891233445365e-07	8.98817325161958	Up-Regulated
RBM7	1.54427539964437	9.83441174030304	7.44276616005452	2.0318088136265e-08	3.0873134415606e-07	8.98134165727086	Up-Regulated
BACH1	1.58006130635497	9.10010945796967	7.44123835137787	2.04032298785578e-08	3.09770319199764e-07	8.97714104096279	Up-Regulated
ZFP69	2.00006376297368	6.1680950075388	7.44009442710858	2.04672155388313e-08	3.10483042863228e-07	8.97399572779053	Up-Regulated
CCDC90B	1.28224026915515	10.3802296519279	7.43938801008572	2.05068308304229e-08	3.10577633814528e-07	8.97205330660169	Up-Regulated
ZNF605	1.36539520425835	8.44365169107914	7.43777126295381	2.05977898714044e-08	3.11444650944304e-07	8.96760756754149	Up-Regulated
CENPQ	2.08169810974646	6.4575677588582	7.43141626856054	2.09593119462185e-08	3.16134862718595e-07	8.95012986671304	Up-Regulated
SWT1	2.02887607296469	6.60197094082832	7.43007346351366	2.10365218550785e-08	3.17040631579351e-07	8.94643629123009	Up-Regulated
LOC101929177	1.16493588806647	7.55841463804245	7.42885599908382	2.11067743366232e-08	3.17840154374724e-07	8.94308731660915	Up-Regulated
DHPS	1.11184219406684	10.5944715440273	7.42483933658121	2.13402449970916e-08	3.20832959162947e-07	8.93203724821937	Up-Regulated
BAZ1A	3.10211411371887	8.32568356394768	7.42428867192253	2.13724563660575e-08	3.21055996972069e-07	8.93052220423198	Up-Regulated
ERGIC3	1.18962240026065	10.5556672215462	7.41750013950008	2.17736328371589e-08	3.25758229904603e-07	8.91184225937136	Up-Regulated
ZNF219	2.3721384056184	8.24670040607452	7.41646221778178	2.18356402642514e-08	3.26421622299817e-07	8.9089857872989	Up-Regulated
FAM110A	2.0381038468859	4.32150961458683	7.41536199889735	2.1901565158439e-08	3.26878206326718e-07	8.90595774172413	Up-Regulated
CDKN2C	2.83367168855088	9.08177404850721	7.40934070383076	2.2265954992032e-08	3.31513336331809e-07	8.88938352969311	Up-Regulated
ACVR2B	1.68953129540571	9.73154205083847	7.40611947770044	2.24634138983619e-08	3.33646703054689e-07	8.88051520577683	Up-Regulated
TEX10	1.45244225992365	8.43562035262585	7.4024088357353	2.26930778259776e-08	3.36516853122463e-07	8.87029811334478	Up-Regulated
MRE11A	1.91177357739283	6.29883649945259	7.39985995336477	2.28522160521613e-08	3.38333650637647e-07	8.86327903114402	Up-Regulated
RBM45	1.36678296834351	7.81718179583549	7.38816483395883	2.35970436334955e-08	3.48523241579613e-07	8.83106434498134	Up-Regulated
KTI12 /// TXNDC12	1.66982437241898	6.29470226168633	7.38674474213761	2.36891471223769e-08	3.4932511682375e-07	8.82715166089458	Up-Regulated
ARID2	2.48925165608827	8.66444812715054	7.38631035628838	2.3717393072461e-08	3.49462736682505e-07	8.82595478413667	Up-Regulated
ZNF202	1.69651112961866	6.19812938570976	7.37508034071128	2.4459610844267e-08	3.59252964681654e-07	8.79500547945515	Up-Regulated
FAM208B	1.96867285662817	10.6407843828201	7.37170528796886	2.46872505027117e-08	3.62020894871908e-07	8.7857014287448	Up-Regulated
BAHCC1	3.27984260644025	7.94426862895489	7.36725809667369	2.49904901429884e-08	3.65597218030084e-07	8.77343997477509	Up-Regulated
TRMT13	2.60764972980206	7.19112628698349	7.3573309412135	2.56811001453046e-08	3.75106472240943e-07	8.74606211022614	Up-Regulated
HN1	2.43925743643572	11.4744909107685	7.35148469853559	2.60968397833608e-08	3.8027705731637e-07	8.72993407649532	Up-Regulated
SYNRG	1.51476953483304	11.1630150079727	7.35060593238001	2.61599186400785e-08	3.80895836653058e-07	8.72750951523936	Up-Regulated
KCTD5	1.66911830014063	8.9972515553236	7.34942312844034	2.62450660244834e-08	3.81834712546755e-07	8.72424597084431	Up-Regulated
ZNF587B	2.71889616120682	7.10336773097515	7.34755800359907	2.63799038986697e-08	3.83494480201196e-07	8.71909949807428	Up-Regulated
GMDS	1.59658036637403	6.87341606616974	7.34691030468747	2.64268930934611e-08	3.83574001325908e-07	8.71731220591159	Up-Regulated
TIFA	3.95571309062634	7.46606501936913	7.34641305258632	2.64630253114976e-08	3.83796953438415e-07	8.7159400343991	Up-Regulated
KIAA1524	2.46367053946986	5.98799605667591	7.341346539416	2.68340471308693e-08	3.88567937960087e-07	8.70195747936331	Up-Regulated
BRCA2	2.61714640030494	4.39364314824343	7.32634056089676	2.79642047242976e-08	4.04299382387204e-07	8.6605283523328	Up-Regulated
MAGOH /// MAGOHB	1.83985262071556	9.75464104115963	7.31999901927544	2.84562171584618e-08	4.11091105892805e-07	8.6430133456987	Up-Regulated
TP53	3.33988440760717	7.29782924801111	7.31868200686116	2.85594948623803e-08	4.11938943459954e-07	8.63937530468154	Up-Regulated
MIR4745 /// PTBP1	1.99467172120747	11.2996126711369	7.31706979837589	2.86864391789076e-08	4.13447220521588e-07	8.63492158668291	Up-Regulated
TDG	2.67016456580838	10.179379299283	7.31539464844485	2.88189459768704e-08	4.14710019326039e-07	8.63029370890882	Up-Regulated
NIPBL	1.42430318415407	9.75879137217999	7.311039565472	2.91663527614109e-08	4.19056531860489e-07	8.61826071943402	Up-Regulated
NCOA5	1.60058809967659	9.34743642807007	7.30906438829642	2.9325311030011e-08	4.20359792010483e-07	8.61280270784048	Up-Regulated
MCM9	1.68729656814081	6.85219423472881	7.30796122801009	2.94144733830271e-08	4.21311026897823e-07	8.60975416757199	Up-Regulated
ZNF280C	2.45806472118084	5.6089389398694	7.30363390022594	2.97668910246351e-08	4.25698796797354e-07	8.59779455701631	Up-Regulated
SPG21	1.09095595433162	10.9036943614483	7.29987271952904	3.00766799953209e-08	4.29796454967938e-07	8.58739806554482	Up-Regulated
CASC3 /// MIR6866	1.26815787404173	11.5789466500282	7.29867247766644	3.01762245413952e-08	4.30573796174715e-07	8.58408010344888	Up-Regulated
ZNF783	1.36417586986835	5.72581425309181	7.29865491117402	3.01776839338776e-08	4.30573796174715e-07	8.58403154134127	Up-Regulated
TMEM258	1.1575653215169	12.4427700638771	7.28805139796569	3.10718020509751e-08	4.42647406704601e-07	8.55471263117768	Up-Regulated
CCDC97	1.53733299232205	8.06137652695179	7.28603247368224	3.12450655523399e-08	4.44772785986582e-07	8.54912896292152	Up-Regulated
DHX35	1.56397178588126	5.89903682470322	7.28520605831311	3.13162706887915e-08	4.45443212868976e-07	8.54684325457804	Up-Regulated
NAGA	1.86284353858546	6.35498045384884	7.28468708209999	3.13610705489247e-08	4.45737308101909e-07	8.54540782899451	Up-Regulated
ZNF268	1.66197260381722	8.51613958179951	7.28312566645158	3.1496249905581e-08	4.47314534592943e-07	8.54108897568183	Up-Regulated
ARSD	2.0817183116187	8.01597534120083	7.28171270590511	3.1619086192619e-08	4.48529307365045e-07	8.53718053231733	Up-Regulated
MSH5-SAPCD1 /// SAPCD1	3.09435249243671	6.11069913208485	7.27813870367272	3.19319672879571e-08	4.52459324830969e-07	8.52729344011942	Up-Regulated
SOCS2	3.05165767090523	8.98230640590191	7.27748809252319	3.19892611546699e-08	4.52626977740946e-07	8.52549345419642	Up-Regulated
EXO1	3.43110306349843	5.02518101036549	7.27307962925508	3.23802345049524e-08	4.57058512565322e-07	8.51329582798527	Up-Regulated
ZNF669	2.22237828868604	6.1364324837923	7.27165748198061	3.25073917772587e-08	4.58503112876648e-07	8.50936051487968	Up-Regulated
TSEN34	1.0510752867108	9.42697736620903	7.26533329210712	3.3079014615152e-08	4.65145321951419e-07	8.4918579589178	Up-Regulated
RANBP1	1.60997917777614	11.2525741159916	7.25663883891479	3.38815631346476e-08	4.73905860741017e-07	8.46778893164068	Up-Regulated
C17orf75	1.85068311961556	8.53410273790359	7.24812899658037	3.4686199012374e-08	4.84426983485741e-07	8.44422354871399	Up-Regulated
PRKD3	2.52899919347724	9.11295726895332	7.24392674619897	3.50906583427255e-08	4.89705509213399e-07	8.4325840125641	Up-Regulated
PRR3	1.91087501348272	8.64027859270573	7.24311567709098	3.51692713728717e-08	4.90062313089404e-07	8.43033728051266	Up-Regulated
INTS4	1.78469676044789	8.11852088570595	7.24074307125488	3.54002637129056e-08	4.92909323755356e-07	8.42376457481769	Up-Regulated
HLTF	1.23405531833046	11.4629506766796	7.23946788945968	3.55250481036008e-08	4.94274332688427e-07	8.42023177099997	Up-Regulated
PTPRG-AS1	2.18494730053643	5.77652872353792	7.23896947158424	3.55739425386217e-08	4.9458219434621e-07	8.41885089387723	Up-Regulated
DDOST	1.455204040898	11.3096843957901	7.23706185205613	3.57617099986795e-08	4.96818883944061e-07	8.41356556301691	Up-Regulated
SMURF2	1.71848398664219	10.0856264531612	7.22856395121286	3.66104500634811e-08	5.07846310677883e-07	8.39001647367523	Up-Regulated
SF1	1.11203849267381	12.2883286476135	7.2268103352624	3.67881223700195e-08	5.09928084794336e-07	8.38515601063074	Up-Regulated
TP73-AS1	1.81892825331282	9.37406362593174	7.22613498054599	3.68567807581204e-08	5.10496805148269e-07	8.3832840608613	Up-Regulated
CDC6	3.04574167101007	5.27149214595556	7.22544721484362	3.69268344411764e-08	5.11083984995968e-07	8.38137766327021	Up-Regulated
ZNF2	1.80235559061954	6.15964476764202	7.22042983145353	3.74419922533669e-08	5.17826115917261e-07	8.36746869061847	Up-Regulated
NAE1	1.02753612193985	11.7146339416504	7.21992569367733	3.74941557060773e-08	5.18159697068953e-07	8.36607100231847	Up-Regulated
ZNF532	1.83092138738285	11.324753805995	7.21279768780566	3.82396324035018e-08	5.27278871581718e-07	8.3463063614136	Up-Regulated
ARHGAP28	3.69857903048095	5.36350514739752	7.21007545116514	3.8528286165459e-08	5.304673200292e-07	8.33875676353042	Up-Regulated
DDX55	2.08155920051853	8.7027348279953	7.20755102482188	3.87979394261343e-08	5.33624466508151e-07	8.33175509359297	Up-Regulated
ZBTB5	1.91052310379893	8.57493354380131	7.19994604545166	3.96219094004553e-08	5.43903432386488e-07	8.31065832340159	Up-Regulated
ADNP	1.66605473529955	11.7660028785467	7.19763262639357	3.98760626869337e-08	5.46985902202281e-07	8.30423958800955	Up-Regulated
COMMD6	1.1698629054946	13.0404363572598	7.19364150001585	4.03184222757857e-08	5.51397727902167e-07	8.29316469218978	Up-Regulated
BCOR	2.17252131319239	8.03713303804398	7.19360847281696	4.03221035551797e-08	5.51397727902167e-07	8.29307303908821	Up-Regulated
ZNF823	2.64408189565064	7.30214911699295	7.19299660651337	4.03903651088003e-08	5.5158372218426e-07	8.29137504189963	Up-Regulated
ZNF354C	1.94538753524966	8.69896751642227	7.18679372314731	4.10890270131865e-08	5.6029664363295e-07	8.27415925422073	Up-Regulated
URI1	1.05487542403372	10.7535972595215	7.18375755132089	4.14354609470203e-08	5.63313611260113e-07	8.26573112489392	Up-Regulated
FEN1	1.53816290326447	10.0299984812737	7.17871392387928	4.20175094960374e-08	5.69177069617509e-07	8.25172847232022	Up-Regulated
QRSL1	1.46258549555112	8.03444993495941	7.17804176185889	4.20957023992286e-08	5.69818529839228e-07	8.249862155263	Up-Regulated
ZNF736	1.15867915906404	5.74521386623383	7.17516275403315	4.24322915203556e-08	5.7395420967907e-07	8.24186783218247	Up-Regulated
SRBD1	2.20632797889864	6.6510836482048	7.17148456461366	4.28662876719992e-08	5.78976898622463e-07	8.23165318248495	Up-Regulated
CEP162	2.28128867979474	6.41183739900589	7.17111360230097	4.29103072720795e-08	5.79148098952676e-07	8.23062291414197	Up-Regulated
TBC1D1	1.40065315957011	8.51245582103729	7.16830828199755	4.32446830010196e-08	5.82614299404764e-07	8.2228312996645	Up-Regulated
SMC3	2.27459836488793	10.6778015494347	7.16816592738756	4.32617209927659e-08	5.82614299404764e-07	8.22243589735304	Up-Regulated
SRSF5	1.05159278437194	12.0394693017006	7.16690811377734	4.34125609458868e-08	5.842198751618e-07	8.21894212407432	Up-Regulated
POU2F1	2.27262569921702	9.49387326836586	7.16610920420081	4.35086448446933e-08	5.85086776415864e-07	8.21672294750208	Up-Regulated
ZNF555	1.78528215045389	6.53038358688354	7.16380980272971	4.37863961736657e-08	5.87966018968619e-07	8.21033541932538	Up-Regulated
HNRNPC	2.46823123736903	9.45238634571433	7.15501805056479	4.4865058167977e-08	6.0026913813882e-07	8.18590794871367	Up-Regulated
TMTC4	1.9723688465381	10.8279440104961	7.15279556537052	4.51419760320106e-08	6.03537113707279e-07	8.17973167923738	Up-Regulated
HNRNPF	1.76847689161417	9.80254337191582	7.15149876672673	4.53043548035531e-08	6.04832777243678e-07	8.17612766250097	Up-Regulated
DDX20	2.03670271977722	8.76665142178535	7.14579076516784	4.60261520056515e-08	6.13140022068077e-07	8.16026223441497	Up-Regulated
ZNF197	1.64100986936314	7.12996013462543	7.14142969561804	4.65854727056975e-08	6.1836191033274e-07	8.14813847097104	Up-Regulated
RTTN	1.76309054486665	7.91936631500721	7.13901586377726	4.68980115225461e-08	6.22063574229781e-07	8.14142722751428	Up-Regulated
ZNF207	1.35835251441369	11.4394260048866	7.13599525057088	4.7292111598943e-08	6.26840994270925e-07	8.13302813455975	Up-Regulated
CSNK1G1	1.98784322970309	9.85072754323483	7.13500093366305	4.74225734646452e-08	6.28119634341397e-07	8.13026315087628	Up-Regulated
PARP11	1.10844281810498	8.73011828958988	7.1308297634641	4.79738499786092e-08	6.34511686510209e-07	8.11866296820536	Up-Regulated
IPO4	2.51509693856182	6.53253760933876	7.12763377336958	4.84006355128354e-08	6.39698528162131e-07	8.10977365636342	Up-Regulated
GNA13	1.25496080915938	12.7377094328403	7.12546778927022	4.86920624581417e-08	6.4217218989228e-07	8.10374863569301	Up-Regulated
WDR90	2.48512753108253	6.92802957445383	7.12334077963818	4.89799765634203e-08	6.45508578432465e-07	8.09783158657308	Up-Regulated
SOS1	1.27139257902076	10.7045499384403	7.11410569073793	5.02501965099369e-08	6.60834790686195e-07	8.07213576535077	Up-Regulated
LCORL	2.16571690099925	10.395580381155	7.11268180672041	5.04489914264164e-08	6.62977250772329e-07	8.0681732013221	Up-Regulated
HSPBAP1	1.98980490398794	7.17333909124136	7.11239029944752	5.04897882857433e-08	6.63041803948599e-07	8.06736193402635	Up-Regulated
CDT1	3.20717093915592	5.45211339741945	7.11147257026701	5.06184442844177e-08	6.63759544950564e-07	8.06480783222542	Up-Regulated
POLE	2.34044014007939	7.56438064575195	7.11123207568562	5.06522140163606e-08	6.63759544950564e-07	8.06413850627865	Up-Regulated
RPN2	1.07118158687946	11.6245065927505	7.11079343450612	5.07138658872639e-08	6.63999332568635e-07	8.06291769968027	Up-Regulated
MRRF	1.43208925540631	5.95938052237034	7.11059070550056	5.07423855380697e-08	6.63999332568635e-07	8.06235346708039	Up-Regulated
KDELR2	1.55543925018928	10.7969228625298	7.10907775582346	5.09557393213719e-08	6.65848087299143e-07	8.05814252128166	Up-Regulated
GEMIN4	1.87711443302603	7.44407214224339	7.1001005691307	5.22405263070686e-08	6.80440711215709e-07	8.03315207085383	Up-Regulated
GTF3C2	1.10947024773972	9.82948639988899	7.09341703704715	5.32183348060642e-08	6.91988157784412e-07	8.01454161503579	Up-Regulated
VPS72	1.40585160351958	9.78128385543823	7.09074521094266	5.36143974408316e-08	6.96158272322028e-07	8.00710065515331	Up-Regulated
SSRP1	1.43736702227882	10.0265747010708	7.09008525349486	5.37126865928507e-08	6.96944740292207e-07	8.0052625873289	Up-Regulated
TRDMT1	1.27451822149609	6.47923722863197	7.08419770330582	5.45976566016103e-08	7.07930456861722e-07	7.98886315021405	Up-Regulated
PRIMPOL	1.99749622074699	7.94324050843716	7.08367928104684	5.46762861656651e-08	7.08452832737022e-07	7.98741895607359	Up-Regulated
ZNF844	2.04545085729375	8.38766823709011	7.08025164634784	5.51990544011992e-08	7.14725247491912e-07	7.97786978305682	Up-Regulated
CPSF6	1.08232827514772	10.2585107386112	7.07906365361428	5.53814217034441e-08	7.16584403931748e-07	7.97455984966807	Up-Regulated
CENPM	2.82552009362441	5.87330736964941	7.07732382606419	5.56496030442071e-08	7.1928505567395e-07	7.96971217605285	Up-Regulated
CTHRC1	3.95073057282792	8.59609954059124	7.07720478958927	5.56679996543675e-08	7.1928505567395e-07	7.96938049474581	Up-Regulated
MLLT3	2.86754630548269	9.41294223070145	7.07484079333743	5.60346251070431e-08	7.23011011244997e-07	7.96279321502362	Up-Regulated
CCDC14	2.16393684086047	10.2269718796015	7.07086904322656	5.66561106000043e-08	7.30186938365388e-07	7.95172473202212	Up-Regulated
PHIP	1.33520635226478	11.1964965462685	7.06384280888986	5.77727125714681e-08	7.43879031486423e-07	7.93214034375657	Up-Regulated
BLMH	1.90822467533682	8.9869571775198	7.05677465310024	5.89184840094219e-08	7.57576081448913e-07	7.91243439829097	Up-Regulated
ECT2	2.81366261007333	9.18784433603287	7.05642061918324	5.89764759386351e-08	7.57794399108596e-07	7.91144723142252	Up-Regulated
RSBN1L	1.40268183526723	9.2749512642622	7.04462251579462	6.09424882722892e-08	7.80342588916901e-07	7.87854336400059	Up-Regulated
KCTD20	1.01863812048908	10.8652366697788	7.04232350301315	6.133325568578e-08	7.84802330544431e-07	7.87213009862629	Up-Regulated
LOC101927137 /// SCLT1	2.0364193481955	7.44179669767618	7.03930192990618	6.18507021271014e-08	7.9087572539962e-07	7.86370044483383	Up-Regulated
ZNF260	1.76012214861418	10.4157876670361	7.03721601577275	6.22104951320578e-08	7.94926223067104e-07	7.8578806152166	Up-Regulated
HMGB3	1.87956433740222	9.90433244407177	7.03199497024582	6.31203829048348e-08	8.04882895053576e-07	7.84331179180128	Up-Regulated
EPHB2	2.74814951661145	8.43970274925232	7.02459194248098	6.44336980084626e-08	8.18241538214682e-07	7.82264999852132	Up-Regulated
PDCL3 /// PDCL3P4	1.13698960894998	10.0815441608429	7.01579802456428	6.60297943788213e-08	8.36211453555504e-07	7.79809961762528	Up-Regulated
ZNF738	3.18532215052771	10.1166992112994	7.01516879808799	6.61455231677651e-08	8.37103309295066e-07	7.79634270233552	Up-Regulated
PRTG	4.42493092289821	6.91477423161268	7.01175431272532	6.6777115954484e-08	8.43940336177155e-07	7.78680819588028	Up-Regulated
CSNK1E /// CSNK1E	1.65542772038263	11.0244003236294	7.00411498236195	6.82124160993219e-08	8.59727702774333e-07	7.76547245463202	Up-Regulated
LOC100507217	1.07018781577044	12.6599323451519	7.00237966553586	6.85427853263948e-08	8.63302688804224e-07	7.76062517027864	Up-Regulated
IGSF9	3.50054763782363	5.26798851042986	6.99728809202645	6.95215037595721e-08	8.74437593577681e-07	7.74640120700724	Up-Regulated
SLC30A6	1.08753255504346	7.74510999023914	6.99535621875792	6.9896548963959e-08	8.78556826671477e-07	7.74100364723314	Up-Regulated
BUB3	1.45896324358489	11.8711088597775	6.9879554125923	7.13523742073364e-08	8.95029068722983e-07	7.72032298476094	Up-Regulated
LINC00909	1.7562029313462	8.6657807379961	6.98667158101232	7.16080278851082e-08	8.97099885887322e-07	7.71673496081387	Up-Regulated
ZKSCAN5	1.63727448729851	7.94784769415855	6.97983722632136	7.29846766202059e-08	9.13457457336831e-07	7.69763192095362	Up-Regulated
SLC37A4	1.83213054216825	6.84049101173878	6.96813971691951	7.54034289583203e-08	9.42007543517839e-07	7.66492575376478	Up-Regulated
DAP	1.63739382400204	8.61609384417534	6.96632474233961	7.57859309431018e-08	9.46146382456549e-07	7.65984998054686	Up-Regulated
ZNF502	1.52918878933679	8.24931138753891	6.96459836982322	7.615158393281e-08	9.50069423583073e-07	7.65502171527522	Up-Regulated
CTPS2	2.17695058019538	7.77566720545292	6.96020498873412	7.70902015828177e-08	9.59835346796309e-07	7.64273322469798	Up-Regulated
MDM2	1.10333158130105	10.4068279564381	6.95772986028525	7.76241485038006e-08	9.65832587141228e-07	7.63580940639456	Up-Regulated
NAP1L1	1.03080142943965	13.2892141640186	6.9558898801249	7.80235040762132e-08	9.69495820320237e-07	7.63066196589411	Up-Regulated
TTC30A	2.45864239298863	6.9089582040906	6.95007693648684	7.92988896361593e-08	9.84681171913519e-07	7.61439794540248	Up-Regulated
LOC101929112	2.23903734867389	6.35100737959146	6.94775966264342	7.98131775359093e-08	9.89736967336238e-07	7.60791360184989	Up-Regulated
KIF20B	1.81748120504835	7.3612812012434	6.94662449198201	8.00663448860787e-08	9.92210499302533e-07	7.60473691852824	Up-Regulated
KDELC1	2.57858919421671	6.86218045651913	6.93856898560325	8.18864144833343e-08	1.01340608198832e-06	7.58219090991762	Up-Regulated
ZXDC	1.09080472166239	8.62138277292252	6.93510722528275	8.26813875723919e-08	1.02119251214912e-06	7.57250023724532	Up-Regulated
TBP	1.46218971684877	8.39671450853348	6.93154798184267	8.35068979504521e-08	1.03001131737684e-06	7.56253555773073	Up-Regulated
CGGBP1	1.04291317433964	11.5412005782127	6.92930232052365	8.40320332781365e-08	1.03579711733164e-06	7.55624788230705	Up-Regulated
DHX15	1.14684919210581	12.3538537919521	6.92579559485947	8.48587584251406e-08	1.0445937904206e-06	7.54642842609654	Up-Regulated
PHTF1	3.19926978605479	7.78527794033289	6.92182668989617	8.58043861904475e-08	1.05553105435479e-06	7.53531346436704	Up-Regulated
TIGD2	2.61899821478346	8.30339229106903	6.91977544162975	8.62972903643549e-08	1.06018286839241e-06	7.52956837210409	Up-Regulated
METTL2A /// METTL2B	1.45821259571956	9.45728088915348	6.9172218859382	8.69149049839498e-08	1.06706092982621e-06	7.52241590581952	Up-Regulated
PGBD2	1.6596154780523	5.69052436947823	6.90634545905956	8.95960651864313e-08	1.0985179140343e-06	7.49194474778755	Up-Regulated
DCAF7	1.25533256839644	11.4438256621361	6.89122723122608	9.34626069468926e-08	1.13912176026236e-06	7.44957252392224	Up-Regulated
SNRPB	1.52047950729185	10.7243285477161	6.88948192005916	9.39197210818224e-08	1.14393848808756e-06	7.44467960586115	Up-Regulated
C2orf68	2.85827908535235	8.07073402404785	6.88591643267001	9.48606054029902e-08	1.15387715999411e-06	7.43468305963817	Up-Regulated
TMA16	2.66976706508683	7.28667123615742	6.88326757622211	9.55657768278049e-08	1.1616900384522e-06	7.42725574946232	Up-Regulated
LRRC42	1.76748766300649	7.59301437437534	6.87824078046139	9.69186238744688e-08	1.17658699955884e-06	7.41315908917422	Up-Regulated
MCPH1	2.48500794534259	7.65623005479574	6.87453660905042	9.79279109908657e-08	1.18650099106769e-06	7.40277006068906	Up-Regulated
RAB2B	1.15346574590274	10.1185135543346	6.86706097253056	9.9997349272729e-08	1.2091956953614e-06	7.38179963699912	Up-Regulated
CSTF3	1.37385635916521	9.89150294661522	6.86364184139054	1.00958549481065e-07	1.21922295343898e-06	7.37220678271618	Up-Regulated
XRCC4	1.72334558664546	6.07208815217018	6.86176305356315	1.01490698469524e-07	1.22484888022299e-06	7.36693514841417	Up-Regulated
LOC100288310	5.20098377094578	8.46555742248893	6.85799740384606	1.02565848317462e-07	1.23701643561471e-06	7.35636830763979	Up-Regulated
EXOSC9	1.16499120503785	8.81296280026436	6.85538320218229	1.03319016235182e-07	1.24528732092463e-06	7.34903184200899	Up-Regulated
C1orf112	2.46782692916963	5.68274781852961	6.8542839047679	1.03637400595101e-07	1.24749723178871e-06	7.34594661059445	Up-Regulated
CC2D2A	2.35258502371398	6.65770493075252	6.85391173145891	1.0374541629852e-07	1.24798441207537e-06	7.34490206462589	Up-Regulated
GCC1	1.48655081374443	8.15383565425873	6.84731678455049	1.05678479604023e-07	1.26793588808022e-06	7.32639063547929	Up-Regulated
NAIF1	1.0912385064098	5.00886265933514	6.84108160592849	1.07539616234601e-07	1.28692324427897e-06	7.30888561489687	Up-Regulated
PCGF6	2.15595268237929	7.82541728764772	6.84005748116456	1.07848464003018e-07	1.28978386367881e-06	7.30601010668581	Up-Regulated
CETN3	1.78439727968534	11.3972498178482	6.83976730185211	1.07936137202275e-07	1.2899974172616e-06	7.30519533322678	Up-Regulated
CEP120	1.89605351691304	9.03488762676716	6.83701613208909	1.08770953450322e-07	1.29829515949716e-06	7.29747016596223	Up-Regulated
LOC80154	1.65586693084192	7.4573672041297	6.83571946725089	1.091666770984e-07	1.30217733553721e-06	7.29382896260965	Up-Regulated
ZNF85	1.96488322516685	8.06100463867188	6.83183483282043	1.10360956488568e-07	1.31557380196081e-06	7.28291954718977	Up-Regulated
TRIM52-AS1	2.29754366565813	5.69742358475924	6.83068610002131	1.10716646349381e-07	1.31896291076564e-06	7.2796932567776	Up-Regulated
ZW10	1.17047419142627	6.25542870163918	6.82675075190107	1.11943994730504e-07	1.33272499396618e-06	7.26863972706857	Up-Regulated
GTF2IRD2	1.70678075412025	6.4626812338829	6.8255348161963	1.1232599617956e-07	1.33641173947825e-06	7.26522416461691	Up-Regulated
IQGAP3	3.19608635651438	3.98885564506054	6.82229586579283	1.13350003783575e-07	1.34606686835286e-06	7.25612534413735	Up-Regulated
INTS9	1.78679394046305	7.52333721518517	6.82227677655576	1.13356066848355e-07	1.34606686835286e-06	7.25607171624952	Up-Regulated
FMNL3	2.55816085232414	6.05686954408884	6.82137973241508	1.13641353688504e-07	1.34858785619942e-06	7.25355159216172	Up-Regulated
LOC100287590	2.08226483263951	7.49370549619198	6.81532518980302	1.15585977850853e-07	1.369905139673e-06	7.23654039597702	Up-Regulated
ZNF551	2.6513607357195	7.58960810303688	6.81297752101746	1.16349043069511e-07	1.37806491589446e-06	7.22994341672452	Up-Regulated
PXDN	3.66178144713645	7.87949658185244	6.80834138186041	1.17870941151195e-07	1.39074162174369e-06	7.2169144439181	Up-Regulated
SLC43A3	2.93023449592745	7.09424218535423	6.80497871893971	1.1898738943385e-07	1.40033757615875e-06	7.20746320000244	Up-Regulated
C12orf65	1.40539602132944	8.20455959439278	6.80464247626197	1.1909961333578e-07	1.40076610796003e-06	7.20651808981458	Up-Regulated
PXYLP1	2.01849087626345	10.9487339556217	6.80412138834204	1.19273742604939e-07	1.40192171890042e-06	7.20505339829729	Up-Regulated
SNRPA	1.70693721848461	10.1115319132805	6.80134211214803	1.20206840178033e-07	1.41199096374413e-06	7.19724093074112	Up-Regulated
POLA2	1.59441117622591	7.86844472587109	6.79937272939246	1.20872497813894e-07	1.41800707435385e-06	7.19170465962017	Up-Regulated
ELF2	1.39847741146319	9.38722339272499	6.79903548970805	1.20986859423485e-07	1.41844809744145e-06	7.19075658877511	Up-Regulated
CDCA5	3.51477395378144	5.64006562530994	6.79710670872285	1.21643037036192e-07	1.42433358385154e-06	7.18533408757145	Up-Regulated
TCF19	2.41823846222418	3.18728694319725	6.79593494519168	1.22043432204971e-07	1.42721297269067e-06	7.18203968464591	Up-Regulated
MEX3D	3.39283617015792	8.87816566973925	6.79544886265646	1.22209919224733e-07	1.42825596300783e-06	7.18067303422444	Up-Regulated
CLP1	1.26416907908946	8.3045993745327	6.78324424747612	1.2646627585085e-07	1.47520036546475e-06	7.14635257507696	Up-Regulated
RBM14-RBM4 /// RBM4	1.20230945015726	11.2817773222923	6.77888257857179	1.28023531341361e-07	1.49050849307379e-06	7.13408417784222	Up-Regulated
FAM72A /// FAM72B /// FAM72C /// FAM72D	3.22556278966217	7.99053143709898	6.77846370502122	1.28174100065155e-07	1.49050849307379e-06	7.13290589758778	Up-Regulated
LOC102725016 /// PPP2R3B	2.20449484311617	5.69404789805412	6.77340028969521	1.30008438506321e-07	1.50889818987518e-06	7.11866149774126	Up-Regulated
PRDM2	1.94320996473675	9.50550135970116	6.77257394994182	1.30310310445071e-07	1.5105041443498e-06	7.11633663807554	Up-Regulated
COPZ1	1.19354239938714	10.4197671115398	6.76728912805899	1.32257764263826e-07	1.53019831578128e-06	7.1014667647408	Up-Regulated
ZNF542P	1.90296239505413	8.56425869464874	6.76553614293947	1.32910221312137e-07	1.53390515876599e-06	7.09653389351826	Up-Regulated
ZNF696	1.21894692988531	5.79831977188587	6.76343616886347	1.33696115918276e-07	1.54201194370911e-06	7.090624269193	Up-Regulated
TP53TG3 /// TP53TG3B /// TP53TG3C /// TP53TG3D	4.88659476413418	5.60198197886348	6.75750211502956	1.3594238686122e-07	1.56304137027676e-06	7.07392304964763	Up-Regulated
CENPN	3.08374253844443	6.44145821779966	6.75614004794477	1.36463347939327e-07	1.56805552231029e-06	7.07008914581716	Up-Regulated
C19orf48 /// SNORD88C	2.17554323103747	7.48957417905331	6.75284383280017	1.37732453155464e-07	1.58038055360244e-06	7.06081043619494	Up-Regulated
TCEANC	1.36146907574735	3.75451236963272	6.74825330182748	1.39519815996008e-07	1.59820684448744e-06	7.04788680672867	Up-Regulated
ZNF510	2.22355422703361	7.08763386309147	6.74503103601218	1.40788433490844e-07	1.60974497871926e-06	7.03881420370837	Up-Regulated
NOP2	1.69065863690396	7.74488471448421	6.74060880591704	1.42548502797635e-07	1.62785456501354e-06	7.02636161408381	Up-Regulated
SUZ12	1.21468416978473	11.0068111717701	6.73996711563238	1.42805741615574e-07	1.62978485968559e-06	7.02455454226883	Up-Regulated
GLYR1 /// SEPT6	3.7036826388556	7.74387149512768	6.73969983902503	1.42913025125762e-07	1.63000244768438e-06	7.02380185154175	Up-Regulated
ST7-AS1	2.09265596470853	5.3851120993495	6.73935712629459	1.43050707634516e-07	1.63056627079762e-06	7.02283671300864	Up-Regulated
ATF1	1.67403780400512	9.15180863440037	6.7384952432636	1.4339755665725e-07	1.63351211735882e-06	7.0204094588437	Up-Regulated
ZNF266	1.29443333119998	9.86428773403168	6.73205757180608	1.46015334354838e-07	1.66230766042781e-06	7.0022776491696	Up-Regulated
ZNRD1	2.30917102798277	8.89186722040176	6.72846644834069	1.4749656020411e-07	1.67710396485621e-06	6.99216173958603	Up-Regulated
PSMC3IP	1.95292699095691	8.67702329158783	6.72620278875736	1.48438050201192e-07	1.68625905153955e-06	6.98578465798206	Up-Regulated
UBE2J1	1.9068688361751	8.94013772904873	6.72609208434714	1.48484249437401e-07	1.68625905153955e-06	6.98547277587093	Up-Regulated
PLAA	1.13765360372752	8.17276249825954	6.71636160399266	1.52602331600731e-07	1.72877577007155e-06	6.95805573758364	Up-Regulated
MGA	1.30884165319837	9.20863319933414	6.69848254005464	1.60472640028133e-07	1.81016664822944e-06	6.90765923573534	Up-Regulated
NVL	2.18754383523455	6.13681096583605	6.69285247263106	1.63035018648963e-07	1.83570873831621e-06	6.89178428445581	Up-Regulated
LRRN1	2.24323813056173	11.2766608446836	6.69183388837716	1.63503002499423e-07	1.83985686795484e-06	6.88891194311356	Up-Regulated
HPS4	1.2336150354702	8.1092194467783	6.68934125576644	1.64653969717974e-07	1.85055437863686e-06	6.88188253760579	Up-Regulated
CHAF1A	1.89315801883034	8.5628318041563	6.6843080344414	1.67003088710143e-07	1.87277300770019e-06	6.86768700206611	Up-Regulated
DNTTIP1	1.23602849944883	8.81116591393948	6.68421550160796	1.67046591731476e-07	1.87277300770019e-06	6.86742600687611	Up-Regulated
ST8SIA2	6.16030005018721	6.17303276062012	6.68402185750864	1.67137667895092e-07	1.87277300770019e-06	6.8668798182739	Up-Regulated
LMAN1	1.02495571090142	11.5302521586418	6.67996106788203	1.69059180764536e-07	1.89086348849052e-06	6.85542536297698	Up-Regulated
ZNF230	1.14040523984654	4.72489513456821	6.67429513970935	1.71777618408825e-07	1.91894501532035e-06	6.83944107175727	Up-Regulated
ZNF232	1.8126732308855	8.33813370764256	6.67150421448761	1.73132875458732e-07	1.93092046618446e-06	6.83156660547124	Up-Regulated
ZNF704	1.65448573340289	11.4635542035103	6.66892889157473	1.74393028157961e-07	1.94229052518062e-06	6.82429991510522	Up-Regulated
MAGED4 /// MAGED4B /// SNORA11D /// SNORA11E	1.59448989296732	11.0212491452694	6.66800233372552	1.74848675301743e-07	1.94502045367267e-06	6.82168535650716	Up-Regulated
NUP93	2.14263826825841	9.11982288956642	6.66411423403444	1.76773862892835e-07	1.96289102444166e-06	6.81071320265723	Up-Regulated
CCT6P1 /// CCT6P3	1.46210277997531	8.0932952016592	6.66386591372132	1.76897544134042e-07	1.96308463841724e-06	6.81001240710659	Up-Regulated
ALG9	1.53481128244748	8.02539366483688	6.66290359419999	1.77377675140992e-07	1.96723127465793e-06	6.80729655839319	Up-Regulated
GEMIN5	1.28293902671289	8.81725057959557	6.66176334906724	1.77948284823931e-07	1.97169865229639e-06	6.80407847729347	Up-Regulated
FBXO22	1.16432107508424	7.9006205946207	6.6571099346762	1.80296290300671e-07	1.99481111130868e-06	6.79094424108581	Up-Regulated
CREBBP	1.05836779482452	11.270491540432	6.65059767108596	1.83634927961086e-07	2.02447647012947e-06	6.77256062016583	Up-Regulated
KLHDC8A	3.74034948387609	8.89070585370064	6.64859667924783	1.84673277883582e-07	2.03457941241884e-06	6.7669113210742	Up-Regulated
NT5C3A	1.06652165617538	10.2751048207283	6.64840785607407	1.84771567572593e-07	2.03457941241884e-06	6.76637821034546	Up-Regulated
PDCL	1.2136578366824	8.9914888292551	6.6475086598083	1.85240359850045e-07	2.03731317199362e-06	6.76383944232734	Up-Regulated
LEPRE1	1.72339408889956	6.12087842822075	6.64061988902708	1.88871921247966e-07	2.07478388162822e-06	6.74438781473164	Up-Regulated
STK38	1.71725287032031	9.77720874547958	6.63784732541131	1.90353776804032e-07	2.0888469511048e-06	6.73655798581443	Up-Regulated
RRP9	1.43091139909227	5.49666794389486	6.63588432400066	1.91410047200943e-07	2.09892192411384e-06	6.73101403963789	Up-Regulated
MIR6890 /// QARS	1.49521576344726	10.9471857249737	6.63297379787442	1.92987088112544e-07	2.11495992114797e-06	6.72279353854051	Up-Regulated
TIPIN	2.32487116072342	7.03256828337908	6.62236121322433	1.98849531194306e-07	2.1710695398747e-06	6.69281389460051	Up-Regulated
TRNAU1AP	2.08662896696855	6.63813530653715	6.62210979867204	1.98990575914339e-07	2.1710695398747e-06	6.69210356716965	Up-Regulated
NSRP1	1.15168873018582	9.61526617407799	6.61730913654355	2.0170325805194e-07	2.19744758197269e-06	6.67853923404392	Up-Regulated
MEX3C	1.91355480549307	10.760136961937	6.61647189993082	2.0218016487281e-07	2.2013452600795e-06	6.6761734342946	Up-Regulated
CTPS1	1.90441120008708	8.2210755944252	6.61555925202602	2.02701326156584e-07	2.20442166179823e-06	6.67359448329112	Up-Regulated
SUPT16H	1.09783358322947	10.6760448515415	6.61351227136155	2.03875184800596e-07	2.21197991166213e-06	6.66780992008061	Up-Regulated
IPO5P1	1.67081632691356	8.26446925103664	6.60815972400804	2.06977232615608e-07	2.24431826704142e-06	6.65268267754455	Up-Regulated
ZNF664	1.01208723894498	12.5982467532158	6.59835552620524	2.12783505239396e-07	2.30446134414442e-06	6.6249687641672	Up-Regulated
TTC13	1.17360193623222	8.73686455190182	6.59162504233253	2.16864508074485e-07	2.3432780793522e-06	6.60593932497774	Up-Regulated
LIX1L	1.41243163969835	10.6853738427162	6.58952830131856	2.18151952238747e-07	2.35443552658605e-06	6.60001042119647	Up-Regulated
VPS54	1.15862089612706	9.02739673852921	6.58414108976994	2.21495354206791e-07	2.3877302565221e-06	6.58477565435545	Up-Regulated
CYP20A1	1.74694611379492	6.06409036368132	6.58375429485422	2.21737389708861e-07	2.38894562661844e-06	6.58368173574566	Up-Regulated
MIR4647 /// SLC35B2	1.43985003305351	9.40595509111881	6.58314483015237	2.22119302581067e-07	2.39166570733705e-06	6.58195804874759	Up-Regulated
GLA	1.55074700073675	8.11358641088009	6.58160033186168	2.23090121700658e-07	2.40071996427668e-06	6.57758977982311	Up-Regulated
TMEM98	3.23777935669007	8.73652042448521	6.58051540618204	2.23774632411858e-07	2.40668444882066e-06	6.57452120535377	Up-Regulated
INTS12	1.00562748928302	9.44242471456528	6.57542311760646	2.27015978439119e-07	2.4372889213362e-06	6.56011716743171	Up-Regulated
UBTD2	1.66532800651273	10.8932639360428	6.57413455664784	2.27843670342251e-07	2.44475464396851e-06	6.55647204716391	Up-Regulated
LEPREL4	1.8455876628397	7.63289634883404	6.57365116731776	2.28154955865756e-07	2.44525470970509e-06	6.55510458967263	Up-Regulated
ZNF473	2.2510422965293	4.56389775872231	6.57223041797937	2.29072358310283e-07	2.45366374753571e-06	6.55108534127207	Up-Regulated
RCCD1	1.69383812336787	7.50936385989189	6.56960861062486	2.30775104206486e-07	2.47047022040744e-06	6.54366795897851	Up-Regulated
HDGF	1.32185477669906	11.0172668397427	6.56514388242769	2.33704237595192e-07	2.50037822701005e-06	6.53103560546657	Up-Regulated
RPS9	1.17395874363209	13.4307097792625	6.5635183616264	2.34779983932837e-07	2.51043389069852e-06	6.52643605350825	Up-Regulated
MYBL2	2.84051435292974	5.43663123250008	6.55930769237001	2.37589873548817e-07	2.53754225061357e-06	6.51452071491491	Up-Regulated
KIAA1429	1.26175019615575	8.70079429447651	6.55873098229089	2.37977364469468e-07	2.54021245713597e-06	6.51288864326674	Up-Regulated
C2orf44	1.54542120651678	6.71134203672409	6.55433327413356	2.40953260980613e-07	2.56460987323527e-06	6.50044248059317	Up-Regulated
CNTRL	2.16559012119587	5.91445279866457	6.55432776335167	2.40957013581016e-07	2.56460987323527e-06	6.50042688339811	Up-Regulated
RBM4B	2.33117410721567	9.19742129743099	6.54320615114338	2.48651969322397e-07	2.64346515372262e-06	6.46894490794955	Up-Regulated
PHF10	1.34289634951696	10.8100090622902	6.5422552157344	2.49321328702331e-07	2.64905703877687e-06	6.46625268411354	Up-Regulated
ZNF596	1.28626860684229	7.63527335226536	6.5380837210527	2.52279205585819e-07	2.67894418483286e-06	6.45444187383964	Up-Regulated
ZNF17	1.9720451416757	5.39155232906342	6.53333495054162	2.55689597824517e-07	2.70951739864493e-06	6.44099511672711	Up-Regulated
SF3A2	2.98368479076185	8.45051792263985	6.53325848694834	2.55744890579464e-07	2.70951739864493e-06	6.44077858716924	Up-Regulated
SETBP1	2.72040124846856	10.8630743175745	6.53289411061788	2.56008546314617e-07	2.71075639556171e-06	6.43974674083443	Up-Regulated
ZNF383	1.50323086132405	5.30873970687389	6.52878474480074	2.59001087846747e-07	2.7377363273137e-06	6.42810913035309	Up-Regulated
CDCA2	3.05914256157663	5.60277301818132	6.52820501832222	2.59426094422331e-07	2.74066091860572e-06	6.42646726543617	Up-Regulated
CDC25A	2.82110429678852	5.30854016542435	6.52560992883851	2.61337249268163e-07	2.7576975184054e-06	6.41911732697455	Up-Regulated
METTL22	1.67513531518851	7.68630170822144	6.51997206702103	2.65538424913892e-07	2.79491938222215e-06	6.40314787625031	Up-Regulated
EIF3D	1.25138234513009	11.3290762007236	6.51986221511418	2.65620957686967e-07	2.79491938222215e-06	6.40283669463514	Up-Regulated
ZFP37	2.9547128069256	8.00966060906649	6.51743336947211	2.67452408578938e-07	2.81098871064451e-06	6.39595619760798	Up-Regulated
ZKSCAN2	1.99207850892535	7.48322801291943	6.51315697890766	2.70708048848628e-07	2.84197307873642e-06	6.38384092968551	Up-Regulated
AIMP1	1.09416599119241	9.98771718144417	6.51089739923768	2.72444417076749e-07	2.85695544513456e-06	6.37743889392185	Up-Regulated
MTRF1	1.83218014288528	6.48666569590569	6.50968944774243	2.73377275324908e-07	2.86511169380506e-06	6.37401627659214	Up-Regulated
NCAPH	2.91830131399487	4.17947421967983	6.50550204263984	2.76636114797133e-07	2.89762216162507e-06	6.36215087568912	Up-Regulated
MLLT4	1.61241415155079	10.7231748998165	6.50428031761214	2.77594295146627e-07	2.90601121327152e-06	6.35868877639021	Up-Regulated
UHRF1BP1	1.1764667719482	9.70199206471443	6.50246339434482	2.79025484981718e-07	2.91603726584118e-06	6.35353982636388	Up-Regulated
TMEM99	2.03478463748206	6.57253494858742	6.50024281549105	2.80784760881933e-07	2.92779911219835e-06	6.34724665477377	Up-Regulated
DDIAS	3.25926871338354	3.93899571150541	6.4990645727754	2.81722781490625e-07	2.93592320000128e-06	6.34390735023211	Up-Regulated
TTI2	1.94568507005328	6.56748899817467	6.49677944643819	2.83551045701265e-07	2.95164657544917e-06	6.33743071134688	Up-Regulated
ERCC8	1.2982030151344	5.53382277861238	6.49586094757522	2.84289283120414e-07	2.95766502489633e-06	6.33482734727357	Up-Regulated
TP53RK	2.42411886053047	7.26546251773834	6.49433617731746	2.85519096745064e-07	2.96878804195754e-06	6.33050545930216	Up-Regulated
KLF12	1.56510668148396	11.5089020133018	6.49258686903682	2.86936634294565e-07	2.98017323881994e-06	6.32554693335759	Up-Regulated
FARS2	1.52744458078855	8.42399069666862	6.49011649763595	2.88950597265988e-07	2.99772048606606e-06	6.31854415226826	Up-Regulated
KCTD15	2.15262753953818	9.75798085331917	6.48883202307827	2.90003397704324e-07	3.00526796375928e-06	6.31490287787639	Up-Regulated
KDM3B	1.01573381925885	10.5318992137909	6.48805916388519	2.90638726500663e-07	3.01016353674481e-06	6.31271189489615	Up-Regulated
PABPC4L	3.4841816097136	4.31405238062143	6.47673699288111	3.00108933977088e-07	3.1065057552351e-06	6.28060996347362	Up-Regulated
DSCC1	2.01594036214265	7.54967162758112	6.47539228949688	3.0125419973871e-07	3.11661469684891e-06	6.27679672912339	Up-Regulated
LARP7	1.15684096147174	10.3995240330696	6.47332979790689	3.03019380240628e-07	3.13017302505856e-06	6.2709477948222	Up-Regulated
GTF2H2 /// GTF2H2B /// GTF2H2C	1.9370109368915	7.93668685853481	6.47169670201954	3.04424471183276e-07	3.14062029818727e-06	6.26631636317531	Up-Regulated
C7orf73	1.47239484864208	7.93267534673214	6.47052504660758	3.05436598392029e-07	3.14930358732674e-06	6.26299345844799	Up-Regulated
ATP13A1	1.06180827916875	9.1120039075613	6.46371308639079	3.11388759524166e-07	3.20888461222979e-06	6.24367239603329	Up-Regulated
PCDHB3	1.87634847038671	6.16504721343517	6.46318907939634	3.1185145088829e-07	3.21186134786117e-06	6.24218600359614	Up-Regulated
PCGF3	1.20142389984749	10.5525837540627	6.460397036658	3.1432852061406e-07	3.23556995843231e-06	6.23426581783293	Up-Regulated
STK36	2.1195178495245	8.0461313277483	6.44995657680865	3.23768583981435e-07	3.32163915948083e-06	6.20464479050639	Up-Regulated
JUP	3.06427970685457	9.05168679356575	6.44844668665216	3.25157298091056e-07	3.33037987854469e-06	6.2003604275593	Up-Regulated
FAT4	2.73193765169214	7.86013051867485	6.44530876763497	3.28062655883736e-07	3.35823473283312e-06	6.19145599960162	Up-Regulated
ASTE1	1.96268844701018	5.5482520237565	6.44497962612539	3.28368918828109e-07	3.35950858980452e-06	6.19052196196986	Up-Regulated
CKS1B	2.5065301034132	8.97240720689297	6.44393030947041	3.29347226539509e-07	3.36765285266769e-06	6.18754416418949	Up-Regulated
WDR76	2.84618292067215	6.01494918018579	6.44119058327147	3.3191544926118e-07	3.39016128026469e-06	6.17976890648555	Up-Regulated
FBXO46	1.04357815947128	7.8680385351181	6.43167337072077	3.40995086989876e-07	3.47138634838123e-06	6.15275554701145	Up-Regulated
RPRD1B	1.28251487137335	8.36497204005718	6.42787895023453	3.44684612586912e-07	3.50508397730786e-06	6.14198394170917	Up-Regulated
ZNF586	3.27591145183394	6.72041637450457	6.40949347832341	3.63140851456897e-07	3.67657726705155e-06	6.08977812189514	Up-Regulated
DIEXF	1.85392956791619	7.37741674482822	6.40767287648254	3.65021914921548e-07	3.6935979857642e-06	6.08460732083295	Up-Regulated
CDC42	1.05402489422787	11.468525506556	6.40170454871557	3.71257714366973e-07	3.75464082559309e-06	6.06765483998427	Up-Regulated
POT1	1.35432273463199	9.74141359329224	6.40067510303209	3.72344119961729e-07	3.76018728917551e-06	6.06473056741305	Up-Regulated
SIMC1	1.10842620988607	9.7936877310276	6.38828090077962	3.85678827910435e-07	3.87714238482106e-06	6.02951801803707	Up-Regulated
MTMR3	1.6306001531933	9.18946045637131	6.38789983739443	3.86096360416907e-07	3.87922917423773e-06	6.02843524557499	Up-Regulated
XXYLT1	1.48377433962185	6.81892985105515	6.37787095982715	3.97250605551778e-07	3.98308129677393e-06	5.99993545105387	Up-Regulated
ENAH	1.50078530253669	11.4877433776855	6.37655104040754	3.9874266247698e-07	3.99542742656571e-06	5.9961840759876	Up-Regulated
DDX21	1.03990502299568	11.1190944910049	6.37222475352459	4.03672936332159e-07	4.04044682806571e-06	5.98388747871225	Up-Regulated
PDS5A	1.23113536255562	10.5314810723066	6.36786646255293	4.08701908358523e-07	4.08635560646127e-06	5.97149875452839	Up-Regulated
EWSR1	1.05294469300552	11.1018278598785	6.35882652191301	4.19335524064439e-07	4.17910597526355e-06	5.94579844181177	Up-Regulated
ZNF607	1.23151384384526	7.48965249955654	6.35540063660995	4.23437953252163e-07	4.21771593651764e-06	5.93605744410331	Up-Regulated
C11orf95	2.05504446763259	10.7323340773582	6.3546035854607	4.24398200233166e-07	4.22500298798933e-06	5.93379104543791	Up-Regulated
DSE	2.07823791001973	8.78148727118969	6.33987705605973	4.425407778084e-07	4.39378073700473e-06	5.89190959483456	Up-Regulated
NIFK	1.13841827871346	10.4647630155087	6.33892717374491	4.43737524092504e-07	4.4009330288015e-06	5.88920773636703	Up-Regulated
ZNF7	1.54776093255171	8.0969270169735	6.33826832847668	4.44569513764966e-07	4.4053174158495e-06	5.88733367624352	Up-Regulated
TMEM251	1.50139004402315	9.62368866801262	6.33819956678998	4.44656436681243e-07	4.4053174158495e-06	5.88713808477503	Up-Regulated
CECR5	1.05548008443856	9.07149571180344	6.33605981057783	4.47369930030183e-07	4.42745270335709e-06	5.88105144385846	Up-Regulated
ELAC1	2.17834141379909	5.76858800649643	6.32118864310335	4.66695914203712e-07	4.60884040980331e-06	5.83874222460625	Up-Regulated
NOP14	1.56296704558708	7.61891901493073	6.32054638170796	4.67549295786863e-07	4.61480146274246e-06	5.83691466668029	Up-Regulated
HEATR6	2.0358134609485	7.79097874462605	6.3165994068142	4.72828377494204e-07	4.66192632388496e-06	5.82568300322643	Up-Regulated
TMEM237	1.99706021976857	9.02292686700821	6.29929261489068	4.96695578703382e-07	4.88161925941616e-06	5.77642350773268	Up-Regulated
LRCH1	2.8461937383119	8.8088458776474	6.29480421100618	5.03081497899945e-07	4.93830448566237e-06	5.76364557868256	Up-Regulated
AATF	1.3379762240267	9.69558626413345	6.29460308940418	5.03369576697172e-07	4.93830448566237e-06	5.76307298365609	Up-Regulated
ZNF891	1.52782017016701	5.0503306388855	6.29377496660841	5.04557502193398e-07	4.9451425724872e-06	5.76071528639102	Up-Regulated
C19orf54	1.9220605292301	6.3386982306838	6.29291721276377	5.0579091483841e-07	4.95256954608866e-06	5.75827318745489	Up-Regulated
CNOT1	1.17361700003929	10.2739640176296	6.2900238510551	5.09973923058165e-07	4.98846287440337e-06	5.75003523115931	Up-Regulated
CCDC174	1.14579922564117	7.45327715575695	6.29000826102445	5.09996556245493e-07	4.98846287440337e-06	5.74999084206876	Up-Regulated
EFTUD2	1.01279396566785	10.2606042325497	6.28538417527713	5.16754603647746e-07	5.04655116892146e-06	5.73682419857847	Up-Regulated
MIR4723 /// TMEM199	1.55091966212037	8.35093577206135	6.28464469336616	5.17843696130699e-07	5.05184687085899e-06	5.7347184828898	Up-Regulated
OSTC	1.54077470833474	10.5340189635754	6.28324663697565	5.19909053572937e-07	5.06666103071615e-06	5.73073735616405	Up-Regulated
COG3	1.16212764346165	7.6545579880476	6.28306035405727	5.20184877159091e-07	5.06666103071615e-06	5.73020688581817	Up-Regulated
SIAH1	1.15838320728256	10.989864975214	6.28271171631391	5.20701491437346e-07	5.06902078887663e-06	5.72921407897438	Up-Regulated
ROMO1	1.48667577596811	9.95793142914772	6.26961533692691	5.40487354733415e-07	5.25609729126806e-06	5.69191495096988	Up-Regulated
ZCCHC9	1.03088955357972	8.40741088986397	6.26519816354021	5.47330417709518e-07	5.31031062764002e-06	5.67933248663942	Up-Regulated
STXBP4	1.77245351274004	7.01833298802376	6.26423596042426	5.48832612044531e-07	5.31766133861919e-06	5.67659147717276	Up-Regulated
ZNF45	1.44162815495541	8.75216594338417	6.26386741524535	5.49409086706398e-07	5.3204568632464e-06	5.67554159619194	Up-Regulated
MIB1	1.14209119124934	11.3525891602039	6.25697210425822	5.60307983158879e-07	5.40899195654472e-06	5.65589743768888	Up-Regulated
RBFA	1.36262157957564	6.68427766859531	6.25273262498278	5.67117001484317e-07	5.46615588754602e-06	5.64381823611228	Up-Regulated
GINS3	2.36239537343323	5.75554506480694	6.25170097969453	5.6878651176487e-07	5.47368144681224e-06	5.64087870643861	Up-Regulated
ALG10	1.30427602235122	3.92433249950409	6.24668077028439	5.76981735012657e-07	5.5438853446848e-06	5.62657349972338	Up-Regulated
BAG6	1.14956131444769	11.7866631150246	6.23920287949623	5.89410348808037e-07	5.64861774633097e-06	5.60526256626226	Up-Regulated
IQCB1	1.4210152413681	8.40270888805389	6.23842272211764	5.90722463335442e-07	5.65239718024286e-06	5.60303905606795	Up-Regulated
HYI	1.25550311393584	7.0826064646244	6.23659217931266	5.93812754293673e-07	5.67902601505393e-06	5.59782173748941	Up-Regulated
ANP32A	1.26259942382936	11.9249968826771	6.23408920820067	5.98064631662915e-07	5.71450149670714e-06	5.59068761106138	Up-Regulated
TCEB3-AS1	1.55916257811944	5.26409636437893	6.23167402439111	6.0219648637723e-07	5.74454978639464e-06	5.58380338766438	Up-Regulated
ADPRM	1.94882614506401	6.92715442180634	6.23166114765805	6.0221859264201e-07	5.74454978639464e-06	5.58376668308808	Up-Regulated
DUS4L	1.55512123455403	7.53583009541035	6.2248768305991	6.13980181629712e-07	5.84467378463276e-06	5.56442706619431	Up-Regulated
KIAA0586	1.43286823357648	6.40681500732899	6.22379517151744	6.15876687924029e-07	5.85970832274577e-06	5.56134342730584	Up-Regulated
TIAM2	1.90519495435089	8.26181212067604	6.20924308990539	6.41973165759837e-07	6.07671013511501e-06	5.51985184246318	Up-Regulated
SPRTN	1.87062090707694	6.41758371889591	6.20832445694989	6.43657497806195e-07	6.08953383869179e-06	5.51723222645051	Up-Regulated
OTX2	7.63170552929403	9.13424737751484	6.20570846068662	6.48478430606963e-07	6.13200407488478e-06	5.50977209468431	Up-Regulated
NKAIN1	4.06847526814774	6.65021218731999	6.2036856376963	6.52231170389088e-07	6.16433520986147e-06	5.50400329736983	Up-Regulated
DCAF16	2.03085996844025	10.3229618221521	6.20201068496012	6.55355107909023e-07	6.18673513951847e-06	5.49922641792113	Up-Regulated
KIN	1.43532633491856	8.47976692020893	6.20187664906432	6.55605747858265e-07	6.18673513951847e-06	5.49884414825053	Up-Regulated
HAUS5	1.23953135100454	7.09709137678146	6.20074550558107	6.57724778526873e-07	6.20205658144308e-06	5.49561809667821	Up-Regulated
CCNG1	1.18422255342306	11.8535544574261	6.19583295163131	6.67008136311776e-07	6.2815032286609e-06	5.48160660986901	Up-Regulated
TOPBP1	1.33477843435187	10.1493047475815	6.19297837025209	6.72463067094993e-07	6.31967021852556e-06	5.47346427197287	Up-Regulated
BPTF	1.21351698246079	10.7709705680609	6.19281788110102	6.72771084041769e-07	6.31967021852556e-06	5.47300648450357	Up-Regulated
ZNF320	2.41910309251021	9.17005430907011	6.18781980667857	6.82435102899783e-07	6.40719176640208e-06	5.45874907596892	Up-Regulated
IPO5	1.0804038762081	11.3665777742863	6.18428457152394	6.89355040964068e-07	6.45248890166823e-06	5.44866378183405	Up-Regulated
CEP152	3.75095326697778	5.31439615786076	6.17486386099868	7.08142726070655e-07	6.60478896437583e-06	5.42178542620901	Up-Regulated
SMEK1	1.50024622944203	9.11238625645638	6.17469419610285	7.08485778394377e-07	6.60478896437583e-06	5.42130131301386	Up-Regulated
C17orf70	1.54813936557847	7.32942242920399	6.16765879255492	7.22859422935631e-07	6.72521327169268e-06	5.40122561304225	Up-Regulated
ZBTB39	1.45867186615824	5.21769522875547	6.16575734366444	7.26794381342319e-07	6.75502001210363e-06	5.39579936816964	Up-Regulated
TBCC	1.43085014096156	10.6569569706917	6.16447172286953	7.2946713991784e-07	6.77304740917685e-06	5.39213043880578	Up-Regulated
EP400NL	1.25309791256059	5.4269455075264	6.16112389044145	7.36473744336082e-07	6.82781002212634e-06	5.38257595617941	Up-Regulated
SLC4A7	1.51316733109323	9.00342929363251	6.16062066116259	7.37532790463833e-07	6.83419928254776e-06	5.38113972794276	Up-Regulated
PHF8	1.05244565685751	8.205406203866	6.15750495242605	7.44124058752463e-07	6.88706765001633e-06	5.37224715134423	Up-Regulated
FASTKD3	1.2172768260786	9.63466109335423	6.15005625920936	7.60123394188622e-07	7.01889053194561e-06	5.35098588192362	Up-Regulated
NAB1	1.51225637520856	11.3064268827438	6.147370740992	7.65976375388778e-07	7.05179147387068e-06	5.34331979477759	Up-Regulated
DNAH14	1.57698505513581	3.99986068159342	6.14638425292506	7.68137775898845e-07	7.06464991801043e-06	5.34050367802329	Up-Regulated
SEC61A1	1.37461837197123	9.55993565917015	6.14098304442392	7.80081276364042e-07	7.16736038954669e-06	5.32508409697284	Up-Regulated
S100PBP	1.61080270064505	9.14337527751923	6.1404520870917	7.81265420019411e-07	7.17467254756395e-06	5.32356822554595	Up-Regulated
USP13	1.19835523072525	9.69131821393967	6.13849674914092	7.85641864926017e-07	7.20769847976068e-06	5.31798566568654	Up-Regulated
PPIL4	1.50299242923134	9.25443989038467	6.13686633118489	7.89309956184052e-07	7.23058009936179e-06	5.31333062806307	Up-Regulated
HFM1	2.81892750813411	5.26266048848629	6.13066123716104	8.0342862397059e-07	7.34898548767554e-06	5.29561321945393	Up-Regulated
ARHGAP42	2.50805759622983	6.02218167483807	6.12898596241556	8.07283878951782e-07	7.37694571285464e-06	5.29082950232124	Up-Regulated
COMMD4	1.65940565425857	8.30043271183968	6.12814278728908	8.09231297143666e-07	7.39108585137099e-06	5.28842178208412	Up-Regulated
ERCC1	1.31868411461835	9.97177669405937	6.11937243657523	8.29770383052416e-07	7.56745674613006e-06	5.26337577216102	Up-Regulated
FAM35A	1.10364394631946	10.2525100409985	6.11914181213197	8.30317507944447e-07	7.56871070265888e-06	5.26271711716218	Up-Regulated
CKS2	2.59374183006132	9.90899407863617	6.11572216837672	8.38472930838401e-07	7.62049402021699e-06	5.25295045775971	Up-Regulated
FLJ31306	1.76104311807918	10.1257712393999	6.11511977031208	8.39917913933643e-07	7.62987379338836e-06	5.25122992672768	Up-Regulated
RFC3	2.34491471047344	9.36516004800797	6.10988603556584	8.52578239882117e-07	7.73347478561703e-06	5.23628098226771	Up-Regulated
CCT2	1.11097647786623	12.738499045372	6.10832400198626	8.56393903035361e-07	7.76046598645628e-06	5.23181916023996	Up-Regulated
GON4L	1.65839789656975	7.20431481301785	6.10782124650602	8.576256671798e-07	7.76401247059342e-06	5.230383056975	Up-Regulated
UBIAD1	1.59787293098233	5.49590706825256	6.10743072669353	8.58583682605963e-07	7.76887889496101e-06	5.22926754318418	Up-Regulated
ABL1	1.55809495516634	10.1746697723866	6.09986420975862	8.77360022986132e-07	7.91165502426294e-06	5.20765257402352	Up-Regulated
PGBD1	1.81790153410753	7.07377994060516	6.09820805942397	8.81524642520443e-07	7.94145822518295e-06	5.20292117905659	Up-Regulated
MIR7110 /// PDIA5	4.18024962875042	5.99061357602477	6.09690934316629	8.84804372318302e-07	7.96323935086472e-06	5.1992108404269	Up-Regulated
BLOC1S5 /// EEF1E1-BLOC1S5	1.09364944334455	8.99746572971344	6.09624165382337	8.8649531202437e-07	7.96618670190364e-06	5.19730327149687	Up-Regulated
NUP85	1.81553968437288	9.26716747879982	6.0960992325139	8.86856418564474e-07	7.96618670190364e-06	5.19689637546436	Up-Regulated
HAUS3	1.76437799554122	7.87220060825348	6.09047531240616	9.01234850241981e-07	8.08350224957168e-06	5.18082819616741	Up-Regulated
CCDC101	1.71111651084684	7.58639411628246	6.09030774901645	9.01666836411064e-07	8.08350224957168e-06	5.18034942748856	Up-Regulated
KAT6B	1.41525882072295	10.7516577541828	6.08765092797687	9.08544184848211e-07	8.13726170792069e-06	5.17275809258352	Up-Regulated
PCAT6	1.86999588263663	6.16800854355097	6.08540076219978	9.14410195895367e-07	8.18186788840614e-06	5.16632845637417	Up-Regulated
SLC25A24	1.99784578099425	9.03264430165291	6.08132389315235	9.25135642186088e-07	8.2618324121181e-06	5.15467863617505	Up-Regulated
STX10	1.04893019324855	8.6183510273695	6.08078368528295	9.26566300193858e-07	8.26661783132878e-06	5.15313491690864	Up-Regulated
CMTR2	2.48181562192044	9.04307256639004	6.07932607795218	9.30437679726344e-07	8.29715106578362e-06	5.14896953897514	Up-Regulated
AFF4	1.03202449551478	12.0227800905704	6.07857067652395	9.32450418632655e-07	8.3110884636158e-06	5.14681080660565	Up-Regulated
CNPY3	1.45877915934513	8.57490800321102	6.07764966704598	9.34910348452201e-07	8.32899638782609e-06	5.14417877865934	Up-Regulated
ZNF251	1.9731755662061	7.10340017080307	6.07306753831206	9.4724629159616e-07	8.43076576581033e-06	5.13108360295145	Up-Regulated
NUBP1	1.54859576823741	7.1368283033371	6.06661614244133	9.64893098511841e-07	8.57543520019398e-06	5.11264479342633	Up-Regulated
TEX9	2.83305931670463	4.90936355292797	6.06332548000104	9.74021351356637e-07	8.63808619222868e-06	5.10323904634857	Up-Regulated
ARHGAP17	1.43234040186955	8.37306728959084	6.06243740105042	9.76499740755229e-07	8.65286208395727e-06	5.10070056101275	Up-Regulated
RRP1B	1.10418260628395	10.9113585650921	6.06230021049775	9.76883168649394e-07	8.65286208395727e-06	5.10030841256595	Up-Regulated
CCDC50	1.34498774957078	9.04880937933922	6.06208836394416	9.77475547228995e-07	8.65396055876864e-06	5.09970286426625	Up-Regulated
ZNF496	1.4272699085807	8.58834385871887	6.06152418479732	9.79054905580783e-07	8.66379190154029e-06	5.09809018930475	Up-Regulated
EHMT1	2.00180122437265	9.43658047914505	6.05918752304407	9.85623550103135e-07	8.71357240921322e-06	5.09141083131233	Up-Regulated
FREM1	3.76814747628895	5.951326161623	6.05630602011261	9.93784961332777e-07	8.77732539701038e-06	5.08317373441926	Up-Regulated
LOC101927365	2.25765910322367	5.21318985521793	6.05413058243238	9.99991612819039e-07	8.82370822829865e-06	5.07695477928689	Up-Regulated
FBXO30	1.55512631180798	9.18737463653088	6.05200315063822	1.00609905696376e-06	8.86489855771074e-06	5.07087287336941	Up-Regulated
HNRNPLL	1.4305832608026	10.1480575352907	6.05001397392947	1.01184357770971e-06	8.91126491198396e-06	5.06518604565964	Up-Regulated
C17orf80	1.27334056112931	9.08973315358162	6.04942786820992	1.01354247765937e-06	8.92197444483667e-06	5.06351040627941	Up-Regulated
RECQL	1.73847195783608	9.16971746087074	6.04712672244385	1.02024045967876e-06	8.97665855880211e-06	5.05693144163059	Up-Regulated
FAM76B	2.31742154345339	9.77139580994844	6.04204515830163	1.03518978752794e-06	9.0908753346738e-06	5.04240252306409	Up-Regulated
UBE2T	2.34265382473286	9.04435534775257	6.04183643722846	1.03580851345775e-06	9.0919876024508e-06	5.04180573765896	Up-Regulated
ZNF77	1.94606853882794	5.43480633944273	6.03921501186569	1.04361116531282e-06	9.15178144351445e-06	5.03431028407916	Up-Regulated
RPL13A /// RPL13AP5 /// RPL13AP6 /// SNORD32A /// SNORD33 /// SNORD34 /// SNORD35A	1.07291410423001	12.9358520209789	6.02943382147081	1.07325090011535e-06	9.38497722736926e-06	5.00634049340186	Up-Regulated
ZNF655	1.16352431494215	11.1887583434582	6.02785531336024	1.07811303960777e-06	9.42303435800983e-06	5.00182632256575	Up-Regulated
PARD3	2.00357094081307	8.95591358840466	6.02164301436534	1.09746461588268e-06	9.5650253338039e-06	4.98405963925222	Up-Regulated
CCL3 /// CCL3L1 /// CCL3L3	3.07939465518905	4.61859466135502	6.01427099991209	1.12088308219447e-06	9.75073291417475e-06	4.96297434684797	Up-Regulated
GTF3C4	1.74330050549527	9.59588827192783	6.01330115229203	1.12400119160638e-06	9.77045853972165e-06	4.96020025429337	Up-Regulated
RFC2	1.40319095449409	8.30578239262104	6.0127803107658	1.12567932638682e-06	9.77045853972165e-06	4.95871045656415	Up-Regulated
ASUN	1.17639173283751	10.4583695530891	6.01277186826304	1.12570654862651e-06	9.77045853972165e-06	4.95868630782675	Up-Regulated
EIF3F	1.1751427824198	12.8249618411064	6.0123931295957	1.12692844611131e-06	9.77570746422475e-06	4.95760296984601	Up-Regulated
PPIH	1.12101989043386	9.39819003641605	6.01030484014111	1.13368976425711e-06	9.82819433249614e-06	4.95162956361976	Up-Regulated
PRMT5	1.09447000094272	9.91968759894371	6.00905510055618	1.13775560320848e-06	9.85112946601828e-06	4.94805469263606	Up-Regulated
SIN3A	2.44856721959134	8.3193595930934	6.00428122587651	1.15342229041018e-06	9.96969860444619e-06	4.93439852316394	Up-Regulated
DDX31	3.62198046151443	7.34222423285246	6.00117703735904	1.16372582218493e-06	1.00383576174187e-05	4.92551821332484	Up-Regulated
SRSF6	1.35547688905044	11.7839692831039	6.00012203632204	1.16724867519656e-06	1.00640474902505e-05	4.92250003747381	Up-Regulated
CEP57	1.80417344830779	10.0644079297781	5.99453054060356	1.18609978898583e-06	1.02027773748097e-05	4.90650305379787	Up-Regulated
ETAA1	1.45367881257525	7.64987368881702	5.99223917617924	1.19391312744177e-06	1.02556638102006e-05	4.8999472488785	Up-Regulated
RPS15A	1.01410879297295	14.1515707075596	5.98591225290677	1.21575744902457e-06	1.04239212926343e-05	4.88184435636825	Up-Regulated
OGFOD2	1.09512900920049	6.54250660538673	5.98160912613187	1.23084384900035e-06	1.05323290389526e-05	4.86953123012968	Up-Regulated
PHB2	1.02376322804193	12.5124842822552	5.98081151299177	1.23366084577255e-06	1.05480571250992e-05	4.86724883835682	Up-Regulated
SDCCAG3	1.43215149906483	8.67871837317944	5.96492902537444	1.29112542214011e-06	1.09986742392267e-05	4.82179604680895	Up-Regulated
CRADD	1.15737799787328	7.31748233735561	5.95699295956341	1.32084082108115e-06	1.12362688080646e-05	4.7990812315615	Up-Regulated
CCDC23	1.78081770947105	9.70315204560757	5.95057386985037	1.34537894774597e-06	1.1413483387283e-05	4.78070680158435	Up-Regulated
PHOSPHO2	2.16868166595336	7.50376904010773	5.9459959643879	1.36315858447017e-06	1.15537069565391e-05	4.76760186887233	Up-Regulated
PCBP2	1.207443928429	13.086191624403	5.94327789584828	1.37382667224579e-06	1.16301138762228e-05	4.75982067096572	Up-Regulated
SMAD4	2.37605316918872	10.357115894556	5.94202417233102	1.37877565727965e-06	1.16539971727155e-05	4.75623147139138	Up-Regulated
PHC1	2.13415322709181	8.97724741697311	5.94096932983038	1.38295346732125e-06	1.16839648905783e-05	4.75321159535751	Up-Regulated
GUSBP1 /// GUSBP4 /// LOC100996497	1.54115366839204	5.95605459809303	5.94003987506901	1.38664522217701e-06	1.17044512426517e-05	4.75055065827682	Up-Regulated
ZNF343	2.09426483113756	4.64437776431441	5.93538083171863	1.40530072239279e-06	1.18456849669943e-05	4.73721186025496	Up-Regulated
MAGOHB	1.37384616797752	6.28280560672283	5.93309418664747	1.4145489714159e-06	1.19182039876205e-05	4.73066496344237	Up-Regulated
NFXL1	1.34154897952369	8.35992483794689	5.93008580719332	1.42680959669431e-06	1.19996180783436e-05	4.72205141602673	Up-Regulated
TIA1	1.88897656236101	11.0170943588018	5.92335702586463	1.45462112864281e-06	1.22001972736873e-05	4.70278464339236	Up-Regulated
PRRT3-AS1	2.12519874939552	5.58643086999655	5.92301008412844	1.45606981136017e-06	1.22068066717341e-05	4.70179119395556	Up-Regulated
TMEM209	1.48005166227518	9.41288575530052	5.92063749324935	1.4660157337095e-06	1.2273481065587e-05	4.6949973052057	Up-Regulated
AIMP2	1.16780847093838	9.72323679924011	5.91724437511987	1.4803586075897e-06	1.23823386113331e-05	4.68528084768567	Up-Regulated
NCBP1	1.87222162432034	8.14607654511929	5.91646544555905	1.48367105466652e-06	1.24044298991282e-05	4.68305027280744	Up-Regulated
MSL2	1.36919868909395	9.57621313631535	5.91572740347761	1.48681650470288e-06	1.2425105634281e-05	4.68093676801091	Up-Regulated
PTTG1	2.90350106274068	9.55577820539474	5.91421745627911	1.49327264341258e-06	1.24734171032253e-05	4.67661273466114	Up-Regulated
TCF12	1.59256886470656	10.7372839450836	5.91325464086902	1.4974041076735e-06	1.25022755072224e-05	4.67385548578312	Up-Regulated
ENKD1	1.86969368081344	7.71034605801105	5.91282208003604	1.49926397842321e-06	1.25023291608422e-05	4.67261673678598	Up-Regulated
SKP2	1.89629382932717	9.53442373871803	5.91262384404401	1.50011710502718e-06	1.25023291608422e-05	4.67204903524873	Up-Regulated
RNA45S5	2.96004788306078	5.15199857205153	5.90518439480879	1.53248899495128e-06	1.2754864486358e-05	4.65074334321877	Up-Regulated
CRTC3	1.29226220474552	10.6587840914726	5.90343246661104	1.54021398253289e-06	1.28018595390284e-05	4.64572579204816	Up-Regulated
XPR1	1.50086579921275	9.15109069645405	5.9014404338179	1.54904529566766e-06	1.28694738885123e-05	4.64002046797092	Up-Regulated
RPP38	1.05507067437114	7.79966066777706	5.89781077038039	1.56526791569607e-06	1.29925675104745e-05	4.62962455551858	Up-Regulated
EIF3C /// EIF3CL	1.11607162769024	12.4442285001278	5.88985073065088	1.60144584845311e-06	1.32792300550848e-05	4.60682445359286	Up-Regulated
ITGB3BP	1.80384422024252	8.48760294914246	5.88973904371517	1.60195939778016e-06	1.32792300550848e-05	4.60650453361695	Up-Regulated
ALG5	1.07742967489761	9.90565896034241	5.88744510865194	1.61254389001028e-06	1.33609746438206e-05	4.59993362772247	Up-Regulated
DUS3L	1.4908619718513	6.39003552496433	5.88598594120706	1.61931323726147e-06	1.33990374764354e-05	4.59575381082615	Up-Regulated
FBXO43	1.96370017190694	4.24528611451387	5.87926416482283	1.65086777950108e-06	1.36479122871774e-05	4.57649837076635	Up-Regulated
ZNF789	2.09920040895099	7.99388052523136	5.87864756035359	1.65379313870618e-06	1.3665982032144e-05	4.57473196118795	Up-Regulated
TSPAN6	1.73482742965945	9.47514308989048	5.87726982084451	1.66034840653451e-06	1.37078898603835e-05	4.57078506236391	Up-Regulated
ZBTB6	2.935274482256	6.7971815392375	5.87622943839357	1.66531584543093e-06	1.37427605520443e-05	4.56780457763014	Up-Regulated
MYB	3.0153945515513	4.26524100452662	5.87295860817217	1.68103041194473e-06	1.3856006821322e-05	4.55843412098514	Up-Regulated
PGAP1	2.09856588927358	11.0947196185589	5.87275372637421	1.68201970672399e-06	1.3856006821322e-05	4.55784715457364	Up-Regulated
MED20	1.33212951706489	7.09041950106621	5.87274985861189	1.68203838827868e-06	1.3856006821322e-05	4.55783607380015	Up-Regulated
ZNF561 /// ZNF562	1.61936529059159	7.71684396266937	5.87221989472788	1.6846001239322e-06	1.38647467661003e-05	4.55631777355334	Up-Regulated
SPAST	1.24212602468637	10.3278638720512	5.87133266300753	1.68889760410519e-06	1.38939274403614e-05	4.55377591525884	Up-Regulated
DDX59	1.17761387612656	8.7890850007534	5.87058290210259	1.6925378114618e-06	1.39176774109389e-05	4.55162788500598	Up-Regulated
SNRPC	1.34638518939617	9.92872868478298	5.86911386911176	1.69969308960552e-06	1.39698313395338e-05	4.54741912998234	Up-Regulated
HAUS4 /// MIR4707	2.10155268236693	7.66986794024706	5.86897062571179	1.70039241665917e-06	1.39698313395338e-05	4.54700873694991	Up-Regulated
NME6	1.86333264223477	6.44951511919498	5.86517209765397	1.71904311702133e-06	1.4091730112335e-05	4.53612573711648	Up-Regulated
KIAA0020	1.86583115311287	7.63939209282398	5.8639781591163	1.72494771971321e-06	1.41338620918585e-05	4.53270495635619	Up-Regulated
ZZZ3	1.03632830994332	9.23182485997677	5.86060312270154	1.74174945064766e-06	1.42588855115715e-05	4.5230348601328	Up-Regulated
PHF21A	1.16738396810617	9.42430807650089	5.85362043257615	1.7770352387802e-06	1.45155968642537e-05	4.50302724136938	Up-Regulated
CDC25C	3.23662470130303	4.68376254290342	5.85068855860811	1.79206438867634e-06	1.46318929339694e-05	4.49462612314029	Up-Regulated
NPAT	1.21774878482587	9.42946943640709	5.84622366730394	1.81519786626058e-06	1.48076869646343e-05	4.48183181601495	Up-Regulated
KIAA1430	1.06137779174064	11.4204644560814	5.84605954843785	1.8160538960416e-06	1.48081323200179e-05	4.48136151801691	Up-Regulated
TUBD1	1.66461873537133	8.39675235748291	5.84482089624205	1.82252770394062e-06	1.48543645283241e-05	4.4778120225052	Up-Regulated
GTF3C3	2.33747718112189	8.13258581608534	5.84323709472955	1.8308392463808e-06	1.49023862358493e-05	4.47327340810561	Up-Regulated
BRI3	1.02101205910748	10.8458109796047	5.84055044716286	1.84502560139391e-06	1.4984851884376e-05	4.46557428663151	Up-Regulated
NUP153	1.32460545721325	11.0593776255846	5.83616236407287	1.86843414182196e-06	1.51616414749427e-05	4.45299898700686	Up-Regulated
LOX	3.27001200803379	5.12924127280712	5.83515201216531	1.87386608954647e-06	1.51990446604698e-05	4.45010347069738	Up-Regulated
CTTNBP2NL	1.47497307819876	10.702383056283	5.82722046650113	1.91706363609744e-06	1.55153678511487e-05	4.42737201488376	Up-Regulated
PRPF3	1.20381821698023	9.66237396001816	5.81529181276393	1.98392311414709e-06	1.59864576450483e-05	4.3931822829605	Up-Regulated
FTSJ3	1.56163157721763	8.3879988193512	5.81498698200288	1.98566204884321e-06	1.59934950638517e-05	4.39230853936469	Up-Regulated
LOC101928717 /// SLC19A1	2.0346741463974	6.95027589797974	5.81450458053126	1.98841708304041e-06	1.60087069469881e-05	4.39092581642886	Up-Regulated
ZSCAN5A	1.60333653500206	4.78831911087036	5.81359967530656	1.99359543872642e-06	1.60310399389613e-05	4.38833204338168	Up-Regulated
BCL7A	1.51177253607314	9.5046473890543	5.81347687334445	1.99429922160606e-06	1.60310399389613e-05	4.38798004885584	Up-Regulated
SMARCB1	1.96196778679667	9.41270507872105	5.81260031574416	1.99933006635885e-06	1.60615746243967e-05	4.38546751028288	Up-Regulated
ROR1	3.49358362417955	6.26916863769293	5.81026758046256	2.01278061471015e-06	1.61485659652624e-05	4.37878094495983	Up-Regulated
MAPRE1	1.16598179465846	11.1528396010399	5.80731343956684	2.02994479355768e-06	1.62792057077106e-05	4.37031300844235	Up-Regulated
FASTKD2	1.06859615457203	8.66157971322536	5.80283751707527	2.05623158277237e-06	1.64828594164361e-05	4.35748258177218	Up-Regulated
FKBPL	1.38692618188588	5.34830041229725	5.8022829531843	2.05951223093631e-06	1.65019980446705e-05	4.355892870426	Up-Regulated
RFC1	1.35402495465298	8.85170106589794	5.80127503567229	2.06548827043178e-06	1.65355401961733e-05	4.35300356012092	Up-Regulated
ZCCHC8	1.86366957112362	9.3858797699213	5.80041059409151	2.07062750914232e-06	1.65623309465033e-05	4.35052552280097	Up-Regulated
GPCPD1	2.48490900838906	9.08887601643801	5.80002114349524	2.07294705048501e-06	1.65655347757307e-05	4.34940910547227	Up-Regulated
AKT2	1.44146305346779	8.50573706626892	5.79997261967128	2.0732362379915e-06	1.65655347757307e-05	4.34927000458113	Up-Regulated
ZNF71	2.07636313882434	6.27141109108925	5.79989184855769	2.07371769964091e-06	1.65655347757307e-05	4.34903846184007	Up-Regulated
CEP128	3.13519682189231	4.62650812417269	5.79802415978728	2.08488204176361e-06	1.66403306633547e-05	4.34368440838868	Up-Regulated
KATNA1	2.09016109574662	7.9953989982605	5.79308514733133	2.1146975713426e-06	1.68491880231553e-05	4.32952552414512	Up-Regulated
VWA9	1.32711102219246	8.0454972833395	5.78927656991691	2.13798128083501e-06	1.70126960060244e-05	4.31860696646986	Up-Regulated
ZNF354A	1.40857509273267	8.068040817976	5.7870818189358	2.15151570863896e-06	1.71056608212229e-05	4.31231484765189	Up-Regulated
SP3	1.47073697850771	11.4950151443481	5.78598032188919	2.15834075593528e-06	1.71525428591037e-05	4.309156935892	Up-Regulated
E2F2	2.13371083610936	6.52440051734447	5.77877400394718	2.20353220158967e-06	1.75041549822753e-05	4.28849635793783	Up-Regulated
FGD1	1.27861858089926	8.5429935157299	5.77833866671505	2.20629249799687e-06	1.75185502730934e-05	4.28724820984583	Up-Regulated
RCOR1	1.23606776225905	9.89039517939091	5.77328379532894	2.23859892068781e-06	1.77445698230582e-05	4.272755207687	Up-Regulated
POP1	1.626863673631	5.17725781351328	5.77060918375721	2.25588461780633e-06	1.78662580725279e-05	4.26508653833884	Up-Regulated
C11orf54	1.49349453381681	10.0665361136198	5.7660776229218	2.28547822713998e-06	1.80773892135554e-05	4.25209330556035	Up-Regulated
RP9	1.0290062514394	9.73300734162331	5.76500387072346	2.2925474012425e-06	1.81177922723514e-05	4.24901450727194	Up-Regulated
OR2A20P /// OR2A9P	1.94183221712769	4.82402490824461	5.76430121923421	2.29718527812005e-06	1.8136248188165e-05	4.24699976462766	Up-Regulated
OSGEPL1	1.48362482124978	9.2903598845005	5.76424368248624	2.29756546884489e-06	1.8136248188165e-05	4.24683478665618	Up-Regulated
ZFP28	1.44998196551674	6.22722451388836	5.76308165539827	2.30525744570626e-06	1.81871228968039e-05	4.24350283598328	Up-Regulated
TRIT1	1.41497778409888	8.92912212014198	5.75844286110123	2.33622237395822e-06	1.84144767299382e-05	4.23020149992614	Up-Regulated
PDIK1L	1.9743240313974	9.90068061649799	5.75831751072365	2.3370648877905e-06	1.84144767299382e-05	4.22984206342626	Up-Regulated
PPM1D	2.21946660902819	10.1447597295046	5.75509953003697	2.35879862849432e-06	1.85698859218958e-05	4.22061455644167	Up-Regulated
ANKRD13A	1.57235334759299	10.0667667388916	5.75464688649924	2.36187195948682e-06	1.85861619230997e-05	4.21931659408944	Up-Regulated
INTS8	1.47089179035141	9.32832050323486	5.7539435391479	2.36665548789252e-06	1.86079546594851e-05	4.21729972766819	Up-Regulated
ZNF283	1.206291463211	4.49512787163258	5.75168961299963	2.38205031204707e-06	1.87051184087096e-05	4.21083648002249	Up-Regulated
NUP43	1.06577347357746	10.8324866294861	5.75021442290928	2.39218062461605e-06	1.87607476235275e-05	4.20660625078798	Up-Regulated
LINC00526	1.33248739203943	8.16923892498016	5.74972249335509	2.39556837947737e-06	1.87793453320337e-05	4.20519559405623	Up-Regulated
KLHL23 /// PHOSPHO2-KLHL23	1.42531720829396	11.2080172896385	5.74829543167748	2.40542337371848e-06	1.88406136821519e-05	4.20110333033278	Up-Regulated
GTF2H2 /// GTF2H2B /// GTF2H2C /// GTF2H2C_2	1.43352923605607	7.66479560732841	5.74308726173117	2.44173675365956e-06	1.91007493638305e-05	4.18616801660394	Up-Regulated
NTF3	4.22618323781713	6.56535729020834	5.74265269806233	2.44479147882811e-06	1.91165519061815e-05	4.18492181123569	Up-Regulated
NFYA	1.3563268387366	8.49589638411999	5.73562659543996	2.49471703459961e-06	1.94822006121289e-05	4.16477252143096	Up-Regulated
NAA16	1.49842667869228	9.57800062000751	5.73499348993957	2.49926570029717e-06	1.95094771205707e-05	4.16295687826311	Up-Regulated
TTC27	1.68423751491285	7.49863976240158	5.73368757005434	2.50867466006158e-06	1.95663915972806e-05	4.15921169366229	Up-Regulated
ZDHHC15	2.34333447599218	4.7918986082077	5.72982600304822	2.53670535240311e-06	1.97184286059539e-05	4.14813713869413	Up-Regulated
CCDC71L	2.23411628012715	8.97878837585449	5.72693205900631	2.55791821482679e-06	1.98666056558868e-05	4.1398374733559	Up-Regulated
NPHP4	1.78318578028969	5.78965982049704	5.72408083674779	2.57899216746805e-06	2.00050538531936e-05	4.13166020989857	Up-Regulated
GSTCD	1.28729438202584	7.57666297256947	5.71771978033203	2.62663866908963e-06	2.03319659358061e-05	4.11341636843871	Up-Regulated
MNS1	2.47416564134451	7.33140184730291	5.71441164520027	2.65176617437498e-06	2.05178742059994e-05	4.10392823800356	Up-Regulated
FZD2	3.41296989522	5.7709781602025	5.70687180654212	2.70994218546811e-06	2.09154560404738e-05	4.08230251304357	Up-Regulated
CEP170 /// CEP170P1	2.70003323661172	9.4341632463038	5.70570951847415	2.7190235123139e-06	2.09680289803939e-05	4.07896877730132	Up-Regulated
VASH1	1.7115445407296	9.422269359231	5.70454528308563	2.72815069240194e-06	2.10208675327401e-05	4.07562943851262	Up-Regulated
ZC4H2	1.48134097010501	7.24293653666973	5.70382556074769	2.73380843508777e-06	2.10556808900028e-05	4.07356507338983	Up-Regulated
ZNF649	2.37778486317469	6.10444777458906	5.70228073035036	2.74599217744279e-06	2.11361077576158e-05	4.06913404494343	Up-Regulated
FNBP4	1.47578644655976	9.19658355414867	5.70221160145136	2.74653865487014e-06	2.11361077576158e-05	4.06893576219417	Up-Regulated
ALYREF	2.39346645718162	10.2949399501085	5.70111406323647	2.75522955409194e-06	2.118534185225e-05	4.06578767999638	Up-Regulated
BAZ1B	1.16991038843688	10.6191112101078	5.69959094566737	2.76733619324383e-06	2.12430705619303e-05	4.06141887819609	Up-Regulated
PRDX4	1.54557524229351	10.6322200596333	5.6983407622107	2.77731329867665e-06	2.13019584141339e-05	4.05783291946979	Up-Regulated
TEFM	1.95482232020452	8.11276957392693	5.69819174978594	2.77850490093803e-06	2.13022552093909e-05	4.0574054989821	Up-Regulated
ZNF33A	1.56001113011287	10.3262169063091	5.69718196245123	2.78659336893583e-06	2.13554067514837e-05	4.05450906352121	Up-Regulated
PLEKHG4	2.11727142237459	5.40826412290335	5.69514488235328	2.80298255624376e-06	2.14721014476434e-05	4.04866594267981	Up-Regulated
ATM	1.42900756110064	8.75394001603127	5.69079966268773	2.83826587342557e-06	2.17153782787927e-05	4.03620203242901	Up-Regulated
MPZL1	1.94277539813084	8.24122843146324	5.68759207245155	2.86459740693615e-06	2.18805978867132e-05	4.02700117756911	Up-Regulated
LIMD1	2.10682515287206	7.55603843927383	5.68582689570319	2.87919246454514e-06	2.19829913914879e-05	4.02193778246777	Up-Regulated
PLXNB2	1.91905363754705	10.8779408931732	5.68531321845577	2.88345372390941e-06	2.19882684509592e-05	4.0204642968489	Up-Regulated
LOC283861	1.93187430995679	5.49668729305267	5.68411348631044	2.89343089996746e-06	2.20461537066799e-05	4.0170228479738	Up-Regulated
ATAD2	1.47159176413347	9.04186999797821	5.68186344351488	2.91223619413888e-06	2.21802919040001e-05	4.01056852484122	Up-Regulated
TRIM13	1.39893404192288	10.033965870738	5.68076519893364	2.92145956362343e-06	2.22413713873383e-05	4.00741815330476	Up-Regulated
AFG3L1P	1.74165163349044	8.28260068595409	5.67682679636817	2.95477721655833e-06	2.24645172728326e-05	3.99612053464701	Up-Regulated
TIRAP	1.56824209526	4.47927200049162	5.67672615739778	2.95563357093987e-06	2.24645172728326e-05	3.99583184166124	Up-Regulated
CHD7	3.27879943538774	10.2732871770859	5.67339270256466	2.98413976622303e-06	2.26625361531044e-05	3.98626943251951	Up-Regulated
NAIP	1.6290501307862	4.91974617168307	5.67014035487182	3.01221837943644e-06	2.28569852143109e-05	3.9769395796966	Up-Regulated
ATP6V1G2-DDX39B /// DDX39B /// SNORD84	1.47503376779287	12.5331235229969	5.66867497335194	3.02495603747752e-06	2.2925394874681e-05	3.97273587608068	Up-Regulated
SBSPON	4.69886635382649	5.37354856729507	5.66839748524605	3.02737415270074e-06	2.29343141531167e-05	3.97193985046464	Up-Regulated
KDELC2	1.80166378291512	7.61949135363102	5.66727662430547	3.03716143970013e-06	2.29896075056695e-05	3.96872444730093	Up-Regulated
GMCL1	1.25851277880341	8.96432420611382	5.66603444786198	3.04804515774819e-06	2.30625431530358e-05	3.96516101335808	Up-Regulated
GTPBP10 /// LOC101927446	1.30500683610739	8.32918028533459	5.6635658118043	3.06979124692965e-06	2.31890976572033e-05	3.95807918888276	Up-Regulated
CCDC138	1.4160173653591	4.61361663788557	5.65906886975902	3.10980562753801e-06	2.34500091640379e-05	3.94517857852075	Up-Regulated
TFDP1	1.39485796260448	10.10141903162	5.65897162871573	3.11067664994625e-06	2.34500091640379e-05	3.94489961608821	Up-Regulated
MTG1	1.16698604846291	6.44058710336685	5.65760912262789	3.12290688484779e-06	2.3532606244426e-05	3.94099088725456	Up-Regulated
WDR36	1.36299719405078	8.69655102491379	5.6572540721766	3.12610183688981e-06	2.35470785324961e-05	3.93997232329475	Up-Regulated
RINT1	1.01414166964018	8.57573449611664	5.64627020857117	3.22657860061713e-06	2.41885204109231e-05	3.90846143812918	Up-Regulated
CSTF2	1.11403516815742	5.98909036815166	5.64622822391642	3.22696881598341e-06	2.41885204109231e-05	3.90834098923715	Up-Regulated
MINA	1.39633905356713	10.5132456421852	5.64591001873977	3.2299278308607e-06	2.42008826159015e-05	3.90742809666141	Up-Regulated
ANKEF1	1.67464652524786	5.4099098816514	5.64395266412494	3.24818941661383e-06	2.42865226003544e-05	3.90181266338121	Up-Regulated
IQGAP2	3.01685515782129	6.15932213515043	5.64346534970301	3.25275201619163e-06	2.43029110405066e-05	3.9004146078319	Up-Regulated
PCBP1-AS1	1.31001845255555	6.26372294127941	5.643068716713	3.25647033668013e-06	2.43208578863536e-05	3.89927670677761	Up-Regulated
CLHC1	1.93819350655745	5.43779292702675	5.64123645783919	3.27370268691846e-06	2.44298079750373e-05	3.89402012102945	Up-Regulated
CDK5RAP3	1.11441565525194	10.4689518511295	5.63523682313923	3.33077217670866e-06	2.48256060948148e-05	3.87680754046295	Up-Regulated
SKIDA1	2.13704254945763	8.11209075152874	5.63380385498111	3.34454986994976e-06	2.49182451399442e-05	3.8726964067526	Up-Regulated
ASB16-AS1	2.50605540430015	4.53699422627687	5.63276682780456	3.3545563317102e-06	2.49827236360376e-05	3.8697212048528	Up-Regulated
GEN1	2.60148193286016	6.17801458388567	5.63259471685453	3.35621996576768e-06	2.49850428313817e-05	3.86922742267819	Up-Regulated
SNRNP40	2.38945019003833	8.43729589134455	5.63109634730251	3.3707383152946e-06	2.50729194249994e-05	3.86492862836581	Up-Regulated
PTX3	3.60021758369106	6.5326512157917	5.62982241831566	3.38313152485594e-06	2.5144859688159e-05	3.86127373855238	Up-Regulated
C7orf49	1.58116301640808	6.67838135361671	5.62902782876221	3.39088470411453e-06	2.5192350895828e-05	3.85899406371933	Up-Regulated
MLLT10	1.46736441546606	9.84082651138306	5.6260567749662	3.42003296742158e-06	2.5398693383862e-05	3.85047008574932	Up-Regulated
ZNF112	1.50351742115098	8.5932919383049	5.62499064296887	3.43055371030552e-06	2.54665893552893e-05	3.84741133131675	Up-Regulated
B3GNT5	2.66147781480179	7.9559151828289	5.62483219208891	3.43212009587526e-06	2.54679851451756e-05	3.8469567319433	Up-Regulated
RPL26L1	1.14538905108989	10.3710526525974	5.62408512957793	3.43951494805259e-06	2.55126124830059e-05	3.84481338972523	Up-Regulated
DESI2	1.24719700446496	10.3628120720387	5.62217821529173	3.45846324935066e-06	2.56120342518044e-05	3.83934238743649	Up-Regulated
SLCO2A1	2.88904222882228	6.22597375512123	5.62056210717323	3.47460389935883e-06	2.57109556461566e-05	3.83470570207401	Up-Regulated
RSL1D1	1.51512626308178	10.8600405454636	5.61991712753457	3.48106662514532e-06	2.57484659859128e-05	3.83285522310354	Up-Regulated
MDM4	1.25437760449614	10.6066265106201	5.61875108446017	3.49278106081163e-06	2.58144462642466e-05	3.8295097813132	Up-Regulated
E2F8	2.72392437911709	4.66219807416201	5.61534146609796	3.52726259487726e-06	2.60484536233202e-05	3.81972735791516	Up-Regulated
CASP8AP2	1.49381335640726	9.24358457326889	5.61413467008006	3.53954861442036e-06	2.61287414097663e-05	3.8162649653363	Up-Regulated
SSBP1	1.17097775463151	12.1331985890865	5.60664305236608	3.61678498393269e-06	2.66562968281309e-05	3.79477077394721	Up-Regulated
SFMBT1	1.99575735489849	5.5121620669961	5.60387150074075	3.64578544153745e-06	2.68486160236299e-05	3.78681885730284	Up-Regulated
POLR1E	1.01664260524487	7.95377486944199	5.60335827959508	3.65118113659459e-06	2.68759879130971e-05	3.78534636044753	Up-Regulated
CEP131	1.42661245824837	5.87005685269833	5.60285407547711	3.6564898338206e-06	2.68929544727604e-05	3.78389973360423	Up-Regulated
DCP1A	1.42147161699983	9.84577865898609	5.6027460610385	3.65762811008534e-06	2.68929544727604e-05	3.78358982607968	Up-Regulated
SSR2	1.39193757246381	11.4332712292671	5.60015299606611	3.68506127737696e-06	2.70623518370804e-05	3.77614997113338	Up-Regulated
ZNF217	3.06858536685527	7.77249293029308	5.59769136240472	3.7112949496534e-06	2.72225473540079e-05	3.76908718825459	Up-Regulated
PBX4	2.41245721998485	4.88751149922609	5.59433768614434	3.7473369007784e-06	2.74311889970981e-05	3.75946497394238	Up-Regulated
ORC6	1.38463535772162	9.12516334652901	5.59305424185856	3.76122279305145e-06	2.74796811179168e-05	3.75578256519612	Up-Regulated
H1F0	1.15942236093375	10.9523445367813	5.58841280842879	3.8118718530202e-06	2.77947735707396e-05	3.74246550524245	Up-Regulated
CNPY4	1.14313591443575	7.32962216436863	5.58741285052701	3.8228730359918e-06	2.78639941167734e-05	3.73959644907492	Up-Regulated
MSTO1 /// MSTO2P	1.23106527231965	5.72498045116663	5.58574636647754	3.84127791727421e-06	2.79871025542096e-05	3.73481500619725	Up-Regulated
CEP44	2.22732680239658	8.57557883858681	5.58499696739568	3.84958333164559e-06	2.80365594082836e-05	3.73266484321969	Up-Regulated
ZNF880	2.54273050227146	6.97351286560297	5.5845149462903	3.85493497549792e-06	2.80644734209121e-05	3.73128183589814	Up-Regulated
TEX30	1.24278958316757	8.34084786474705	5.58329105244595	3.86855682306744e-06	2.81525499881123e-05	3.72777025688135	Up-Regulated
UBA2	1.00561741585673	12.6719210445881	5.58180555480484	3.88515518449324e-06	2.82622095842053e-05	3.7235080839206	Up-Regulated
AQR	1.46473786126264	8.92548164725304	5.57839820152744	3.92349794903688e-06	2.8506592069654e-05	3.71373172957979	Up-Regulated
LMBR1L	1.05900520641312	8.417235866189	5.5764157573497	3.9459807084304e-06	2.86145547683157e-05	3.70804370604186	Up-Regulated
KIAA1551	1.48363497575768	8.72718176245689	5.57480208486118	3.96437662225493e-06	2.87254066076095e-05	3.70341375727492	Up-Regulated
IL10RB	1.33540113734813	7.69564267992973	5.57414340102604	3.9719103367815e-06	2.87687131684484e-05	3.70152386082678	Up-Regulated
COL3A1	3.68896604839124	10.8745381832123	5.56644681170345	4.06101173308174e-06	2.93335863143672e-05	3.67944076774511	Up-Regulated
ZNF547	1.52200431090135	5.96980763971806	5.5653351595439	4.07404567638804e-06	2.94162336704267e-05	3.6762512066489	Up-Regulated
ZFP30	1.25605872382037	7.9504688680172	5.55660573503502	4.17786583352436e-06	3.01028730311073e-05	3.65120466987238	Up-Regulated
PLIN2	1.2169190259115	6.85605884715915	5.55651837812353	4.17891807786925e-06	3.01028730311073e-05	3.65095402479029	Up-Regulated
CNOT6	1.29629182429448	10.4039166122675	5.55609288875084	4.18404704615338e-06	3.0124785180239e-05	3.64973320766239	Up-Regulated
FAM92A1	1.02273387368392	9.64279299974442	5.55599559515123	4.18522073700673e-06	3.0124785180239e-05	3.64945405218961	Up-Regulated
ROCK1	1.04561895687088	10.9482658803463	5.54858546522827	4.27558908829005e-06	3.07273666216784e-05	3.62819287783504	Up-Regulated
ANKLE2	2.03842664923262	8.65622361749411	5.54740105831345	4.29021350566577e-06	3.08204801493727e-05	3.62479457820181	Up-Regulated
MAML1	1.1825390170943	9.69389110803604	5.54320267873825	4.34245803191032e-06	3.1159455167226e-05	3.61274860654681	Up-Regulated
C5orf28	1.15664773238333	8.04875099658966	5.5417622045488	4.36052985453913e-06	3.12769837431365e-05	3.60861561136823	Up-Regulated
LOC101928676 /// MAEA	1.01528749967877	10.3738688230515	5.53670731253188	4.42454596399801e-06	3.16869518514695e-05	3.59411219530759	Up-Regulated
VKORC1	1.16112471205986	9.8368017077446	5.53094201217664	4.49870987937211e-06	3.21682130190242e-05	3.57757056215192	Up-Regulated
RND3	2.12686144485165	10.8966082036495	5.5304661469558	4.5048867345199e-06	3.21999196107251e-05	3.57620522752977	Up-Regulated
PKMYT1	1.71627123828842	4.58787682652473	5.52704932367107	4.54948841458534e-06	3.24810268300979e-05	3.56640182695176	Up-Regulated
MBD6	1.62481740611768	8.6499115973711	5.52544169592231	4.57062655370597e-06	3.26193382900058e-05	3.5617893045704	Up-Regulated
METTL21B	3.04224298260955	4.77680711448193	5.5252104881206	4.57367471274598e-06	3.26284894468755e-05	3.56112593583286	Up-Regulated
CCT5	1.01223354107938	10.9140451550484	5.52294559095027	4.60364226215298e-06	3.28296017282133e-05	3.55462762720297	Up-Regulated
TFB2M	1.450171327784	8.7970689535141	5.52246759942776	4.60999182656836e-06	3.2862198680364e-05	3.55325620466912	Up-Regulated
JADE1	1.7196850602926	10.5556339919567	5.52101502221673	4.62934156432834e-06	3.29874061257597e-05	3.54908856886579	Up-Regulated
PPIP5K2	1.37386877044493	9.87395034730434	5.52017472257145	4.64057232257522e-06	3.30546857379423e-05	3.54667764196944	Up-Regulated
PAGR1	2.4740342553328	9.03977659344673	5.51672038715407	4.68702779250171e-06	3.33727215884601e-05	3.53676674301575	Up-Regulated
JRKL	1.14028782786628	8.51397815346718	5.51055070315765	4.77116346924349e-06	3.39456247289996e-05	3.51906531664453	Up-Regulated
METTL17	1.1620640001799	8.7724072933197	5.50979561129683	4.78156406001905e-06	3.39934433001046e-05	3.51689889665853	Up-Regulated
ZCCHC4	1.66139121673368	3.98281691223383	5.50847004865861	4.79987727740513e-06	3.409739809866e-05	3.51309575648279	Up-Regulated
L3MBTL3	2.1165724621128	6.70826110988855	5.5079466979313	4.80712693569567e-06	3.41357741701956e-05	3.51159422583976	Up-Regulated
ARID3B	1.88407146206752	6.05427244305611	5.50677881313413	4.823344530018e-06	3.42246301386876e-05	3.50824348599317	Up-Regulated
MARCKSL1	1.02689207903286	13.0753551125526	5.50508173478544	4.8470084576432e-06	3.43661455379407e-05	3.50337446718594	Up-Regulated
PRKY	2.01077058537286	4.96455261111259	5.50194334690636	4.89107690112402e-06	3.46652964718329e-05	3.49437028710713	Up-Regulated
PXMP2	1.22983527666161	8.72871427237988	5.49928482815088	4.9287211770801e-06	3.48652301642071e-05	3.48674291783814	Up-Regulated
DDX50	1.03188148683865	10.5598872303963	5.49548259913229	4.98306545038114e-06	3.51823081110785e-05	3.47583428394695	Up-Regulated
PLXNA3	2.70529992763813	8.38006307184696	5.49362868134175	5.00978040515358e-06	3.53304246358866e-05	3.47051540791158	Up-Regulated
COG8	1.13569583004785	8.27115677297115	5.49300521740189	5.0187967348921e-06	3.53805063985507e-05	3.4687266996364	Up-Regulated
WDR18	1.03918130774247	7.89740607142448	5.48989955065723	5.06395271588537e-06	3.56852228571373e-05	3.45981662913213	Up-Regulated
FAM53A	1.54490470403602	5.39900290220976	5.4872369011938	5.10299133855998e-06	3.5919227033361e-05	3.45217761570034	Up-Regulated
UIMC1	1.18583194060847	7.86252085864544	5.48627320196167	5.11719489524699e-06	3.60054874636248e-05	3.4494128213202	Up-Regulated
SUCO	1.19258730807285	10.8800770044327	5.48479267090456	5.13909304351463e-06	3.61183043609813e-05	3.4451652811003	Up-Regulated
ZSCAN21	1.12639843017949	8.90342649817467	5.48324483063394	5.16208716081863e-06	3.62661157682303e-05	3.44072465282004	Up-Regulated
EPC1	1.22898263583782	11.425045222044	5.4827326588976	5.16971846577503e-06	3.62930690676907e-05	3.43925527759272	Up-Regulated
CTDSPL2	2.42710213912161	8.67180526256561	5.4827236949057	5.1698521289258e-06	3.62930690676907e-05	3.43922956071378	Up-Regulated
MITD1	1.32844657164354	9.06162263453007	5.48242364115752	5.17432826475126e-06	3.63106962961675e-05	3.43836873410429	Up-Regulated
FLVCR1	1.62175856910736	9.45194837450981	5.48026965583765	5.20657515506688e-06	3.6509255840672e-05	3.43218916867025	Up-Regulated
SSR4	1.02419291816743	11.8750644922256	5.47943282611552	5.21915741639467e-06	3.65836007521716e-05	3.42978839884036	Up-Regulated
RREB1	3.76483038079883	9.2129792869091	5.47834734221649	5.23552375530309e-06	3.66704975082392e-05	3.42667427658793	Up-Regulated
OXSR1	1.25987010446155	9.50654327869415	5.47803245364764	5.24028109082156e-06	3.66899104642327e-05	3.42577090106923	Up-Regulated
TTLL1	1.03157191527518	9.35808269679546	5.46896478056191	5.37914958003077e-06	3.75483743068487e-05	3.39975724836042	Up-Regulated
PPWD1	1.26972609106828	8.32460109889507	5.46841696823097	5.3876562959888e-06	3.75935518810366e-05	3.39818568836894	Up-Regulated
ZNF235	1.82560052852399	6.29379675537348	5.46665086810813	5.41517310417279e-06	3.77570390361512e-05	3.39311913182613	Up-Regulated
NNAT	2.98635955764215	11.7347364723682	5.46503162764372	5.44052547579144e-06	3.79194980068648e-05	3.38847390884824	Up-Regulated
DCX	4.55841047657647	10.533857062459	5.46231538945971	5.48332083361118e-06	3.81289417526491e-05	3.38068171075368	Up-Regulated
C7orf60	1.42756865574764	9.70863208174706	5.46041012691027	5.51354006390798e-06	3.82839833749822e-05	3.37521603823226	Up-Regulated
LINC00476	1.90981590313468	5.65819066017866	5.45788581111979	5.55383518932817e-06	3.85348151683127e-05	3.3679745277766	Up-Regulated
ISYNA1	2.14918289300402	7.78605453670025	5.45759079450157	5.55856369220844e-06	3.85531461489998e-05	3.36712821708802	Up-Regulated
ASXL1	1.44069492092982	9.07578811049461	5.45681913414185	5.57095088352283e-06	3.86245626547285e-05	3.36491456828901	Up-Regulated
LINC00478	3.19367967057325	7.38391530513763	5.45421438768696	5.61296854882158e-06	3.89012827744097e-05	3.3574424219447	Up-Regulated
MINPP1	1.22039513066713	9.34123700857162	5.45112357784891	5.66323907002449e-06	3.92055707369211e-05	3.34857601429862	Up-Regulated
ZCCHC7	1.58477843242136	9.62143497169018	5.44069305447916	5.83623951626449e-06	4.02824794703097e-05	3.31865541652707	Up-Regulated
NUDT5	1.44032098986359	8.95174853503704	5.44033827444293	5.84221608334e-06	4.03086731037615e-05	3.31763773007513	Up-Regulated
RPS3	1.02432359471495	13.925763040781	5.44010117729515	5.84621360059387e-06	4.0321197722349e-05	3.31695761779058	Up-Regulated
ARL16	1.07533508756383	9.35439299046993	5.4353736765491	5.92649487404337e-06	4.08281752779324e-05	3.30339694026897	Up-Regulated
ZBTB26	2.07165172129025	8.13853096961975	5.43515133442146	5.93029770487888e-06	4.08281752779324e-05	3.30275916601954	Up-Regulated
PCDHB11	2.49919456219383	4.30141487717628	5.43512377741479	5.93076919662124e-06	4.08281752779324e-05	3.30268012054137	Up-Regulated
NOX4	2.57058133866623	4.30453442782164	5.43266688396285	5.97295712769484e-06	4.11032882117011e-05	3.29563271967075	Up-Regulated
PHTF2	1.21333599862782	10.950373262167	5.43182395495936	5.98750041746773e-06	4.1172700116692e-05	3.29321486318958	Up-Regulated
MFSD11	1.93242898354164	7.77730672061443	5.43125933828603	5.99726173622013e-06	4.12244810640399e-05	3.29159532247523	Up-Regulated
GNE	1.11801582019821	9.88923393189907	5.42658835163033	6.07862939584206e-06	4.1675310179455e-05	3.27819726931132	Up-Regulated
SPATA5L1	1.36445326168045	9.75483277440071	5.4248747654158	6.10875614987265e-06	4.18197433794728e-05	3.27328216548923	Up-Regulated
AK023627 /// TCTE3	1.63282122592695	5.78425657749176	5.41971857856247	6.20031260768481e-06	4.23837129308887e-05	3.25849284004919	Up-Regulated
ANKRD49	1.18905075745061	8.7441370934248	5.41821091011733	6.22734245639007e-06	4.25370079729092e-05	3.2541685121891	Up-Regulated
ZNF775	1.36824448774701	7.75538510084152	5.41654905744281	6.25727330186535e-06	4.27098776500059e-05	3.24940198674718	Up-Regulated
MXRA5	2.69293713569641	5.75008570402861	5.41398981852475	6.30364854868059e-06	4.29470922691635e-05	3.24206165527542	Up-Regulated
ZNF550	1.3159233780525	8.42166414856911	5.4094204990411	6.38730540797123e-06	4.342098676346e-05	3.22895630862714	Up-Regulated
RSBN1	1.50070603559857	11.2226211428642	5.40772491814955	6.41863078849381e-06	4.36018533378677e-05	3.22409326172043	Up-Regulated
CDK12	1.1922818581585	8.17123082280159	5.40420888138165	6.48407968444493e-06	4.39817695776391e-05	3.21400915664106	Up-Regulated
PEX1	1.34940659179379	9.20276086032391	5.40004339213993	6.56248306521356e-06	4.44157507677476e-05	3.20206264924124	Up-Regulated
CTSK	2.31049199239445	7.11554144322872	5.39289361747303	6.69927634492855e-06	4.51982342181725e-05	3.18155794166517	Up-Regulated
GABPA	1.98102202010058	8.53233861923218	5.39285040749629	6.70011168066107e-06	4.51982342181725e-05	3.18143402311368	Up-Regulated
MIR3658 /// UCK2	2.12770452383559	7.22270628809929	5.39145348848259	6.72717318658143e-06	4.53224299687863e-05	3.17742792386518	Up-Regulated
ZNF83	1.63761173665283	9.6159685254097	5.38950233756606	6.76515468928217e-06	4.55372378299529e-05	3.17183244734714	Up-Regulated
NUMA1	1.16592353172148	10.1389275789261	5.38765265084005	6.80135928198883e-06	4.57309736001847e-05	3.16652800776573	Up-Regulated
SOWAHC	2.7244796405437	9.16580185294151	5.38738316011507	6.80665028671103e-06	4.57499008175917e-05	3.16575518056008	Up-Regulated
EYA2	3.87141186698728	7.01348038762808	5.3865743975407	6.82255375460675e-06	4.58234553703631e-05	3.16343587366582	Up-Regulated
PCID2	1.44199324812484	8.77184717357159	5.38439563218607	6.86558222397994e-06	4.60659951681611e-05	3.15718783495261	Up-Regulated
RAD17	1.19281059141584	9.98000293970108	5.38436725503543	6.86614443324758e-06	4.60659951681611e-05	3.15710645843107	Up-Regulated
NEK2	3.50645107682417	8.13330032676458	5.38324521969347	6.88841122078105e-06	4.61650976156589e-05	3.15388883405433	Up-Regulated
ZNF492	1.98235899041056	4.33153620362282	5.38112315444617	6.93072143022966e-06	4.64228765384133e-05	3.14780351715105	Up-Regulated
BRAT1	1.32418489456177	7.84374038875103	5.37654841422326	7.0228206552848e-06	4.69127466549882e-05	3.13468508878732	Up-Regulated
PRPSAP1	1.07633646297069	10.3864160776138	5.37401562410098	7.07433695870731e-06	4.72397990553072e-05	3.12742227769311	Up-Regulated
H1FX	1.53372197016048	11.0473202466965	5.37355701037085	7.08370541213779e-06	4.7285269111297e-05	3.12610720911096	Up-Regulated
FOXD1	3.42478096436875	7.21473666280508	5.37082512836168	7.13976953439193e-06	4.76250980819349e-05	3.11827365647651	Up-Regulated
DNMT1	1.1716403478553	10.6763186305761	5.36839927226275	7.189925532513e-06	4.79077728323991e-05	3.11131773810978	Up-Regulated
ARRDC3	1.79176030178302	9.95000451803207	5.36783062003542	7.20173368379095e-06	4.79691540286248e-05	3.10968719662551	Up-Regulated
SFR1	1.15700500117623	8.74648261070251	5.36499356947031	7.26093610060199e-06	4.83460599390353e-05	3.10155239056252	Up-Regulated
KAT6A	1.04424720254504	11.3233433067799	5.36381527959402	7.28566711096187e-06	4.84831596719644e-05	3.09817387166289	Up-Regulated
ZNF428	1.00787790584179	8.42364871501923	5.36376260750412	7.28677460675678e-06	4.84831596719644e-05	3.09802284524264	Up-Regulated
URB2	1.3191485887597	4.50126364827156	5.36238454186645	7.315810089132e-06	4.86588275798747e-05	3.09407154394724	Up-Regulated
CASP3	1.14931147687349	9.53478910028934	5.36154799791223	7.33349230387079e-06	4.87588835187552e-05	3.09167295576129	Up-Regulated
SPECC1L	1.25964430372725	8.73419028520584	5.35913913259248	7.38464830399554e-06	4.90580660921357e-05	3.0847661929359	Up-Regulated
ASCC2	1.25928568936553	8.18621753156185	5.35364785993588	7.50260301314969e-06	4.97222366836323e-05	3.06902190885959	Up-Regulated
MXD3	1.36636435937302	8.27267098426819	5.35279153807397	7.52116633258073e-06	4.98273898627086e-05	3.06656676435032	Up-Regulated
TPM4	1.71532811230494	8.74210014939308	5.35260717374347	7.5251689864448e-06	4.98360384811973e-05	3.06603817879547	Up-Regulated
RMND1	1.38945090529407	8.82156436145306	5.34766572440528	7.63324855496557e-06	5.04439653687622e-05	3.0518709604341	Up-Regulated
ITGB1	1.2865540817199	12.2477351427078	5.34766131771933	7.63334562813548e-06	5.04439653687622e-05	3.0518583266221	Up-Regulated
C17orf62	1.31723275937533	8.75007064640522	5.34662592301637	7.65618821363719e-06	5.05587525458808e-05	3.04888989831142	Up-Regulated
PCMTD2	1.35060114609567	11.4425234496593	5.34544143559085	7.68240393893748e-06	5.06956348499099e-05	3.04549405633271	Up-Regulated
POLQ	1.98321882433254	3.34786565601826	5.34110313752454	7.77919084845015e-06	5.12793825568367e-05	3.03305672132476	Up-Regulated
HEMK1	1.04279161754408	7.2317359149456	5.33876478467125	7.83186431601392e-06	5.15897885800318e-05	3.02635313999357	Up-Regulated
TGFBI	2.57013896602368	9.35366854071617	5.33834097537072	7.84144912684324e-06	5.1616122378583e-05	3.02513817805778	Up-Regulated
DSG2	3.18414869144378	4.72701526805758	5.33235266953714	7.97814109295889e-06	5.24082465344266e-05	3.00797154115793	Up-Regulated
SEMA3A	3.52317875309994	5.4443601667881	5.33232379463633	7.9788059480079e-06	5.24082465344266e-05	3.00788876764639	Up-Regulated
AP4E1	1.04396112727733	7.93114757537842	5.33108789650315	8.00731497469954e-06	5.25581381127969e-05	3.00434592918556	Up-Regulated
ZNF114	1.92280784792263	4.85718768835068	5.32427059115528	8.16641435223034e-06	5.35073893567943e-05	2.98480401010049	Up-Regulated
MTFR1	1.32709680588139	9.29718117415905	5.32239275840184	8.21079132938564e-06	5.37790823796733e-05	2.9794213643475	Up-Regulated
PROSER1	1.5579384811494	9.50503422319889	5.31985703471747	8.27109867577062e-06	5.41548866875314e-05	2.97215306548708	Up-Regulated
C8orf48	1.98876170494296	4.79044869542122	5.31866801078608	8.29952975157336e-06	5.43025535480952e-05	2.96874494763607	Up-Regulated
CCDC125	1.84195339534929	3.85971535742283	5.31679488595518	8.34451700272914e-06	5.45469505843444e-05	2.96337605080021	Up-Regulated
POLR2D	1.34075375800191	7.73795045912266	5.31616330235126	8.35974081246509e-06	5.46191410862509e-05	2.9615657759335	Up-Regulated
LCA5	2.11137232992813	6.70277920365334	5.3143310362307	8.4040635008287e-06	5.48893182413616e-05	2.95631410373643	Up-Regulated
SLMO2	1.81935378703994	9.69103845953941	5.31338278597324	8.42709399398347e-06	5.5020288242697e-05	2.95359624554433	Up-Regulated
CNIH4	1.38020315826663	10.6105917990208	5.31055678596125	8.49610518406924e-06	5.53535033448686e-05	2.94549654766437	Up-Regulated
HEBP2	1.48802611316264	9.50110626220703	5.307142703799	8.5802318345514e-06	5.588189764082e-05	2.93571159646163	Up-Regulated
PDSS1	1.73937238662349	6.98142494261265	5.30647767802192	8.59671548616446e-06	5.59695250309587e-05	2.93380562989988	Up-Regulated
ACIN1	1.21413546728219	9.74283015727997	5.30433839879562	8.6499558360023e-06	5.62764908386671e-05	2.92767452432342	Up-Regulated
LBH	2.77034035674956	8.40950305014849	5.30278107404825	8.68892036566451e-06	5.64902116806415e-05	2.92321135624693	Up-Regulated
CKAP4	1.39589757185716	10.4498815238476	5.30172716772008	8.71538883608189e-06	5.66371634001963e-05	2.92019098098526	Up-Regulated
BLOC1S4	1.59820778263726	9.22753208875656	5.30112573484679	8.73052972848893e-06	5.67008779589771e-05	2.91846735605949	Up-Regulated
UGDH	1.91560779119793	8.43830140680075	5.30067845826046	8.74180683788809e-06	5.67342342619102e-05	2.91718552828106	Up-Regulated
PLAGL2	1.44817433666121	5.65560238808393	5.29568735044334	8.86863948906195e-06	5.75371670784402e-05	2.90288211982539	Up-Regulated
CDC45	3.03652596956323	4.00515815615654	5.29275272571755	8.94407084502077e-06	5.79654847434054e-05	2.89447244780794	Up-Regulated
ZNF780A	2.22656034458021	6.34283926337957	5.29230843923099	8.95554653862774e-06	5.79991704851822e-05	2.89319928879939	Up-Regulated
AFAP1	1.90413402835367	6.82653698325157	5.29084472279383	8.99345786009867e-06	5.8224289026294e-05	2.88900486269403	Up-Regulated
NOB1	1.83268398408466	8.45121636986732	5.28976822809986	9.02144224569901e-06	5.83645617555254e-05	2.88592009675042	Up-Regulated
SHMT2	1.33345273052633	10.1561233103275	5.28891208815574	9.04376047976099e-06	5.84475559232402e-05	2.88346679452026	Up-Regulated
SPC24	2.26972733238931	5.88911643624306	5.28401792705064	9.17240777297858e-06	5.92375317795614e-05	2.86944277669013	Up-Regulated
METTL3	1.11989151417968	10.2869676053524	5.27998072306156	9.27990547674968e-06	5.98481024411531e-05	2.8578748413092	Up-Regulated
GRAMD4	1.08518881160721	9.2698447406292	5.27137675194517	9.51322323705107e-06	6.12245997042817e-05	2.83322315950939	Up-Regulated
CBFA2T3	3.2488583717269	7.23371199518442	5.27005630430509	9.54954592746689e-06	6.14369638237485e-05	2.82944006856895	Up-Regulated
OSGEP	1.49025417629041	7.27736122906208	5.2672350448663	9.62761804247118e-06	6.18746081985182e-05	2.8213573159147	Up-Regulated
LOC389906 /// LOC441528	3.40423537748545	4.06082967668772	5.26664061423574	9.64414881527244e-06	6.19592968219015e-05	2.81965433530793	Up-Regulated
PCDHB18	2.10337833354348	6.60582425445318	5.26605980251228	9.66032826400029e-06	6.20416702585795e-05	2.81799038167887	Up-Regulated
MUTYH	1.40609604530489	8.0113942027092	5.26393432395284	9.71976861473735e-06	6.23583905189243e-05	2.81190123570901	Up-Regulated
LSM7	1.59822391015798	11.7725776135921	5.26279362410821	9.75181964286721e-06	6.25423018192494e-05	2.80863337501133	Up-Regulated
RMI1	1.93157182820895	9.45636000484228	5.2610643422791	9.80061008732485e-06	6.27898309928923e-05	2.80367942868169	Up-Regulated
RNF219	1.631367077229	9.53149789571762	5.2554762418453	9.95994903032642e-06	6.37443637801667e-05	2.7876715923066	Up-Regulated
PTP4A3	2.95143928991156	6.82187163829803	5.25298374665494	1.00318526472066e-05	6.41157182159933e-05	2.78053183132122	Up-Regulated
QSOX1	1.73694289358039	8.55627989768982	5.24896007999384	1.01490241612659e-05	6.47525964874687e-05	2.76900643880002	Up-Regulated
POC5	1.87254848943549	7.55989322066307	5.24276025246148	1.03322502512322e-05	6.5717379653018e-05	2.75124866673327	Up-Regulated
RBM10	1.07250822893521	10.2995222210884	5.23863187669374	1.04560880478904e-05	6.64364301447284e-05	2.73942471750653	Up-Regulated
GPR173	2.38380566106634	6.83853408694267	5.23783263966533	1.04802334030851e-05	6.65669551697502e-05	2.73713571327162	Up-Regulated
BAZ2B	1.51613595321594	10.4260945320129	5.23658941420212	1.05179026835897e-05	6.67832604414729e-05	2.7335751742682	Up-Regulated
CCSER1	2.74269619161784	5.89339707046747	5.23637910492693	1.05242883472074e-05	6.68008504951397e-05	2.73297286353252	Up-Regulated
WDR52	1.43362756393217	3.97052635997534	5.23317398605993	1.06220869093871e-05	6.73290908489693e-05	2.72379381551554	Up-Regulated
TARBP2	1.62693083334548	7.07981623709202	5.23222611987748	1.06511830260469e-05	6.7467229609965e-05	2.72107931499916	Up-Regulated
DOT1L	2.83180849465282	6.45435350388288	5.22927917908187	1.07421533809611e-05	6.7950280047935e-05	2.71264005649608	Up-Regulated
TMEM14B	1.20062308755481	11.6841920912266	5.22909234660298	1.0747946896683e-05	6.79636600992514e-05	2.71210502770098	Up-Regulated
NELFCD	1.13326891617253	10.5983633697033	5.22836827058917	1.07704293928402e-05	6.80592420969593e-05	2.71003151558609	Up-Regulated
DCAF10	1.04882348983394	8.65332119166851	5.22381511086533	1.09128855469582e-05	6.88652275447906e-05	2.69699319894289	Up-Regulated
ZNF571	1.6136468875746	5.37748794257641	5.22212014244383	1.09663961795625e-05	6.91556662831998e-05	2.69213971258292	Up-Regulated
C5orf34	1.897282166037	5.59350480139256	5.22180370983979	1.0976415052433e-05	6.91952306120109e-05	2.69123362934023	Up-Regulated
CRHR1-IT1 /// MGC57346	1.69649499534113	6.63219026476145	5.22121355367837	1.09951249902065e-05	6.92895376685011e-05	2.68954376667712	Up-Regulated
THOC5	1.51090455730917	7.93477712571621	5.21893905269547	1.10675329178317e-05	6.96745505017979e-05	2.683031038425	Up-Regulated
AAAS	1.65145415140067	5.87039403617382	5.21867361850194	1.1076013908582e-05	6.97041924349012e-05	2.68227101513044	Up-Regulated
PMF1	1.16748357687885	8.79155042767525	5.21851239698268	1.10811683296223e-05	6.97128863556114e-05	2.68180938738872	Up-Regulated
CWC25	1.13508306920287	7.42301081120968	5.21805802556222	1.10957079608653e-05	6.97805976830863e-05	2.68050838454831	Up-Regulated
ZNF879	1.69141271046782	7.01236981898546	5.21751124979153	1.1113229754557e-05	6.98670112878359e-05	2.67894280979911	Up-Regulated
AGBL5	1.49588399570481	6.93007951974869	5.21701862579461	1.11290398942371e-05	6.99426088863329e-05	2.67753229608932	Up-Regulated
ZNF581	1.6302585524586	7.90151369571686	5.21401984215911	1.12257680258989e-05	7.05025546616362e-05	2.66894616648166	Up-Regulated
LINC00899	2.19523585566625	4.7399860098958	5.21039657383717	1.13437607334166e-05	7.11443007311447e-05	2.65857244068099	Up-Regulated
HARS2	1.0263050635334	8.49217838048935	5.21038659659499	1.13440873498909e-05	7.11443007311447e-05	2.65854387564243	Up-Regulated
HMGXB4	1.00330929427977	9.45112477242947	5.21029146215419	1.13472021569889e-05	7.11443007311447e-05	2.65827150406818	Up-Regulated
POLM	1.46435298031641	4.32384686172009	5.20720450603863	1.14487375856013e-05	7.17079065658154e-05	2.64943367343474	Up-Regulated
NIP7	1.26521183894231	8.26710605621338	5.20708378451994	1.14527267205823e-05	7.17085840786852e-05	2.64908805968178	Up-Regulated
MBTPS1	1.14489305550271	9.69022151827812	5.20375148600972	1.15633894743044e-05	7.23524372897804e-05	2.63954823076244	Up-Regulated
LOC102724441 /// LOC102724951 /// LOC389831	2.33864109139694	9.82346127927303	5.19929599875675	1.17130232670189e-05	7.31648177500705e-05	2.62679353868411	Up-Regulated
SMCHD1	1.21624140797357	10.1743689477444	5.19784997747117	1.17620012622823e-05	7.34211139605369e-05	2.62265418348116	Up-Regulated
GPR161	2.00982570648194	9.59850254654884	5.19580464335447	1.18316280726696e-05	7.37560701412671e-05	2.61679938064125	Up-Regulated
SARM1	1.79108868533301	7.69739164412022	5.19553722371827	1.18407618975627e-05	7.37881138554016e-05	2.6160338992131	Up-Regulated
TSEN2	1.26282455467503	7.18439172208309	5.1942881688445	1.18835172426704e-05	7.40170648501255e-05	2.61245854965423	Up-Regulated
SNHG1 /// SNORD22 /// SNORD25 /// SNORD26 /// SNORD27 /// SNORD28 /// SNORD29 /// SNORD30 /// SNORD31	2.18437376871765	10.611398383975	5.19079540017091	1.200389563718e-05	7.46285261400322e-05	2.60246101156961	Up-Regulated
SKA1	1.6056297163249	3.89312225580215	5.19021863380823	1.20238907653633e-05	7.47276924559762e-05	2.60081014752815	Up-Regulated
USP3	2.00310945896967	8.99220521748066	5.1899118169118	1.20345409361712e-05	7.47687333146049e-05	2.59993195837207	Up-Regulated
TBX1	2.85740682374128	5.82458438724279	5.18581063013375	1.21778086830056e-05	7.54558588316209e-05	2.58819365363013	Up-Regulated
ABCC1	1.53193190030241	8.56351038813591	5.18411865931453	1.22374099660108e-05	7.57235847093042e-05	2.58335113213175	Up-Regulated
HAS3	4.11798930843832	5.55682346224785	5.18238631962321	1.22987351731336e-05	7.60034374518304e-05	2.57839318904566	Up-Regulated
ZNF546	1.18195462902548	4.53529764711857	5.18237633357567	1.2299089569788e-05	7.60034374518304e-05	2.57836460939613	Up-Regulated
ZNF79	1.39544843855175	5.68488643318415	5.18114073793819	1.23430186529765e-05	7.62239156587721e-05	2.5748284168872	Up-Regulated
RRN3	1.52040652804047	9.41321055591106	5.16922809442788	1.27746703196606e-05	7.87054296420036e-05	2.54073835918428	Up-Regulated
DDX19A /// DDX19B	1.16365220575681	6.88311578333378	5.16819111462062	1.28129508486519e-05	7.8862389350613e-05	2.53777113736369	Up-Regulated
POLR1B	1.66917046265081	8.71647451817989	5.16776051964259	1.28288800778965e-05	7.8934138261503e-05	2.53653904263828	Up-Regulated
SGOL1	1.31002644199109	4.13648807257414	5.16520323442006	1.29238914284015e-05	7.94669769253815e-05	2.52922184215553	Up-Regulated
PACRGL	1.95672063113224	7.60623500496149	5.16396735035148	1.29700600276816e-05	7.96701459878568e-05	2.52568568466634	Up-Regulated
CHRAC1	1.49375641587292	6.53519262373447	5.16204956873103	1.30420283928292e-05	8.00260442774672e-05	2.52019858241093	Up-Regulated
VAX2	2.45836933228651	5.39923921227455	5.16196201095751	1.30453236652991e-05	8.00260442774672e-05	2.51994806826391	Up-Regulated
LTBP2	2.87011827486247	4.93170273676515	5.16037599548687	1.31051581432741e-05	8.03664145414124e-05	2.51541032787968	Up-Regulated
TMEM133	2.05083672141257	8.14111360907555	5.15873255562824	1.31674481589264e-05	8.06948390157489e-05	2.51070840239279	Up-Regulated
HN1L	2.03940641735247	9.12720757722855	5.15842990243365	1.31789515807451e-05	8.0738557147688e-05	2.50984251590524	Up-Regulated
MOCS3	1.78615308676654	4.61676809191704	5.15762938317281	1.32094265887248e-05	8.08984339011824e-05	2.50755226033996	Up-Regulated
CCNE2	2.62383330302683	7.38046507537365	5.15559750125905	1.32870947518528e-05	8.1320188714801e-05	2.50173924438974	Up-Regulated
SMC2	1.41489584532827	7.25599500536919	5.15350629516443	1.33675067502393e-05	8.17852391470768e-05	2.49575669127975	Up-Regulated
CCDC93	1.10477405424543	9.44724151492119	5.15143449345666	1.34476517614431e-05	8.2248348757426e-05	2.48982983514936	Up-Regulated
C10orf2	1.99683331671031	5.6294671446085	5.15062161661519	1.34792277579403e-05	8.23869306263525e-05	2.48750446800042	Up-Regulated
PKN3	1.94896599059163	5.14362331479788	5.14970838175639	1.35147904470171e-05	8.25769785348991e-05	2.48489204434036	Up-Regulated
CRNDE	4.65813119498342	8.7400239482522	5.14958569202794	1.35195752957466e-05	8.25789066907471e-05	2.48454107762252	Up-Regulated
TAF6L	1.2755274705076	5.36164443939924	5.14852189148428	1.35611340554323e-05	8.27506849214735e-05	2.48149799294901	Up-Regulated
ERMARD	1.12887568029798	7.91856183111668	5.1469878843551	1.36212867289686e-05	8.30628762017007e-05	2.47710993204982	Up-Regulated
ZNF416	1.76619003272732	6.17735530436039	5.14637082220385	1.36455585131384e-05	8.31834327440642e-05	2.47534484118071	Up-Regulated
THUMPD2	1.26803957595516	7.51402160525322	5.13552670750895	1.40792222892334e-05	8.56574877307099e-05	2.44432825872453	Up-Regulated
LGALS3BP	2.30100569744342	9.38948111236095	5.13338232508597	1.41665933596131e-05	8.60756808633908e-05	2.43819546822109	Up-Regulated
MIER3	1.2338018494579	10.1721167266369	5.13214782032209	1.42171374981625e-05	8.63041237571763e-05	2.43466496116078	Up-Regulated
DCC	4.0173477875559	9.31683525443077	5.13212182241271	1.42182038597632e-05	8.63041237571763e-05	2.43459061159982	Up-Regulated
ZNF786	1.31892591159836	7.67534101009369	5.13091009904671	1.42679940504631e-05	8.65494832798444e-05	2.43112532465036	Up-Regulated
TUG1	1.13978309476906	11.8024543523788	5.12407662481958	1.45520602247212e-05	8.80702315008758e-05	2.41158420777107	Up-Regulated
EPC2	1.13126914607369	11.0170162320137	5.12178702157314	1.46484956338231e-05	8.85958277663339e-05	2.40503730133322	Up-Regulated
PFDN4	1.35283111078054	11.7526128292084	5.12129987611021	1.46690957836009e-05	8.86913883486892e-05	2.40364438583936	Up-Regulated
DNA2	2.05046306351419	6.20223591476679	5.11958255481879	1.47419478695939e-05	8.90735679484914e-05	2.39873406516171	Up-Regulated
ZNF608	1.84374242852092	9.87204369902611	5.11872106660212	1.47786297665157e-05	8.92660157554464e-05	2.39627087190296	Up-Regulated
WRN	1.67733255764733	7.33644825220108	5.11606774186643	1.48921808492059e-05	8.99224920100579e-05	2.38868462422033	Up-Regulated
IRF2BP2	1.45720047120624	12.1233102083206	5.11531978112852	1.49243474490125e-05	9.00872812203213e-05	2.3865461538317	Up-Regulated
TM4SF18	2.19842430647568	6.49736459553242	5.11060670862359	1.51286377495919e-05	9.12310181785929e-05	2.37307177097108	Up-Regulated
ZIK1	2.58237530441902	5.68722568452358	5.10949722151739	1.51771333826745e-05	9.14339398473023e-05	2.36989997001065	Up-Regulated
MARCKS	1.17623946541235	13.4087755978107	5.10906988771375	1.51958534821294e-05	9.15168790056402e-05	2.36867832417685	Up-Regulated
RRP15	1.60046452356254	7.76306921243668	5.10661656680215	1.53037722133434e-05	9.20767825418255e-05	2.36166503244381	Up-Regulated
BTN2A2	2.36894823568552	7.0069864243269	5.10628744259774	1.53183080714012e-05	9.21342377067972e-05	2.36072418941299	Up-Regulated
NUP62CL	2.60306188162522	4.26080364733934	5.10585436618834	1.53374560010022e-05	9.21893866397259e-05	2.35948619388036	Up-Regulated
GRPEL2	1.45180891399925	10.0964488983154	5.1030939123862	1.54600685841159e-05	9.28659581367715e-05	2.35159535331979	Up-Regulated
LUC7L3	1.04477051877782	12.469372600317	5.10290413651679	1.54685338079343e-05	9.28866100647392e-05	2.35105288687981	Up-Regulated
PHF19	2.02025711391619	6.93146620690823	5.10230272291336	1.54953912886146e-05	9.30176558933501e-05	2.34933378267906	Up-Regulated
PHF2	1.09565618260187	10.2664569020271	5.10109672198703	1.55493882737289e-05	9.32811841343145e-05	2.3458865556356	Up-Regulated
SUPT3H	1.42029283307342	6.92737589776516	5.09757588441827	1.57081054043296e-05	9.41416359246833e-05	2.33582301932315	Up-Regulated
PCBD2	2.28350399959425	5.99923366308212	5.09409377191177	1.58666667187525e-05	9.50302758386999e-05	2.32587077222422	Up-Regulated
DYRK2	2.27496590691539	8.99479728192091	5.09233278719062	1.59474618699813e-05	9.54213902110245e-05	2.32083792061279	Up-Regulated
DHRSX	2.39030590617223	5.59506583958864	5.0915321835402	1.59843297094698e-05	9.56064788340647e-05	2.31854986605077	Up-Regulated
LINC00665	1.33207312479676	7.28347645699978	5.09143645239865	1.59887438219007e-05	9.56064788340647e-05	2.31827627704737	Up-Regulated
ZNF471	1.2139673464694	6.13923051953316	5.08821286203514	1.61380940088992e-05	9.64059369551989e-05	2.30906388153051	Up-Regulated
LOC100131262	1.33962778909969	4.04250897467136	5.08785924905457	1.61545615172255e-05	9.64731199592036e-05	2.30805335614647	Up-Regulated
ZNF225	1.24934790491575	4.70681591331959	5.08752887241794	1.61699620737952e-05	9.65027097020391e-05	2.3071092393401	Up-Regulated
DUSP12	1.34234251763657	9.76837618649006	5.08684197286944	1.62020289034414e-05	9.66321725076332e-05	2.30514630523758	Up-Regulated
PMM2	1.31507368415956	6.10352166742086	5.08684014019137	1.62021145439545e-05	9.66321725076332e-05	2.30514106807543	Up-Regulated
MYNN	1.22500511509204	8.73835754394531	5.08169882348045	1.64441533388653e-05	9.79492653907848e-05	2.29044962991503	Up-Regulated
LOC101927886	2.17622904642391	5.147500410676	5.07913619113928	1.65661386000422e-05	9.85805291185119e-05	2.2831273506506	Up-Regulated
SCAF4	1.45518042297981	8.83671936392784	5.0734240072548	1.68413058744908e-05	0.000100089034623019	2.26680699434035	Up-Regulated
ZSCAN12	1.65974852913305	7.41455808281898	5.07104288857787	1.6957351159555e-05	0.00010068154799971	2.26000437112442	Up-Regulated
MAD2L1BP	1.38890986886584	8.08859610557556	5.06283304528842	1.73636130141337e-05	0.000102928289272425	2.23655194755863	Up-Regulated
BTG3	1.33343134042223	11.2929244339466	5.06084220473949	1.74635829303254e-05	0.000103358428751459	2.23086540890794	Up-Regulated
ATP6V0E2-AS1	2.06692617721403	5.19061771780252	5.05973021625334	1.75196710085216e-05	0.0001036538460533	2.22768927266631	Up-Regulated
IPP	1.66917803606041	8.11678072810173	5.05821702122964	1.75962844199495e-05	0.000104073798728363	2.22336729052741	Up-Regulated
LOC643072	1.73915094692215	6.12830764055252	5.05175004392911	1.79274922469031e-05	0.000105829480589785	2.20489773531075	Up-Regulated
ZNF668	1.25959428891479	5.65873149782419	5.04958754193233	1.80396266209809e-05	0.000106355514063773	2.19872218449624	Up-Regulated
FANCL	1.10518318824922	10.5606639385223	5.04608604946861	1.82226780320801e-05	0.000107297776290231	2.18872336819502	Up-Regulated
GLIDR	1.61610040008298	9.05492851138115	5.04467836939347	1.82967898332393e-05	0.000107699836173546	2.18470380713752	Up-Regulated
UBXN7	1.42740602918	9.30827841162682	5.04440061750137	1.83114484305037e-05	0.000107751793837713	2.18391071334765	Up-Regulated
FGD6	2.24784094698516	6.11156073212624	5.04341031140379	1.83638080700644e-05	0.000107956755237219	2.18108302468069	Up-Regulated
PYGO1	2.75702261731692	6.63533820956945	5.03173073891633	1.89927111611504e-05	0.000111370461480348	2.14773771413401	Up-Regulated
SS18	2.04254891322209	9.53652557730675	5.02781221648425	1.9208484207792e-05	0.000112492920034033	2.13655203208363	Up-Regulated
ZBED8	1.76793149801402	9.40369936823845	5.02598032870642	1.93101935470864e-05	0.000113052739597438	2.13132309123001	Up-Regulated
IRAK4	1.43520075686064	6.25086987018585	5.01995035948739	1.96487945711512e-05	0.000114780517638685	2.11411252653582	Up-Regulated
DDX23	1.0558542259309	8.97727930545807	5.01872002844562	1.97186050331533e-05	0.000115115534027669	2.11060121289604	Up-Regulated
PMS1	1.12916639845381	10.2749660611153	5.01709864015188	1.98109823072784e-05	0.000115618294406691	2.10597397449519	Up-Regulated
C15orf41	1.64744406769633	6.91160064190626	5.01675065678989	1.98308645344799e-05	0.000115697784655379	2.1049808939759	Up-Regulated
RPS5	1.18190485456212	13.3766984641552	5.01441434330252	1.99648671634439e-05	0.000116295980636492	2.09831367088793	Up-Regulated
DTWD1	1.38259477460915	6.82572649419308	5.00911643356393	2.02720897827269e-05	0.000117962861708577	2.08319603834538	Up-Regulated
TNFAIP3	2.59499398513362	5.83927887678146	5.00903989288862	2.02765626880144e-05	0.000117962861708577	2.08297764117837	Up-Regulated
RPL18A /// SNORA68	1.08282018190453	8.04901838302612	5.0081747559854	2.0327188245728e-05	0.00011818296325246	2.08050912922979	Up-Regulated
PHC2	1.08130734169532	11.1721768677235	5.00718865416851	2.03850460092744e-05	0.000118333174713592	2.07769552076904	Up-Regulated
IMPDH2	1.42719968417396	11.2128170728683	5.00497150990019	2.05157330911747e-05	0.000119017017370686	2.07136963832498	Up-Regulated
TEAD1	1.45952822418831	10.8505074977875	5.00320515155678	2.06204464601443e-05	0.000119586939499085	2.06633013674373	Up-Regulated
MRS2	1.06836618778677	8.75818558037281	5.00034968960902	2.0790851861292e-05	0.00012053736110483	2.0581837746721	Up-Regulated
PIGO	1.13329255339588	7.36833766102791	4.99748082328441	2.09634705094188e-05	0.000121461914268589	2.0499996741962	Up-Regulated
ANP32B	1.28675527997345	12.2802079319954	4.99693557751408	2.09964389105942e-05	0.000121576684973692	2.04844429259645	Up-Regulated
RQCD1	1.2069954949352	8.66013197600842	4.99596273620001	2.10553903585076e-05	0.000121841668541856	2.04566918691323	Up-Regulated
MYCL	3.15557950710961	5.43732826411724	4.99477039081062	2.11278681519417e-05	0.000122222798949101	2.04226800853893	Up-Regulated
ZNF777	1.12844156350201	8.49465116858482	4.992158315659	2.12875155872118e-05	0.000122992315667577	2.0348173434994	Up-Regulated
GTSE1	1.47237151257905	8.98096285760403	4.9912430748643	2.134373812532e-05	0.000123240077919231	2.03220681742965	Up-Regulated
USP6NL /// USP6NL-IT1	1.3903543104527	6.59045539423823	4.98510626133551	2.17245591795913e-05	0.000125243269878724	2.01470424140394	Up-Regulated
SHF	2.62017865509157	6.9370584487915	4.98394527395696	2.17973623858971e-05	0.000125584616402938	2.01139329950982	Up-Regulated
PALB2	1.63236047960969	7.78584663569927	4.98277374797176	2.18710728652276e-05	0.000125895342573998	2.00805238978128	Up-Regulated
IP6K2	1.11688729336387	10.149899572134	4.98276324031915	2.18717351118978e-05	0.000125895342573998	2.00802242488259	Up-Regulated
PTP4A1	1.46372309387455	11.689285993576	4.98082725030236	2.19940928157935e-05	0.000126481435716594	2.00250164029365	Up-Regulated
ADAT2	1.14575880355681	4.5892796292901	4.98039149958573	2.2021726860085e-05	0.000126600948100121	2.00125906045193	Up-Regulated
FRMD4B	2.68929408532888	7.56888285279274	4.98015979924769	2.20364347070082e-05	0.000126646097692501	2.00059835236774	Up-Regulated
GUSBP3 /// SMA4 /// SMA5	1.68809411400243	8.03269328176975	4.9766281535458	2.22618314062779e-05	0.000127742813321055	1.99052806741995	Up-Regulated
ZNF318	1.11396243794244	8.19375814497471	4.97651540257105	2.22690651111086e-05	0.000127744649505729	1.99020657765781	Up-Regulated
SGPL1	1.06090912838214	9.18552097678185	4.97621006870493	2.22886660147079e-05	0.00012781740594468	1.98933597543243	Up-Regulated
LOC100130872 /// SPON2	3.10552826101481	8.15002114325762	4.97552175035052	2.23329156749194e-05	0.000128031425046691	1.98737338679506	Up-Regulated
DHX8	1.09156359738184	8.08785639703274	4.97179775981805	2.25738405103938e-05	0.000129292266308291	1.97675577552683	Up-Regulated
ZNF330	1.07624428474952	10.937026321888	4.97028939242723	2.26721600529984e-05	0.000129774938444626	1.97245546734035	Up-Regulated
CCNF	1.4157422467282	7.14048652350903	4.97007932005199	2.26858869514722e-05	0.000129813296129561	1.97185656930835	Up-Regulated
WDR55	1.19839185645223	6.83256375789642	4.96470082986445	2.30401707421114e-05	0.00013167746204825	1.95652394376348	Up-Regulated
MFN1	1.14353712946781	9.04167361557484	4.96237867901779	2.31948303867857e-05	0.000132410070209241	1.94990470444687	Up-Regulated
ZNF438	1.21291113092832	6.28894981741905	4.95911197231001	2.34141514205587e-05	0.000133525702406686	1.94059363293727	Up-Regulated
OCIAD2	2.60243219885266	9.85482443869114	4.95862577181827	2.34469702085783e-05	0.000133671603993799	1.93920787956983	Up-Regulated
PMS2P5	1.80612846521231	7.43863217532635	4.95385818767612	2.37712220422717e-05	0.000135427310824258	1.92562029643991	Up-Regulated
RHOT2	1.01742719735211	7.92970579862595	4.95377495311077	2.3776922461108e-05	0.000135427310824258	1.92538309199389	Up-Regulated
ZNF610	1.37167778864564	7.99579587578773	4.95129898715123	2.39471160031905e-05	0.000136194378973453	1.9183272204523	Up-Regulated
ACTR5	1.10435773293499	6.88880808651447	4.95033586126655	2.40136468825337e-05	0.000136523124138023	1.91558266892078	Up-Regulated
SLC35F2	2.3295548840573	6.78798316419125	4.94958466109558	2.40656661020173e-05	0.000136776780242071	1.91344207057689	Up-Regulated
GLIDR /// LOC728903	1.64531192895372	8.23198880255222	4.94593720021181	2.43198458064586e-05	0.000138136425135547	1.90304891513426	Up-Regulated
PDCD4-AS1	1.54458390266789	3.55935242027044	4.94546676846553	2.43528227246094e-05	0.000138238742083751	1.90170852242067	Up-Regulated
LOC440434	1.5144739286137	8.71550263464451	4.94455407232406	2.44169291126689e-05	0.000138560073468914	1.89910803678292	Up-Regulated
PHLDA1	1.97088259144833	10.5248071998358	4.94188847144821	2.46051206174837e-05	0.000139440027387284	1.89151344011821	Up-Regulated
LOC642980	1.27322089816878	3.53045888245106	4.94161142758706	2.46247625966088e-05	0.000139482445891337	1.89072413894951	Up-Regulated
ZNF16	1.28401707444596	6.4601729363203	4.93945302179707	2.47783258774682e-05	0.000140223316152521	1.88457499663936	Up-Regulated
SNAPC1	1.30109785249842	8.4190272539854	4.93826967054581	2.48629216734956e-05	0.000140658972370232	1.88120385063764	Up-Regulated
SHQ1	1.25832154393679	9.37722466886044	4.93540145694987	2.50691607089376e-05	0.00014152242053744	1.87303324958547	Up-Regulated
CKLF /// CKLF-CMTM1	1.61093750463323	8.02750653028488	4.93287868256523	2.52519685228155e-05	0.000142467365617118	1.86584716420275	Up-Regulated
TRIP13	2.87270809088641	7.2266878336668	4.92960350118802	2.54912795772231e-05	0.000143577046211802	1.85651852194307	Up-Regulated
EFHC1	1.83918249462297	8.08409452438354	4.92804416931018	2.56060090532416e-05	0.000144068888330312	1.85207736853159	Up-Regulated
ERLIN1	1.4838401972041	9.98901018500328	4.92346104079523	2.59462022590361e-05	0.000145761015244819	1.83902509403773	Up-Regulated
MAST2	1.53874530483354	9.99326285719872	4.92201757894222	2.60542754792675e-05	0.000146323662015327	1.83491457285922	Up-Regulated
CHSY1	1.36616494491516	11.2004907131195	4.92035354712587	2.61794191882687e-05	0.000146892538214892	1.83017612262472	Up-Regulated
POFUT1	1.2399877440109	7.23721906542778	4.91998583822698	2.62071534065959e-05	0.00014700351350749	1.8291290717653	Up-Regulated
ZFP64	1.36660925675983	9.95480382442474	4.91906453194894	2.62767708922854e-05	0.000147259901661133	1.82650569518116	Up-Regulated
ADAM12	2.59053987433554	4.26725134253502	4.91819176412401	2.63428904290485e-05	0.000147496238320463	1.82402058563872	Up-Regulated
ZNF443	1.32521451919185	8.33490158617496	4.91624283180532	2.64911370120727e-05	0.000148191564811404	1.81847141445646	Up-Regulated
LRRC28	1.32060731953455	5.09887947887182	4.91130835902545	2.68702041438606e-05	0.000150175669076259	1.80442277500916	Up-Regulated
WDR6	1.30193672489059	10.2265866398811	4.91002078759983	2.69700007528539e-05	0.000150687845149828	1.80075729842488	Up-Regulated
GSTP1	1.10683648885503	10.3080227971077	4.90956597929805	2.70053399740809e-05	0.000150839681590415	1.79946257253147	Up-Regulated
MAN2B1	1.35864857623452	8.22095464169979	4.90944404566862	2.70148222150416e-05	0.000150847044444643	1.79911546043629	Up-Regulated
FANCC	1.95415897021892	7.41812248528004	4.90888921563255	2.70580107686261e-05	0.000150951348119536	1.79753602292814	Up-Regulated
LOXL1-AS1	2.4805214627069	4.22722668945789	4.90763265855651	2.71560767443006e-05	0.000151407009657345	1.79395905849841	Up-Regulated
STT3A	2.60688138587271	8.75068280845881	4.90536997266838	2.73335573560269e-05	0.00015225870945653	1.78751829973433	Up-Regulated
MARK3	1.19987675052905	10.3098862469196	4.90373035119832	2.74628870165647e-05	0.000152886942875886	1.78285133499392	Up-Regulated
FLAD1	1.33538827046692	7.37235499918461	4.90356958082092	2.74756009651094e-05	0.000152911650310942	1.78239373411208	Up-Regulated
ZNF711	1.45472632342505	11.2695151567459	4.89907005002498	2.78338164071524e-05	0.000154625804496379	1.76958748920191	Up-Regulated
ZNF43	2.44478509879788	9.27025783061981	4.89817985142269	2.79052355164707e-05	0.000154939824524828	1.76705404685296	Up-Regulated
CRIP1	3.67910460035811	6.74616998434067	4.89636202688094	2.80516434470162e-05	0.000155695468900726	1.76188082966687	Up-Regulated
EXO5	1.38486548860064	6.76339562237263	4.89565689812454	2.81086402120799e-05	0.00015593347509569	1.75987422033242	Up-Regulated
TLE3	1.29606026097348	9.33000063896179	4.89424327412218	2.82232532351231e-05	0.000156459961003711	1.7558515333939	Up-Regulated
SLC1A5	1.80027928719154	6.50601513683796	4.89160073845381	2.84387520262525e-05	0.000157465634159145	1.7483321886454	Up-Regulated
IER5	1.4500719641867	12.0256588757038	4.8880696770671	2.87292680924389e-05	0.000158899943132337	1.73828536086118	Up-Regulated
PTBP3	1.1416679606264	10.7664957344532	4.88646094442847	2.8862603075924e-05	0.000159525670665225	1.73370839245559	Up-Regulated
HAUS8	1.53069188141147	4.43599347025156	4.88596235824152	2.89040517614964e-05	0.000159611525522166	1.73228991614394	Up-Regulated
ZNF528	1.06504815985799	3.99183860421181	4.88563754218258	2.89310863702097e-05	0.000159713081225684	1.73136582551659	Up-Regulated
DISP1	1.05760570286739	6.43695805966854	4.88412790053105	2.90570652269236e-05	0.00016021706780002	1.72707105171233	Up-Regulated
LOC389906	1.94040938717151	6.4759094491601	4.87998557794692	2.94055507633071e-05	0.000161800584113647	1.71528746710834	Up-Regulated
CAPN7	1.03659167849583	9.90957652032375	4.87982429714771	2.94192027904199e-05	0.000161827511151708	1.71482870131991	Up-Regulated
DPYSL4	1.80649767810034	11.0942803919315	4.87968003602372	2.94314194867294e-05	0.000161846529123899	1.71441834995882	Up-Regulated
ZNF259P1 /// ZPR1	1.89897693217042	6.33090877532959	4.87628808648142	2.97201245246654e-05	0.000163191304856536	1.70477039681311	Up-Regulated
TFAM	1.49835393110268	9.48219022154808	4.87488338984778	2.98405084535321e-05	0.000163754996939683	1.70077518234737	Up-Regulated
PPP2R3A	1.24663872467844	9.17293147742748	4.87421127461146	2.98982808944296e-05	0.000163925975099815	1.69886361753457	Up-Regulated
FNDC1	1.93031069431228	4.6243412271142	4.87389281325763	2.99256934500284e-05	0.000164027599488631	1.69795789293366	Up-Regulated
SUV39H2	1.74626041327411	8.07611094415188	4.87137032693979	3.01437096471224e-05	0.000165075673725513	1.69078405756599	Up-Regulated
ACN9	1.55502747524123	7.04616191983223	4.86736157908911	3.04934375937183e-05	0.00016679314577239	1.67938438289348	Up-Regulated
ZNF594	1.50107506701821	7.19861157238483	4.86660572729685	3.0559829893046e-05	0.000167106829515777	1.6772351083761	Up-Regulated
CLSTN2	2.51013972981256	7.40790982544422	4.8648742501764	3.07124614212834e-05	0.000167891760260667	1.67231179954842	Up-Regulated
PAXIP1	1.95857338191044	9.57652209699154	4.86420648990306	3.0771527612564e-05	0.000168164896686586	1.67041314269342	Up-Regulated
ZBED3-AS1	1.06246365033663	4.24440406262875	4.86121788178981	3.10372701979979e-05	0.000169516890762166	1.66191600152369	Up-Regulated
AIM2	1.99263603677634	4.74782285839319	4.85836923676812	3.12926921322489e-05	0.000170760505767148	1.65381745879833	Up-Regulated
ARNT	1.04950001172209	8.67525838315487	4.85750182313411	3.13708826970148e-05	0.000171035644612789	1.65135157721165	Up-Regulated
TTC25	1.63223230693987	5.22255513072014	4.85731249755695	3.13879747399047e-05	0.000171078350816879	1.65081337084565	Up-Regulated
ZNF155	1.39075333869409	5.22782628238201	4.8568873804317	3.1426387466146e-05	0.000171237204721905	1.64960487712591	Up-Regulated
PTMS	1.93750241893506	9.84785498678684	4.85605685838861	3.15015667239755e-05	0.000171495123264259	1.64724396781374	Up-Regulated
NUDCD1	1.18596308627109	8.51267904043198	4.85260604925217	3.18158561735631e-05	0.000172949358005358	1.6374350091027	Up-Regulated
EMC3-AS1	1.60056653389564	5.89609171450138	4.85250776164049	3.18248534512214e-05	0.000172949358005358	1.63715563959818	Up-Regulated
ZNF665	1.37147010000129	8.94830828905106	4.8446348155061	3.25538260290299e-05	0.000176443837940271	1.61478036744424	Up-Regulated
EXOSC10	1.04794329670277	10.1086495816708	4.84426898060448	3.25881002883568e-05	0.000176577809099111	1.61374077019338	Up-Regulated
SLC35A3	1.02421637971392	9.29499681293964	4.84402305570935	3.26111606141703e-05	0.000176650957099978	1.61304192871803	Up-Regulated
ZNF781	1.64247329515002	6.11329597979784	4.83799954567096	3.31810782965888e-05	0.000179475053772269	1.59592654533562	Up-Regulated
DYX1C1 /// DYX1C1-CCPG1	1.60740934016733	5.22135518491268	4.83551983925039	3.34185651150381e-05	0.000180495418775375	1.58888149899533	Up-Regulated
C9orf40	1.23603797055449	8.37789572775364	4.83274697081009	3.3686130948222e-05	0.000181675026716374	1.58100415781075	Up-Regulated
ABHD14A-ACY1 /// ACY1	1.20788219004025	7.58956789970398	4.83151934293995	3.38052692525903e-05	0.0001822643594923	1.57751683816292	Up-Regulated
FRYL	1.17181518492911	10.0244640111923	4.83081084879704	3.38742174652871e-05	0.000182529576000615	1.57550427754862	Up-Regulated
PDS5B	1.25089960252708	10.4114542454481	4.82771601712177	3.41770389279893e-05	0.000184025215580127	1.56671353654189	Up-Regulated
BRWD3	1.03608985854547	6.61133739352226	4.82756768630237	3.41916201269998e-05	0.000184025215580127	1.56629222910885	Up-Regulated
ZNF200	1.56595875280589	7.43426701426506	4.82349143916753	3.45947524207653e-05	0.000186032374993737	1.5547150933655	Up-Regulated
ANKRD26	1.02469110488892	5.35234974324703	4.82013842347925	3.49298983111494e-05	0.00018761620089974	1.54519308987142	Up-Regulated
CHODL	3.68171830022866	5.26931919902563	4.81912646849096	3.50316794953641e-05	0.000188108207508237	1.54231949399041	Up-Regulated
TMEM128	1.02583285188869	10.7326576709747	4.81744170454257	3.52017854370617e-05	0.000188856965598313	1.53753555046145	Up-Regulated
ZNF468	1.53148016562829	8.74262566864491	4.81592717815373	3.53554037165002e-05	0.000189516041331527	1.53323520837913	Up-Regulated
TPGS2	1.21555964280719	10.6311932504177	4.81262683366173	3.56924696408027e-05	0.000190990374037971	1.52386489787431	Up-Regulated
RPN1	1.17361668536537	10.2265995591879	4.81079446154427	3.58809879052863e-05	0.000191887992337475	1.51866284533007	Up-Regulated
KBTBD4	1.15688212776956	8.39034962654114	4.80940166594406	3.60249434161236e-05	0.000192490711249195	1.51470893124309	Up-Regulated
XRCC1	1.09582332078262	7.85733188688755	4.80824445135922	3.61449864714687e-05	0.000192853281846182	1.51142391950804	Up-Regulated
ZNF682	1.49307167385272	8.17530696094036	4.8078655674335	3.61843761367318e-05	0.000193007713013393	1.51034839809394	Up-Regulated
SP4	1.25179395405388	10.6867500245571	4.80603518692336	3.63752685898829e-05	0.00019385804376558	1.50515275098231	Up-Regulated
ABCB7	1.3609117959675	7.96165780723095	4.80478426425385	3.65063042125336e-05	0.000194388179520168	1.50160209741795	Up-Regulated
PINK1-AS	1.08145135230864	4.70294849574566	4.80434663831626	3.6552256738566e-05	0.000194576792785504	1.50035995990666	Up-Regulated
NID1	2.54288051389007	9.1203872859478	4.80133249250183	3.68703199064901e-05	0.000196100432041513	1.49180519855444	Up-Regulated
HSPE1-MOB4 /// MOB4	1.09509036029399	11.2414611279964	4.79336758369319	3.77241048903184e-05	0.000200180438270653	1.46920298876884	Up-Regulated
MTSS1	1.39166896835513	12.3581245541573	4.7912558102575	3.79537494904026e-05	0.000201110246439394	1.46321129731256	Up-Regulated
MBTPS2	1.0012655026517	10.5479554831982	4.79047177355521	3.80393626679764e-05	0.000201448353114417	1.46098686669001	Up-Regulated
CCDC167	1.47753688294878	9.023742005229	4.7899389274001	3.80976565077377e-05	0.000201641477884122	1.45947513277093	Up-Regulated
IREB2	1.50768446632725	10.9522630423307	4.78919132744838	3.81795942834325e-05	0.0002019594513527	1.4573541649799	Up-Regulated
SERF1A /// SERF1B	1.04301329083771	11.0712189674377	4.78859132628322	3.82454817238067e-05	0.000202134372371504	1.45565197619813	Up-Regulated
ENTHD2	1.17066047838342	5.10390415787697	4.78425643240889	3.87248747805215e-05	0.000204434146091342	1.44335494179486	Up-Regulated
PKN2	1.27807010233644	9.75296723842621	4.7835575551365	3.88027201194977e-05	0.000204669671609466	1.44137255522921	Up-Regulated
PTPN21	2.06924770139007	9.55289813876152	4.78295587820189	3.8869863218767e-05	0.000204848392097307	1.43966591548877	Up-Regulated
GPANK1	1.00363589298387	9.63855940103531	4.78176171628866	3.90034657795008e-05	0.00020549388001364	1.43627880510758	Up-Regulated
THADA	1.19935626829201	8.17855134606361	4.78078759417624	3.91127881790415e-05	0.000206011113792517	1.43351590874378	Up-Regulated
PES1	1.01923917083123	8.78977870941162	4.78055486148047	3.91389520023896e-05	0.000206090172740995	1.43285582313206	Up-Regulated
GPR125	1.41637030111151	10.5051085501909	4.77985540827598	3.92176892865191e-05	0.000206387138976649	1.43087203589233	Up-Regulated
RHBDD3	1.02771208836482	7.63163432478905	4.7772408442556	3.95134063439482e-05	0.000207706745097334	1.4234570081785	Up-Regulated
TXLNA	1.10115805907771	8.06501473486423	4.77650499142507	3.95970328586536e-05	0.000207968839149898	1.42137020623906	Up-Regulated
CARD8	2.01017729570026	8.21348160505295	4.77623166808401	3.9628139650998e-05	0.000208073070852938	1.42059510224086	Up-Regulated
ZNF624	1.64411474915169	5.65354952216148	4.77572260204609	3.96861409369818e-05	0.000208290850138068	1.41915148539561	Up-Regulated
PCNXL4	1.6919146954772	9.40131904184818	4.7756697958232	3.96921623280909e-05	0.000208290850138068	1.41900173809123	Up-Regulated
ZNF138	1.76248450993527	8.33907379209995	4.77335335631775	3.9957196575445e-05	0.000209443722304822	1.41243305411456	Up-Regulated
ITGA4	2.80447420417539	5.02361940592527	4.76923655782292	4.04325641180208e-05	0.000211335922831307	1.4007603345432	Up-Regulated
GUSB	1.4009959842512	9.70914456248283	4.7684733670776	4.05213052292233e-05	0.000211673765727985	1.39859656351099	Up-Regulated
COG7	1.33138279007514	6.71928769350052	4.76838521183534	4.05315680654658e-05	0.000211673765727985	1.39834663237542	Up-Regulated
ZNF564	1.24569431683313	7.63992123305798	4.76788336023496	4.05900417180469e-05	0.000211869896973771	1.39692383393656	Up-Regulated
TMEM68	1.64533549185224	8.41294879466295	4.76482157903424	4.09486073342194e-05	0.000213489677684642	1.38824388660526	Up-Regulated
HMGN4	1.49137096173368	11.271223962307	4.7647212334402	4.09604119206473e-05	0.000213490981962708	1.38795942811148	Up-Regulated
ZNF347	1.44298228898994	4.97716095671058	4.75618845571107	4.19766659653382e-05	0.00021835666020314	1.36377422865906	Up-Regulated
QTRTD1	1.42409922719484	6.64558324217796	4.75563222229539	4.20437762028047e-05	0.00021852119631483	1.36219788315893	Up-Regulated
ACAT2	1.10894157818937	9.072640016675	4.75418517409653	4.22188639755194e-05	0.000219246191589565	1.35809713639619	Up-Regulated
NHLH1	4.17709060139984	7.33479233831167	4.75360950275195	4.22887193837653e-05	0.000219547251490259	1.35646581315017	Up-Regulated
EIF3G	1.03102751975118	10.6028905510902	4.75252264091452	4.24209188237818e-05	0.000220171718288487	1.3533859757943	Up-Regulated
COPG2	1.97908523497794	8.19700074195862	4.74960401226201	4.27779580710586e-05	0.000221713416908541	1.34511601639856	Up-Regulated
RPP30	1.01820633768553	8.83324700593948	4.74512242537259	4.33320137907882e-05	0.000224144910081857	1.33241896960101	Up-Regulated
NBPF1	1.01754274638559	11.9979794323444	4.74398593871997	4.34736459943593e-05	0.000224625994697365	1.32919942576323	Up-Regulated
RDX	1.0717277333804	11.4446366727352	4.7419997579695	4.37222741311949e-05	0.000225784365321992	1.32357308601205	Up-Regulated
GRAMD1A	1.20598887431959	8.10969842970371	4.74163978982207	4.37674854953859e-05	0.000225954688320269	1.32255342906067	Up-Regulated
RAD52	1.26877183373641	5.02449376881123	4.73914150360509	4.40825476126211e-05	0.000227454127963809	1.31547704769881	Up-Regulated
EPB41L5	1.13808953906844	10.1926467418671	4.73896918038484	4.4104362361143e-05	0.000227488765881112	1.3149889652249	Up-Regulated
UTP20	1.5734789246007	7.00836600363255	4.73793297362409	4.42357641057882e-05	0.000228053630966141	1.31205410829443	Up-Regulated
GLIS2	1.23673837291084	7.61481915414333	4.73680700668929	4.43789891104596e-05	0.000228664412100937	1.30886513991795	Up-Regulated
NLE1	1.25844751775024	5.93953008949757	4.73537420293991	4.45619102694104e-05	0.000229491290522348	1.30480732355324	Up-Regulated
HNRNPH1	1.00046560928406	13.261444568634	4.7310299703512	4.512111205069e-05	0.000232229188679833	1.29250531736294	Up-Regulated
C3orf62 /// MIR4271	1.58577040911686	5.54557331651449	4.73051156378937	4.51883064074228e-05	0.000232510258281802	1.2910374148431	Up-Regulated
ZIC1	3.20365306916025	12.5612727701664	4.7267549372626	4.56782070239523e-05	0.000234965543201995	1.28040105962569	Up-Regulated
TRIM28	1.70977957721664	11.4328476190567	4.72511526567545	4.58936857712373e-05	0.000235876949094618	1.27575899395934	Up-Regulated
UBAC2-AS1	1.15922186828336	3.59754418581724	4.7216258354944	4.63556167442213e-05	0.000237854132347397	1.26588096374951	Up-Regulated
DENND6A	1.10420508133738	10.3512241840363	4.71824664030746	4.68073532944085e-05	0.000239972105111206	1.2563161339992	Up-Regulated
H3F3A /// H3F3B /// MIR4738	1.10599529405355	13.9980015158653	4.71811766851243	4.68246807693804e-05	0.000239994348564727	1.25595110100067	Up-Regulated
LPCAT1	1.22502791833298	10.1740215420723	4.71779911744637	4.68675056784467e-05	0.000240080649409664	1.25504950277848	Up-Regulated
RALGAPA2	2.12764076279243	8.66837754845619	4.71667664363527	4.70187173023066e-05	0.000240788481040665	1.25187263417893	Up-Regulated
UTP23	1.60259844706609	8.92673273384571	4.7142160811003	4.73518830893284e-05	0.000242226119557453	1.24490909271224	Up-Regulated
THNSL1	1.54385390069321	7.65786381065845	4.71384333590684	4.74025576115673e-05	0.000242418227785477	1.24385425365901	Up-Regulated
ELAVL2	1.0343326885208	12.1063420474529	4.70815662444827	4.81823717529328e-05	0.000246201792831565	1.22776303518084	Up-Regulated
ZNF763	1.60733064659211	7.13045084476471	4.70350574906035	4.88295973300158e-05	0.000249302146965102	1.21460524823679	Up-Regulated
PIDD1	1.00272489655839	5.75282852351665	4.69973831792832	4.93602007800979e-05	0.000251663474010449	1.20394841406414	Up-Regulated
LMAN2	1.12474189403086	8.92220577597618	4.69763731522355	4.96585863319797e-05	0.00025290565040132	1.19800598821138	Up-Regulated
MTF2	1.56771936300796	9.75259655714035	4.69720189436785	4.97206486055515e-05	0.00025308221054677	1.19677451047882	Up-Regulated
TMEM39B	1.47387000327168	7.09285855293274	4.69363248814591	5.02323206328028e-05	0.000255334962402283	1.18668007768212	Up-Regulated
TAF1C	1.55110803982507	7.69574421644211	4.69268304434324	5.03693003229432e-05	0.000255960825650996	1.18399522968673	Up-Regulated
ZNF177 /// ZNF559-ZNF177	1.25770747613328	9.39410576224327	4.68869739591065	5.09483795604127e-05	0.000258476993173461	1.17272557803746	Up-Regulated
LHFPL2	1.6344102191539	8.58838631212711	4.68708156067456	5.11850236037625e-05	0.00025946383570006	1.16815717672791	Up-Regulated
VAT1	2.06013869853155	9.62361213564873	4.6839560644858	5.16458614245575e-05	0.000261512902587435	1.15932132404867	Up-Regulated
HMCN1	1.75359313497659	4.7690634354949	4.6817382359613	5.19753631220238e-05	0.000263109256001544	1.15305208468955	Up-Regulated
LOC645513	1.38826289350688	4.43248547613621	4.68050787063851	5.21590564965899e-05	0.000263822306840266	1.14957437449831	Up-Regulated
GNL2	1.16571263649203	9.42753793299198	4.67689211800601	5.27026238558819e-05	0.000266352948847136	1.13935512212447	Up-Regulated
HUS1	1.23152037284635	6.75744493305683	4.67513970732929	5.29680873713856e-05	0.000267548209502759	1.13440275209557	Up-Regulated
CYP2R1	1.12362340780405	8.78692570328712	4.67386145067599	5.31625600508567e-05	0.000268383776519038	1.13079056046191	Up-Regulated
USP21	1.03848159264939	9.09123665094376	4.67217568766557	5.34201137283856e-05	0.000269242619028745	1.12602707054809	Up-Regulated
MYEF2	1.43170977990154	10.1909643113613	4.67173411642805	5.34877820444294e-05	0.000269363245798562	1.12477936455649	Up-Regulated
TRPM7	1.29609545039744	7.73307353258133	4.66991947550835	5.37667594349569e-05	0.000270546953725408	1.11965212205829	Up-Regulated
FBN3	1.98852377381885	4.46000988036394	4.66944954187023	5.38392405922545e-05	0.000270764193909387	1.11832438794925	Up-Regulated
SMG8	1.7082551075862	8.3897902071476	4.66768687482852	5.41119736955689e-05	0.000271987741559583	1.11334441857279	Up-Regulated
MALT1	1.50933181129487	7.34576866030693	4.66691521025412	5.42318023206979e-05	0.000272400211069672	1.11116437952685	Up-Regulated
ZNF418	1.56357424365364	5.12449241429567	4.66445792655081	5.46151401504737e-05	0.000273995097627017	1.10422269933871	Up-Regulated
LINC00662	1.18542131142095	3.5807031467557	4.66142090746974	5.50926323730845e-05	0.000276090454787633	1.09564419147708	Up-Regulated
INTS7	1.29007387740409	7.56340542435646	4.66123206250531	5.51224596910525e-05	0.000276090454787633	1.09511080363706	Up-Regulated
HOXA7	4.72968589535609	5.75933581590652	4.65707115082244	5.57837386552644e-05	0.000279251189144763	1.08335938489268	Up-Regulated
SRSF12	1.50229486569702	7.0587734952569	4.65605062630528	5.59471248252552e-05	0.000279993235481105	1.08047746186287	Up-Regulated
THAP9	1.45425566005321	7.10667619109154	4.65571723954754	5.60006028850404e-05	0.000280184982265608	1.07953601448573	Up-Regulated
ILF3-AS1	1.63691316442451	8.097681671381	4.65442827269351	5.62078414108049e-05	0.000281075381657792	1.07589622739529	Up-Regulated
CSNK2A1 /// NFE2L2	1.28828489249534	8.34320965409279	4.65338754326222	5.6375723435201e-05	0.00028183285766023	1.07295754470372	Up-Regulated
PLEKHG2	1.09643030842306	5.60029769688845	4.65248589771085	5.65215715407913e-05	0.000282409160994916	1.07041168464661	Up-Regulated
ZNF8	1.4372153204945	5.61827512085438	4.65213588902006	5.65782889049506e-05	0.000282616124384096	1.06942343406952	Up-Regulated
NAA40	1.71376379684881	10.0461358428001	4.65015632853322	5.69001318543415e-05	0.000284070180025039	1.06383438946904	Up-Regulated
B3GALNT2	1.17199721510111	9.84898887574673	4.64469968075054	5.77967199110683e-05	0.000288001616450056	1.04843042842228	Up-Regulated
LMAN2L	1.0293802848229	8.60127779841423	4.64227829394064	5.81990548046402e-05	0.000289850117419228	1.04159596617056	Up-Regulated
SLC25A39	1.58636451636249	8.34270115196705	4.64119070523867	5.83806699131378e-05	0.000290597962819248	1.03852641268188	Up-Regulated
SET /// SETP4 /// SETSIP	2.22141839811194	11.2497515827417	4.64089228647512	5.8430600669198e-05	0.00029076816821028	1.03768419392459	Up-Regulated
WDR89	1.34036052564861	6.71102583408356	4.64049556455764	5.84970448531589e-05	0.000291020435582072	1.03656455216866	Up-Regulated
GLOD4	1.05469430313419	10.8417885899544	4.63747529606804	5.90053506700046e-05	0.000293470219200451	1.02804121949612	Up-Regulated
KRBOX4 /// ZNF674	1.33849737615238	6.75701121985912	4.63543752114908	5.93507761375032e-05	0.000294950051289039	1.02229109750406	Up-Regulated
ARID4B /// RBM34	1.05156773401175	10.7861936688423	4.63016453817689	6.02539387288374e-05	0.000299274954172475	1.00741411988693	Up-Regulated
AMMECR1L	1.39612905216603	9.69896471500397	4.62882114776263	6.04862056446719e-05	0.000300188993203492	1.00362442895565	Up-Regulated
MSTO1	1.27353878445953	7.83119614422321	4.62736381231373	6.07391769629015e-05	0.00030128262355531	0.999513528623059	Up-Regulated
P4HB	1.61603277028813	10.8010652959347	4.62527238652542	6.11040503157355e-05	0.000303011148063297	0.99361438138254	Up-Regulated
ZNF182	1.58396815191879	6.89926788955927	4.62515995842305	6.11237261163776e-05	0.000303027391320716	0.993297276742267	Up-Regulated
DNASE1	1.10037930677777	4.77176663279533	4.62346555469986	6.14210217557404e-05	0.000304174810769449	0.988518365555152	Up-Regulated
KCNB2	3.29276553725424	6.91283134371042	4.62272040146854	6.15522177368021e-05	0.000304636639922873	0.986416831216046	Up-Regulated
CCL4	1.83727715372557	3.93120777606964	4.62210204275161	6.16613004117853e-05	0.000305037710229868	0.984672939375881	Up-Regulated
SMA4	1.42874794546892	8.43900480866432	4.61995957739531	6.20407300165932e-05	0.000306668423894219	0.978631104553753	Up-Regulated
CHD1	1.65716228407886	9.28684973716736	4.61889047357391	6.22309324091256e-05	0.000307526327393264	0.975616384892255	Up-Regulated
ZNF589	1.28850351557558	5.40903067588806	4.61188522567393	6.34916036848157e-05	0.000312847654139171	0.955865804139676	Up-Regulated
RTKN2	2.29625883951844	4.5700191706419	4.60843593772608	6.41216076091907e-05	0.000315351329197502	0.946142949190674	Up-Regulated
CEP78	1.4731113321868	9.21854208409786	4.60790868859178	6.42184526738868e-05	0.000315587232568291	0.944656859357809	Up-Regulated
ZSCAN30	1.6593998704362	7.88769671320915	4.60660161552822	6.44591612322406e-05	0.00031650595856713	0.94097291729392	Up-Regulated
PRIM2 /// PRIM2B	1.47831636787909	5.32023917883635	4.60537581688519	6.46857147525404e-05	0.000317365361519567	0.937518223346017	Up-Regulated
VRK1	1.56241283532579	9.78593929111958	4.60390416914284	6.49587488938646e-05	0.000318535775825886	0.933370876819576	Up-Regulated
ZNF35	1.03987296679724	7.19987045228481	4.60197297859043	6.5318775054811e-05	0.000320216239503248	0.927928842697118	Up-Regulated
EIF1AD	1.18971556111387	8.46470727026463	4.59984500477711	6.57177769351295e-05	0.000321916056317706	0.921932780197021	Up-Regulated
AP5M1	1.65390363299412	11.7392073571682	4.59903535000983	6.5870223215252e-05	0.000322577289782192	0.919651527210605	Up-Regulated
METTL14	1.06349559158449	9.49472768604755	4.59746590234298	6.6166726086209e-05	0.000323943454662131	0.915229727462999	Up-Regulated
DARS2	1.39223606480278	3.9106567800045	4.59411289391452	6.68046201578157e-05	0.000326720213514018	0.90578384343783	Up-Regulated
ATAD3A /// ATAD3B	1.34355253391421	4.58534166589379	4.59237928245632	6.71368172641534e-05	0.000328084361965026	0.900900538404408	Up-Regulated
FAM117B	2.0719695467698	10.2495993748307	4.59110730039977	6.73815967134876e-05	0.000329106466422181	0.897317793526999	Up-Regulated
SCAF11	1.61298628278107	10.3638068437576	4.58854190754767	6.7877972376117e-05	0.000331355692362884	0.890092525120921	Up-Regulated
EZR	1.15344730562527	11.0832750499249	4.58644895456984	6.8285617944638e-05	0.000333210755991833	0.88419842882224	Up-Regulated
SREK1	1.37141170965033	10.2380307614803	4.58535021878556	6.85005891155988e-05	0.000334042065212172	0.881104417233426	Up-Regulated
C7orf31	2.45008160903869	5.6166270673275	4.58404832432765	6.87561768748394e-05	0.000335111548434822	0.877438501120786	Up-Regulated
CROCC	1.40367112179034	6.96195003390312	4.58367714309848	6.88292200345982e-05	0.000335275773207207	0.876393353940924	Up-Regulated
AGO4	1.35584885871363	9.94740574061871	4.58350838908438	6.88624538248283e-05	0.000335275773207207	0.875918193125599	Up-Regulated
PAPD4	1.44787440319293	8.82347901165485	4.58144648589031	6.92698032975467e-05	0.000337081420997833	0.870112763784824	Up-Regulated
FAM200A	1.73436350185379	7.50101727247238	4.57953060211639	6.96504440876593e-05	0.000338666119844127	0.864718915518666	Up-Regulated
ZNF136	1.49073275284246	7.3007455766201	4.57935136738726	6.96861595899744e-05	0.000338750636870286	0.864214332690499	Up-Regulated
ZNF567	1.68029036406081	8.83991455286741	4.57837008083402	6.98820190381373e-05	0.000339524077246296	0.86145187607542	Up-Regulated
ZNF282	1.43635940165656	7.74265739321709	4.57755051051377	7.0046018605528e-05	0.000340231410561078	0.859144761053817	Up-Regulated
AUTS2	1.37463519833832	11.7991981804371	4.57617542644192	7.03220356772217e-05	0.00034122499995069	0.855274038659876	Up-Regulated
CYYR1	3.696673620085	7.57925625890493	4.57616343908323	7.03244465991355e-05	0.00034122499995069	0.855240296454633	Up-Regulated
MRPL11	1.64451351049941	7.92691431939602	4.57412023839854	7.07365777245913e-05	0.000343134614496527	0.84948931486472	Up-Regulated
GTPBP2	1.49150923099595	5.79963730275631	4.57366807064129	7.08281066241974e-05	0.000343398301258277	0.848216669396932	Up-Regulated
ARFGAP3	1.24161564676385	10.7187814414501	4.57228064438057	7.1109685605517e-05	0.000344221551200717	0.844311852344911	Up-Regulated
MSANTD3	1.09849251619717	9.11619608104229	4.56510162153652	7.25844779216613e-05	0.000350534082216031	0.824110690623063	Up-Regulated
RBM12B	1.56103902500168	8.02396637201309	4.56355726285127	7.29056740426692e-05	0.000351993242562424	0.819765812555906	Up-Regulated
CEP41	1.48495461004466	9.77511686086655	4.5619793629864	7.32352997334261e-05	0.000353123338511095	0.815326870005491	Up-Regulated
DIAPH1	1.10744005079695	8.24208025634289	4.56077490788677	7.34879050497896e-05	0.000354177470070047	0.811938705318803	Up-Regulated
CLPTM1L	1.25946978518837	10.8135040402412	4.5607238171798	7.34986391431552e-05	0.000354177470070047	0.811794989697382	Up-Regulated
SLC30A7	1.06099515019159	8.80525828897953	4.56051104202417	7.35433596355048e-05	0.000354238961414292	0.811196467180568	Up-Regulated
PRL	5.76921562434208	6.29391084611416	4.55732963804172	7.42152404168097e-05	0.000356824095025083	0.802248047515625	Up-Regulated
TRIM4	1.54352372667568	9.09202009439468	4.55519134390283	7.46702385281033e-05	0.000358918313549367	0.796234308026411	Up-Regulated
GSTA1	1.59805176711758	5.22813818603754	4.55499559463157	7.47120288830838e-05	0.000358932438292444	0.7956838107533	Up-Regulated
CCDC121	1.40775750523154	5.19720739871264	4.55452967434016	7.48115910126416e-05	0.000359317329644029	0.794373542081998	Up-Regulated
LOC283278 /// PLEKHA7	2.14425439197525	4.35469625145197	4.55410137198568	7.49032304750696e-05	0.000359663978557136	0.793169086760298	Up-Regulated
ZNF337	1.15112969170697	8.61995211243629	4.55095891078662	7.55789984336123e-05	0.000362626111154987	0.78433267062245	Up-Regulated
ZNF740	1.52516021805737	7.67267397046089	4.54738004242906	7.63559672042212e-05	0.000365973853704901	0.774270590521337	Up-Regulated
BNC2	3.2222426111399	5.12671462446451	4.5467396441881	7.64958287433232e-05	0.000366549125438377	0.772470262029338	Up-Regulated
NYNRIN	2.92461178466858	7.02145959436893	4.54416685766303	7.70602802798871e-05	0.000368871191381211	0.765237994135286	Up-Regulated
C5orf63	1.53449308051754	5.16942480951548	4.54266886546021	7.73908265773803e-05	0.000370357498749095	0.761027421978921	Up-Regulated
CEP70	1.32751857703514	8.49874924123287	4.54186236766915	7.75693688756712e-05	0.000371019733035407	0.758760625593397	Up-Regulated
CENPO	2.08842692201437	4.96951353549957	4.54127794652641	7.76990026251668e-05	0.000371543600286027	0.757118063434972	Up-Regulated
BCL6B	1.57600307754177	5.38023879379034	4.54091609640162	7.77793741155345e-05	0.000371831693540163	0.756101076265256	Up-Regulated
PAPD7	1.05163107034166	10.0928382277489	4.54071936250666	7.78231057315246e-05	0.000371944522659436	0.755548158511114	Up-Regulated
EIF2S3	1.08378443930313	11.3583001196384	4.54014966734347	7.7949879559173e-05	0.000372261546811796	0.753947065869306	Up-Regulated
COL1A1	3.27915403427866	10.0890745669603	4.53902971588029	7.81996977475209e-05	0.000373358091803862	0.750799630873391	Up-Regulated
NSUN5	1.00036938470385	10.2273916602135	4.53658021560209	7.87488527832037e-05	0.000375301148536305	0.743916271629877	Up-Regulated
CD151	1.36372748270691	8.8329294770956	4.53593976963277	7.88930631643624e-05	0.000375776153862155	0.742116674001145	Up-Regulated
ABCD4	1.19828025532155	8.8358049839735	4.53489038303794	7.91299206987415e-05	0.000376631515906916	0.739168100368855	Up-Regulated
ZNF229	1.05960220460467	7.00170624256134	4.53424698645976	7.92754899599809e-05	0.000377130079297263	0.73736034892461	Up-Regulated
ABCA11P	1.16293518166793	6.39287056028843	4.53037054994858	8.01581644585902e-05	0.000381132888497522	0.726469831862922	Up-Regulated
DCP1B	1.18680681776904	7.64323183894157	4.52967566548238	8.03174163680727e-05	0.000381791845184687	0.724517814486314	Up-Regulated
FGF14-AS2	2.52221865692602	5.12684371322393	4.52935671991409	8.03906163351106e-05	0.00038204151698144	0.723621877009411	Up-Regulated
BIVM	1.05221053752822	9.60508546233177	4.52483767405396	8.14348879430485e-05	0.000386705840278516	0.710928992911428	Up-Regulated
PKNOX1	1.54503735646545	9.44282232224941	4.52364482978748	8.17127653574437e-05	0.000387826037890955	0.70757902218809	Up-Regulated
TAF1L	1.16039662515586	4.85217320173979	4.52078746139048	8.23822214477941e-05	0.000390602079982266	0.699555160467296	Up-Regulated
HDAC6	1.20546956969658	9.7595087736845	4.51930937696804	8.27306505535446e-05	0.000391751468548909	0.695404918176624	Up-Regulated
LOC101060181 /// ZNF44	1.23099052568197	9.80707785487175	4.51749787986575	8.31596643406288e-05	0.000393379702514542	0.690318885401939	Up-Regulated
CTBS	1.53997370878212	6.7187983840704	4.51660343061252	8.33723063300462e-05	0.000394033908669768	0.687807749192276	Up-Regulated
ODF2	1.73941860314806	7.76037020981312	4.51637828502771	8.34259160424382e-05	0.000394033908669768	0.687175676778062	Up-Regulated
BARD1	2.07343708069219	7.77976611256599	4.50668851732221	8.57657678498776e-05	0.000403980286771912	0.659978897880079	Up-Regulated
SH3BP5-AS1	1.5454353263021	6.11857709288597	4.50666186123177	8.57722933921206e-05	0.000403980286771912	0.659904097666369	Up-Regulated
C1orf86	1.15610532915061	7.82623614370823	4.50377646905882	8.64815635646647e-05	0.000406595381675397	0.651807887073949	Up-Regulated
SLC16A4	2.43195827769847	8.39642135798931	4.50049470127808	8.72953229445574e-05	0.00041021253358255	0.64260079921083	Up-Regulated
PTCHD2	3.28831098629878	6.52199567109346	4.49599592246389	8.84231784158198e-05	0.000415195696973088	0.629981655799029	Up-Regulated
SEPSECS	1.78804086287495	6.95841469615698	4.49293204019457	8.91995403584666e-05	0.000418522068868306	0.621388949359916	Up-Regulated
KANSL1L	1.63295003180562	8.1067626029253	4.49251252228282	8.93063661056901e-05	0.000418839278173069	0.62021250153144	Up-Regulated
SMC6	1.47967351496461	8.29872469604015	4.49163186380592	8.95310281553306e-05	0.000419438338546157	0.617742960073371	Up-Regulated
SKA3	1.66741297360856	3.22398776933551	4.49035887813246	8.98567639005162e-05	0.000420750995081054	0.614173437275819	Up-Regulated
ZNF674-AS1	1.5106603162974	3.96798925101757	4.48881568229189	9.02532139618933e-05	0.00042239327111801	0.60984651922366	Up-Regulated
PANX1	1.240981005464	8.04243803024292	4.48814613143377	9.04257605509041e-05	0.000422772463992676	0.607969285427658	Up-Regulated
C3orf67	1.36232010073025	4.6295006275177	4.48761831835131	9.05620105369679e-05	0.000423302370020632	0.606489486955341	Up-Regulated
LOC100287015	1.62469947868996	4.085489615798	4.48569679108448	9.10597519842838e-05	0.00042541366306286	0.601102528315242	Up-Regulated
SYT14	2.08265584297026	4.15051443874836	4.47702780216763	9.3339162154637e-05	0.000435512045235159	0.576805369121755	Up-Regulated
RNF214	1.2915555629653	7.00399681925774	4.47560940155337	9.37174475224419e-05	0.00043705635483901	0.572830886227506	Up-Regulated
MRPL44	1.76614340017682	8.85503017157316	4.47524718659734	9.38142924621675e-05	0.000437397598239583	0.571815971794115	Up-Regulated
GNL3L	1.07111861541686	5.94196201860905	4.46844201822574	9.56522849129043e-05	0.000445517335098496	0.552751423964059	Up-Regulated
ARL13B	1.06780850839036	8.50821377336979	4.46623295938916	9.62565445038459e-05	0.000447880174464256	0.546564144900005	Up-Regulated
PCDHB13	1.48810054609167	6.78322905302048	4.46267812837152	9.7236854741754e-05	0.000451986255361859	0.536608940233121	Up-Regulated
EN2	5.22093023655386	8.52068410813808	4.46030303077551	9.78973251127723e-05	0.000454598863058229	0.529958513195708	Up-Regulated
TLE2	2.79426864091202	9.52670584619045	4.45630824656906	9.90182165122938e-05	0.00045873749799588	0.518774613017243	Up-Regulated
HSD11B2	3.79575013824803	4.40447407215834	4.45590370112087	9.91324323422904e-05	0.000459065150974561	0.517642160231075	Up-Regulated
DZIP1L	1.43243799421951	4.37403709441423	4.45521354116978	9.93275867415794e-05	0.000459853625713897	0.515710232937907	Up-Regulated
SMARCAL1	1.00110344558592	8.12753035128117	4.45501078334159	9.93849920813961e-05	0.000460004132937865	0.515142676498274	Up-Regulated
SNRNP35	1.02915174854912	8.65819211304188	4.45357662169813	9.97919731410268e-05	0.000461772173234849	0.511128357183059	Up-Regulated
CTC-338M12.4	1.7543741517704	7.22975542396307	4.45276131545554	0.000100024071669157	0.000462730288490489	0.508846384970932	Up-Regulated
BYSL	1.44410307108149	7.5002076625824	4.45129992921075	0.000100441430042662	0.000464544756670403	0.504756321553127	Up-Regulated
ADAT3 /// SCAMP4	1.52998647516073	5.02362710982561	4.44843746065625	0.000101263918259893	0.000468114440252202	0.496745832769944	Up-Regulated
LEMD1	4.70435102265856	6.07398202270269	4.44765913190227	0.000101488708292207	0.000468742059903835	0.494567912711122	Up-Regulated
TSEN54	1.55262573914007	6.69622866809368	4.447273748532	0.000101600193786231	0.000468742059903835	0.493489564042889	Up-Regulated
NBR2	1.2234782863725	6.55200868844986	4.44585690370334	0.000102011106677146	0.000470274256006394	0.489525241749476	Up-Regulated
GTF2I	3.24128461366723	7.69215828180313	4.44471393209575	0.000102343787463697	0.00047145503888475	0.486327419810845	Up-Regulated
LHX1	4.19009797486216	6.31593069434166	4.44339935623198	0.000102727742416036	0.000472987913436606	0.482649707696635	Up-Regulated
ZBTB10	1.72733045879163	10.2913743257523	4.43984146325239	0.000103774069017491	0.000477329717011746	0.472697217100593	Up-Regulated
PCDHB10 /// PCDHB9	2.13979332746282	9.56960032135248	4.43737584030459	0.000104505345148063	0.000480454158323156	0.46580117947358	Up-Regulated
LOC100509445 /// LOC728715 /// OVOS /// OVOS2	3.19195216580441	7.33022559434175	4.43551690425052	0.000105060049303886	0.000482866489888682	0.460602537329873	Up-Regulated
TMEM248	1.05320092251426	9.169124096632	4.43474839374979	0.000105290220926171	0.00048370149479186	0.458453488076001	Up-Regulated
LOC153682	1.41445768120801	7.07281506806612	4.43226393729458	0.000106037738838776	0.000486893464344947	0.451506571415562	Up-Regulated
PLEKHF2	1.62388258906994	8.48762615025043	4.43106627304706	0.000106399960224389	0.000488192715437309	0.448158034293785	Up-Regulated
GUSBP3 /// GUSBP9	2.23678270525296	7.66584222018719	4.43074945269704	0.000106495983615544	0.000488390739455051	0.447272273712562	Up-Regulated
LRRC17	2.25491582816429	5.06502684950829	4.42972676105867	0.0001068065304074	0.000489352821647916	0.444413148649086	Up-Regulated
CENPA	2.26456334233767	3.31633026897907	4.42970973496243	0.000106811708053583	0.000489352821647916	0.444365550286547	Up-Regulated
NOA1	1.18231281095188	9.64229997992516	4.42715730883267	0.000107590714060888	0.000492591444355865	0.437230424983709	Up-Regulated
LOC283357	1.15296463638182	9.50351317226887	4.42713161031022	0.000107598585778009	0.000492591444355865	0.43715859133209	Up-Regulated
NMNAT3	1.79271306007015	6.68483077734709	4.42689565727092	0.000107670887178341	0.000492800342431065	0.436499049332093	Up-Regulated
ZBTB24	1.0926953848557	7.00524361431599	4.42183290172165	0.000109233846110487	0.00049871850125611	0.422349428373191	Up-Regulated
TARBP1	1.07038623987422	9.45529998838902	4.42169881461867	0.000109275544305627	0.00049878563046815	0.421974725665749	Up-Regulated
PCDHA9	1.67118212954718	4.50522979348898	4.42039461254041	0.000109681944146758	0.000500080181862039	0.418330304066376	Up-Regulated
LRP6	1.07952706340837	10.201368689537	4.41989578435234	0.000109837777432551	0.000500609919492168	0.416936458964676	Up-Regulated
ZCCHC10	1.07795067837364	9.666345089674	4.41855051516748	0.000110259128866658	0.00050203497389582	0.413177634562819	Up-Regulated
C7orf63	1.05789909285573	5.69400289654732	4.41686510725776	0.000110789268855828	0.000504200325283036	0.408468795660465	Up-Regulated
RFNG	1.05265060417083	7.40510408580303	4.41255782112513	0.000112155579128834	0.000509665183365339	0.39643659600546	Up-Regulated
EXOSC2	1.0051152735104	8.25282749533653	4.4109807507029	0.000112659991373816	0.000511454216367078	0.392031798802323	Up-Regulated
THG1L	2.01430349600943	4.52466677874327	4.41064264341152	0.00011276842336548	0.000511820721818712	0.391087503823891	Up-Regulated
PDAP1	1.6511376203313	9.19978453218937	4.40702514048016	0.000113935037535686	0.000516481277857427	0.380985276302724	Up-Regulated
ZXDA	2.2702283154615	7.6079417988658	4.40569147224896	0.000114368134689232	0.000518317396284752	0.377261361341423	Up-Regulated
LOC441204	3.24624582340843	6.01675074547529	4.40383844522785	0.000114972589065569	0.000520801306242832	0.372087707511875	Up-Regulated
KLHDC4 /// LOC100129637	1.72996551401702	4.62477474659681	4.40319896348888	0.000115181918315646	0.000521621643313281	0.370302390678971	Up-Regulated
PCDHGA4	2.81618726301772	6.78821771591902	4.40283054759184	0.000115302687150997	0.000521912726724391	0.369273867716068	Up-Regulated
UCP2	1.57237614890342	9.86544536054134	4.40117041586852	0.000115848440901698	0.000524126259192133	0.364639452238112	Up-Regulated
LRRC48	1.61819877412155	5.73183820396662	4.39737663170482	0.0001171052076106	0.000529293767373056	0.354050268461617	Up-Regulated
FLJ37453	1.33013740917931	8.88065399229527	4.39681584107039	0.000117292119208731	0.000529879336581839	0.352485173987024	Up-Regulated
SNF8	1.00595002425344	9.94599002599716	4.39526120989023	0.000117811819593963	0.000531912596277547	0.348146641976086	Up-Regulated
ZNF548	2.44683887118753	7.90484230220318	4.3952112528219	0.000117828557480327	0.000531912596277547	0.34800723199346	Up-Regulated
DENND2A	1.43804107310801	9.17365971207619	4.3908138752866	0.000119311114883931	0.000537554613438282	0.335737381263842	Up-Regulated
PDE9A	1.97210195093503	7.52294574677944	4.38950217805346	0.000119756903580956	0.000539300099309123	0.332077955059019	Up-Regulated
C1orf74	1.03763175107207	5.93680311739445	4.3890408459918	0.000119914080790614	0.00053987633303318	0.330790973150405	Up-Regulated
ZNF821	2.15743899248873	5.09466835856438	4.38673109626376	0.000120704086994644	0.000543168391475898	0.32434792314613	Up-Regulated
B4GALT4	1.1605446715104	7.54603560268879	4.37849025420253	0.000123564805554667	0.000553901290901082	0.301366604068905	Up-Regulated
DENND4C	1.14014435972762	10.1107055842876	4.37830438440863	0.000123630094031398	0.00055404153466363	0.300848385039495	Up-Regulated
LOC101060604 /// SLC7A5P1 /// SLC7A5P2 /// SMG1P3	1.01459009251614	4.71381961554289	4.37461455158558	0.000124933251893798	0.000559350423228544	0.290561933856758	Up-Regulated
RAB30-AS1	1.1302968866912	7.90853877365589	4.37460730997723	0.000124935822734437	0.000559350423228544	0.290541747855718	Up-Regulated
ZNF14	1.0755632435262	8.53942023217678	4.37398153225355	0.000125158177167103	0.000560179863864402	0.288797420962784	Up-Regulated
GAS5	1.0892161985158	4.12168592959642	4.37391533665718	0.000125181720944748	0.000560179863864402	0.288612907229281	Up-Regulated
C8orf58	1.53814684427702	5.2471886202693	4.36904656289856	0.000126925434309339	0.000567158706102458	0.275043504496725	Up-Regulated
MCC	1.74612411699797	10.8989018499851	4.36852210806442	0.000127114687870444	0.000567592578004397	0.273582050303531	Up-Regulated
UXT	1.23760441150742	10.7599061727524	4.36295058920647	0.000129142486720367	0.000575256925538146	0.258058964578175	Up-Regulated
PM20D2	1.57920428712359	9.55924569070339	4.35952484070384	0.000130405128373498	0.000579902661120849	0.248516681635407	Up-Regulated
ZNF782	1.53144327735129	4.58902443945408	4.35711727901022	0.000131299773609839	0.000583600172477507	0.241811598744026	Up-Regulated
GEMIN7	1.11769970998108	6.39554201066494	4.3568423451865	0.000131402322964347	0.000583915517415163	0.241045962305888	Up-Regulated
MORC4	2.2894297736859	6.1576929166913	4.35644030535204	0.000131552424706112	0.000584441969534702	0.239926381754652	Up-Regulated
KLHL29	1.26049918587874	10.4355212152004	4.3560316919043	0.000131705154054593	0.000584942882719194	0.238788520949845	Up-Regulated
HELQ	1.13669460698178	8.4092797935009	4.3546969523811	0.000132205265963413	0.000586496206291951	0.235071868438229	Up-Regulated
TOP3B	1.20694399652211	4.05057691037655	4.35394658003576	0.000132487244323833	0.00058732409149987	0.232982538321943	Up-Regulated
LOC100287497	2.70378693781401	5.30069290846586	4.35090287376182	0.000133637119781275	0.000592197531560579	0.224508565753666	Up-Regulated
XRN1	1.11235433841041	10.3066089600325	4.34928498229821	0.000134252341670175	0.000594435781701373	0.220004785941095	Up-Regulated
NRP1	2.37007097001018	8.15921249240637	4.34659574507128	0.000135281142906892	0.000597987961122161	0.21251956732073	Up-Regulated
GAL3ST4	1.31205399316332	7.54246881604195	4.34649615595247	0.000135319390936495	0.000598013964681565	0.212242392813152	Up-Regulated
RRN3 /// RRN3P1 /// RRN3P2	2.10294132773211	8.39710336923599	4.34625900423825	0.000135410513977905	0.000598273569289755	0.211582362995534	Up-Regulated
GOLGA2P7 /// LOC101929479 /// LOC642423 /// LOC727751 /// LOC80154	1.22894194444664	6.12270879745483	4.34405023444731	0.000136262122978354	0.000601604598870023	0.205435438506367	Up-Regulated
ALG6	1.3750307810934	7.62998477369547	4.34383081979986	0.000136347007992729	0.00060170441331999	0.204824857396739	Up-Regulated
TBCCD1	1.01307917992595	8.85392621159554	4.3364455309117	0.000139234782797447	0.000613483452084663	0.184277690193861	Up-Regulated
AADAT	1.52973789917795	7.88846929371357	4.33640326948078	0.000139251480112739	0.000613483452084663	0.184160136226579	Up-Regulated
ERCC6 /// ERCC6-PGBD3 /// PGBD3	1.48860577340068	3.6120078265667	4.32811718586172	0.000142563720061043	0.000626730872131309	0.161117118402252	Up-Regulated
MIRLET7BHG	2.13328386994026	6.68934977054596	4.32647222787434	0.000143230451420497	0.000629362437787519	0.156543904545674	Up-Regulated
MOV10	1.70716275956467	5.86263584345579	4.32638580625083	0.000143265564562194	0.000629367055733633	0.156303652254635	Up-Regulated
ZNF224	1.27956956793905	7.63770815730095	4.32591019729653	0.00014345895663333	0.0006300668271248	0.154981479731146	Up-Regulated
KIAA1407	1.68125323438451	6.64895667135715	4.32244445559835	0.000144875989901387	0.000635836975156276	0.145347958652335	Up-Regulated
PPP1R35	1.3311618851264	8.30220949649811	4.32223114724782	0.000144963654467912	0.000636070634909429	0.144755100660993	Up-Regulated
CCNG2	1.09015970963699	12.4285282194614	4.321841689334	0.000145123847188018	0.000636622346745727	0.143672680681897	Up-Regulated
TMCO6	1.44134739632549	5.06097510457039	4.32046981907184	0.000145689519542079	0.000638800487085667	0.139860037005676	Up-Regulated
NFATC3	1.48662062888204	7.81831902265549	4.31725513443321	0.000147023581580523	0.000644344097927732	0.130927107164568	Up-Regulated
ZNF75A	1.13546493275445	9.08957330882549	4.3125390421345	0.000149002535145074	0.000652552700136413	0.117825099340005	Up-Regulated
ADAM1A /// ADAM1A	1.58331114077858	8.93204854428768	4.31182607489313	0.000149303984725023	0.000653408272326919	0.115844683159791	Up-Regulated
NSA2	1.02740291641792	11.793430685997	4.31097777353217	0.00014966343821957	0.000654671247155064	0.113488455437983	Up-Regulated
PP7080	1.0015629679568	7.88339132070541	4.31074687015817	0.000149761427279469	0.000654944826471655	0.112847122291973	Up-Regulated
CCDC142	1.58030604157853	5.23194307088852	4.3105711178799	0.000149836054114683	0.000655116131537388	0.112358976882437	Up-Regulated
ZXDA /// ZXDB	1.58988846747981	3.92058005183935	4.30461934601488	0.000152385013685778	0.000665316138438593	0.095831118764325	Up-Regulated
E2F6	1.35623939027671	7.87814296782017	4.30384052465178	0.000152721705490368	0.000666628620917914	0.0936687870570045	Up-Regulated
BTBD7	1.71499194500418	9.45971582084894	4.30278866018952	0.000153177600572587	0.000668302839617399	0.0907485316968133	Up-Regulated
LRBA	2.08478986299955	9.23331534862518	4.30252957692664	0.000153290097181478	0.000668635770921194	0.0900292754775851	Up-Regulated
PHF12	1.57857710726348	8.46495589613914	4.30016148909615	0.000154322126259448	0.000672502341249014	0.0834555978429057	Up-Regulated
ZNF462	1.81694194469375	10.8660304546356	4.29511320037044	0.000156545119572251	0.000681065263559333	0.0694449097518479	Up-Regulated
ZBTB46	1.65241613079179	9.27069629728794	4.29445267764301	0.000156838302900072	0.000682180160707306	0.067612049070954	Up-Regulated
AKIP1 /// NUAK2	2.54876822884749	7.15860614180565	4.29432217927574	0.000156896290620647	0.000682271772604775	0.0672499423806308	Up-Regulated
MMP11	2.5474478310419	4.10382566601038	4.29113305645115	0.000158319981874919	0.000687764337646695	0.0584016437182413	Up-Regulated
THAP2	2.16605768512618	7.97437535226345	4.28929527041584	0.00015914618206669	0.000690875638527844	0.0533034266594505	Up-Regulated
ARHGAP11B /// LOC100288637	2.63717902816742	3.90707636624575	4.28923360499119	0.000159173978092387	0.000690875638527844	0.0531323698224631	Up-Regulated
REV3L	1.82285865984465	10.385271281004	4.28863124624967	0.000159445746292798	0.000691892685357453	0.0514614896787018	Up-Regulated
LOC283075	2.25585743772839	5.65021739155054	4.2870972288687	0.000160139920622114	0.000694424619658422	0.0472065581686278	Up-Regulated
SCRN2	1.63482352306969	7.7377768009901	4.28111716496285	0.000162874567855014	0.000705115602215815	0.0306232909535824	Up-Regulated
SLC46A1	1.65253365474191	6.84732213616371	4.27975734736154	0.000163502796207546	0.000707503785837666	0.026853225652534	Up-Regulated
FRMD4A	1.47731448378157	10.4772197157145	4.27876180070691	0.000163964246472498	0.000709168394679858	0.0240932902710078	Up-Regulated
LEMD2	1.25689777285464	5.26744521409273	4.27801980033375	0.000164309008657438	0.000710493225594076	0.0220363646534203	Up-Regulated
WSB1	1.1927422704967	12.7099158465862	4.27335357407906	0.000166493544319728	0.000719434335452671	0.00910307442804381	Up-Regulated
CDK3 /// TEN1-CDK3	1.4849928911881	7.21448361128569	4.27207000287381	0.00016709946082374	0.000721546328029972	0.00554606809599534	Up-Regulated
TSHZ1	1.55499517772845	11.3768818378448	4.27191375755005	0.000167173365384906	0.000721696792574044	0.00511310323727443	Up-Regulated
CNOT8	1.70389668661574	10.6298756450415	4.26823293516535	0.000168923750410679	0.000728912689476442	-0.00508547462891062	Up-Regulated
MYT1	3.38542605025565	6.83227315545082	4.26405898843031	0.000170930485053711	0.000736883474647086	-0.0166475881775439	Up-Regulated
EFS	2.78259566534869	9.58409550786018	4.26321262255735	0.000171340251722041	0.000738133325033376	-0.0189917172311116	Up-Regulated
FRAT1	1.86733626836707	5.86013381928205	4.26310726198352	0.000171391329540575	0.00073818125779049	-0.0192835195814283	Up-Regulated
RECQL4	1.57619861842167	6.2623822838068	4.26143333741375	0.00017220484715301	0.00074082164396884	-0.0239192988349641	Up-Regulated
LOC286071	1.1790261896033	4.3173079714179	4.25892890119589	0.000173429094656252	0.000745741070971276	-0.0308542095726363	Up-Regulated
ZNF311	2.66348793632106	5.86249497532845	4.25847692926376	0.000173650944007388	0.000746521287209051	-0.0321056284498518	Up-Regulated
POGLUT1	1.32207287081823	8.08326104283333	4.25498732590597	0.000175373242162753	0.000753049359851544	-0.0417664553705013	Up-Regulated
CTBP1-AS2	1.06543559873635	5.65568897128105	4.2525002350067	0.000176611004733765	0.000756956978535324	-0.0486505897839686	Up-Regulated
PIK3R3	1.18644230954561	11.0033930540085	4.25177400645594	0.000176974050280384	0.000758337088829003	-0.0506605505944675	Up-Regulated
SP5	3.06615161220072	4.46110434085131	4.25110942691633	0.000177306921018524	0.00075918356608422	-0.0524998076135628	Up-Regulated
LOC102725263 /// LOC389906	1.35772842627305	3.80256644636393	4.24917718889012	0.000178278234999863	0.000762864045412798	-0.0578469396462564	Up-Regulated
ALKBH8	1.27375841333799	5.31046378612518	4.24565889938066	0.000180060312062942	0.000770132959719208	-0.0675815342946207	Up-Regulated
UBL7-AS1	1.17293139990525	3.45094504207373	4.2431295402453	0.000181352303302785	0.000774984417170167	-0.0745785761681308	Up-Regulated
GAR1	1.19366800640276	10.1411789357662	4.24124508447729	0.000182320808012968	0.000778539766502337	-0.0797908793764863	Up-Regulated
REM2	2.43338046189745	3.50072484463453	4.23925229014334	0.000183350532159103	0.000782394407090935	-0.0853021680039241	Up-Regulated
NHSL1	1.96277763775969	9.32144649326801	4.23742193787049	0.000184301361581124	0.000785363528121408	-0.0903635946387009	Up-Regulated
OXSM	1.08940885327606	8.0520790964365	4.23732266903302	0.000184353068183547	0.000785402730188472	-0.0906380834892477	Up-Regulated
E2F3	1.74187753654202	8.03080677986145	4.23471470434321	0.000185716617634424	0.000790664964062502	-0.0978487640247412	Up-Regulated
RIOK1	1.02836725296762	9.38794527947903	4.23362039032983	0.00018629172159164	0.000792930693353773	-0.10087404371869	Up-Regulated
UTP14A	1.06234715342039	8.9990306198597	4.23087199522875	0.000187743849712035	0.000798092491284027	-0.108471176346673	Up-Regulated
DHX38	1.53344575210139	6.79088711738586	4.2299621707376	0.00018822701008056	0.000799878211880982	-0.110985826638447	Up-Regulated
LOC728613	4.12230252833502	6.66559533774853	4.22918056622989	0.000188643056607966	0.000801461889387303	-0.113145975157428	Up-Regulated
ALDH16A1	1.1795205123994	5.79245926439762	4.22870926344657	0.000188894367435547	0.000802345109679677	-0.114448479564337	Up-Regulated
CARD6	1.31181668656075	5.39636453986168	4.22628192345377	0.000190193915739909	0.00080712287118197	-0.12115611723483	Up-Regulated
C6orf62	1.040058369096	9.31285041198134	4.22326899461824	0.000191819220648587	0.000812713538161877	-0.129480503555847	Up-Regulated
CCDC34	1.29423567544111	9.29254727065563	4.22302838874971	0.000191949601706135	0.000813079502687817	-0.130145201364714	Up-Regulated
TMEM216	1.290526169997	7.98080015182495	4.22081173409653	0.000193154886914929	0.000817622645023401	-0.13626844829946	Up-Regulated
IGDCC4	2.67832370325621	9.44049379229546	4.2199588916472	0.000193620593266447	0.000819406253271675	-0.138624092291355	Up-Regulated
LOC100288490	1.76880761775893	6.33147974312305	4.21427758367168	0.000196751268884653	0.000831512624698477	-0.154313176810804	Up-Regulated
LRRC75A-AS1 /// SNORD49A /// SNORD49B /// SNORD65	1.58875008247159	9.7719458937645	4.21353026489251	0.000197166766854215	0.000833078058807529	-0.156376488475337	Up-Regulated
HOXA10-HOXA9 /// HOXA9 /// MIR196B	4.87028575957063	5.72169516608119	4.21221245051551	0.00019790155624589	0.000835800469658357	-0.160014667644401	Up-Regulated
RPAP2	1.02275147032641	7.26641218364239	4.21135440338126	0.000198381435304937	0.000837444318055591	-0.162383368948888	Up-Regulated
FAM212B-AS1	1.57732624080982	3.74596159905195	4.21069119932596	0.000198753128937076	0.00083882173672233	-0.1642141012777	Up-Regulated
GPX8	1.87885267628349	5.1581325083971	4.21008634055678	0.000199092720226878	0.0008400630718502	-0.165883706305249	Up-Regulated
GLS	1.51754357264592	8.62820884585381	4.20651904294771	0.000201107182369451	0.000846822563500534	-0.175729258128313	Up-Regulated
TGIF1	2.85231949057174	7.78569579869509	4.20407006716283	0.000202501719650089	0.000851918095167279	-0.182486973138616	Up-Regulated
JADE3	2.14547776693275	8.38563118129969	4.20280639518502	0.000203225017420038	0.000854571835883034	-0.18597353151494	Up-Regulated
HEXDC	2.35357019631003	5.04987720772624	4.20148304596488	0.000203985197307671	0.00085718319096062	-0.189624433713795	Up-Regulated
STAT5A	1.42114075764954	4.66801555454731	4.2001068024399	0.000204778728558431	0.000860322093582112	-0.193420925921456	Up-Regulated
NHLRC2	1.10736555416092	9.32392480969429	4.19900794725782	0.000205414499271525	0.000862600841599994	-0.196451970552937	Up-Regulated
PAN2	1.66137177065799	8.42224647849798	4.1957384415185	0.00020731765955324	0.000869802088003002	-0.205469165422088	Up-Regulated
CRMP1	1.12079605303312	11.8403412401676	4.19356140587028	0.000208594506866249	0.000874563354519556	-0.21147228180674	Up-Regulated
ZNF439	1.22937634502828	7.97806218266487	4.1931644219609	0.000208828173164248	0.000875344409155131	-0.212566860850001	Up-Regulated
[truncated: 3,570 more rows]
