# Supplementary material for: Development of a prognostic model based on an immunogenomic landscape analysis of medulloblastoma
Source: Biosci Rep. 2021 Jan 7;41(1):BSR20202907. doi: 10.1042/BSR20202907 (PMC7791544; doi:10.1042/BSR20202907)
Supplement: Supplementary Files 1-4 [file BSR-2020-2907_supp1.zip › BSR-2020-2907_suppS4.txt]

GSE86574
row.names(tT)	logFC	AveExpr	t	P.Value	adj.P.Val	B	regulated
HMGN1 /// LOC101927733	2.10535109443082	12.6668907552753	16.7258743840108	2.37984677329538e-15	1.92997366946071e-12	25.0653531758381	Up-Regulated
KIF11	6.57734429685637	7.37031937168786	16.623793277802	2.75063230016708e-15	2.15631234784431e-12	24.9261259669376	Up-Regulated
NUSAP1	6.99775524679611	7.89737914390198	15.9350874922938	7.45236998219291e-15	5.4770261637879e-12	23.9649582063416	Up-Regulated
LBR	3.28156880231204	10.8901369908546	15.7398286053408	9.95009573712056e-15	7.09110156198792e-12	23.6853343595139	Up-Regulated
KIAA0101	6.13348207328313	8.45012643863798	14.373245233623	8.19600383195523e-14	4.38076404818007e-11	21.6345156553045	Up-Regulated
TYMS	6.4533729303896	7.05265085981707	14.1035104856739	1.26615350682712e-13	6.20362461949172e-11	21.2093079312268	Up-Regulated
CDK1	6.55880118476019	6.6128367985227	13.9427486647509	1.64591242710512e-13	7.69291545419987e-11	20.952517831353	Up-Regulated
FANCF	3.34248940461601	7.70807311760545	13.8636942098098	1.87413655998823e-13	8.25087432485797e-11	20.8253061169665	Up-Regulated
TDG	2.4497294905918	10.4290049360613	13.7978373150883	2.0891578454373e-13	8.81899592690229e-11	20.7188565263103	Up-Regulated
KIF4A	6.27740094968176	6.31543087534126	13.7947221633686	2.09993950126086e-13	8.81899592690229e-11	20.7138105287771	Up-Regulated
UBE2C	6.9053037938469	9.10902793057498	13.729106552422	2.34091260328332e-13	9.04430483118548e-11	20.6072985726852	Up-Regulated
WEE1	4.65932008248787	7.49593550547324	13.5645726017273	3.07931061382799e-13	1.14951153993661e-10	20.3383034252899	Up-Regulated
TPX2	6.18373043750105	7.62944775909717	13.3955110108595	4.09216930296254e-13	1.41528878922166e-10	20.059026792148	Up-Regulated
F2R	2.82289048321626	5.04916723013251	13.1491567659045	6.22371201203822e-13	2.06153886055091e-10	19.6467592715524	Up-Regulated
TOP2A	8.16671668823507	8.41592009535215	13.1295523903263	6.4365096074822e-13	2.09002408077607e-10	19.6136780858204	Up-Regulated
CENPA /// SLC35F6	6.27164677804851	6.43301599866242	13.1249591155654	6.48744612197692e-13	2.09002408077607e-10	19.6059213359854	Up-Regulated
EZH2	6.60242962307399	8.20736000469192	13.1018849945712	6.74969873099140e-13	2.14512722642508e-10	19.566921818442	Up-Regulated
RACGAP1	2.77160593003748	11.1558797912179	13.0851419047481	6.94683571201058e-13	2.15770183880186e-10	19.5385875569279	Up-Regulated
NUF2	6.41258680223119	7.34327381693941	12.99299540524	8.14349847900841e-13	2.45536919524769e-10	19.382114393143	Up-Regulated
SMC4	5.46352245854395	7.71522653838735	12.8503553088273	1.04323291351768e-12	2.99204288537911e-10	19.1381037862324	Up-Regulated
CENPF	5.99643378662906	7.05293295903461	12.8400181295793	1.06221231068282e-12	3.00977218345042e-10	19.1203349390201	Up-Regulated
NDC80	6.28827469769645	7.20408460828993	12.5614603494795	1.73373147393218e-12	4.74115079115546e-10	18.6371223210922	Up-Regulated
MEX3A	5.25482984056659	7.80266589882933	12.4740442372127	2.02518819118639e-12	5.41231544094563e-10	18.4837181737531	Up-Regulated
UNG	2.15850109025543	10.5881040596668	12.415392882171	2.24872477285749e-12	5.87616768978473e-10	18.380314788125	Up-Regulated
TIMELESS	2.51818028950743	4.69220653319392	12.403246178648	2.29812062600648e-12	5.90680797284806e-10	18.3588517775841	Up-Regulated
YTHDF2	1.20387442262603	11.8829287723913	12.2670507722291	2.93521976661508e-12	7.19067692408891e-10	18.1170593692687	Up-Regulated
HAUS1	3.24252241213596	9.88331357016648	12.076951333693	4.14376578725212e-12	9.8437458368278e-10	17.7760457455714	Up-Regulated
CENPK	5.04407472797467	7.20644680070288	12.0440904120772	4.39999728915984e-12	1.01450133574962e-09	17.7166774443185	Up-Regulated
KDM1A	2.38378056877318	10.3866577357749	12.0159418575061	4.63247565494351e-12	1.05773361604817e-09	17.6657236531858	Up-Regulated
ACTL6A	3.83401404154326	9.03991069191931	11.9150933732197	5.57482902666315e-12	1.21928938174013e-09	17.4824164623237	Up-Regulated
NCAPG	5.49026802827589	7.47830808767729	11.9127196842882	5.59925390032887e-12	1.21928938174013e-09	17.478087682201	Up-Regulated
KIF15	5.02173451691671	5.62515222682874	11.8499604980431	6.28673904055777e-12	1.35643604363154e-09	17.3633981646003	Up-Regulated
RRM2	7.83063328936208	7.83280911072782	11.7229662899554	7.95744253910667e-12	1.65613392597089e-09	17.129908312771	Up-Regulated
KNTC1	3.69945078498656	6.7504195957681	11.6427590591579	9.24302420931462e-12	1.85792686627916e-09	16.9814587499422	Up-Regulated
HNRNPC	1.12355756240212	12.4825682254158	11.5983453510767	1.00453114194314e-11	1.98525742825367e-09	16.89892777883	Up-Regulated
WDR34	2.75294804126349	9.13829557526095	11.5225537025243	1.15844018502437e-11	2.251586468711e-09	16.7575451749873	Up-Regulated
UHRF1	6.47725072457639	8.4339606725957	11.4694728965265	1.28055951886908e-11	2.41322687391764e-09	16.6581173459225	Up-Regulated
DEPDC1B	5.17097956007082	7.34932970379279	11.4479760855685	1.33372552908836e-11	2.46980763725198e-09	16.6177542852046	Up-Regulated
TRMT5	2.22882893464663	9.79052157199268	11.4268209049825	1.38827212709846e-11	2.53095999109314e-09	16.5779782399889	Up-Regulated
RNASEH2A	4.6950044586248	7.42461503058958	11.3889304840484	1.49179446165705e-11	2.6880233958963e-09	16.5066012943767	Up-Regulated
WDR5B	3.32304457870183	5.69365546144085	11.3866670389645	1.4982251114741e-11	2.6880233958963e-09	16.5023319759486	Up-Regulated
TTK	6.20731992950106	6.7598464662319	11.3408889886493	1.63460705860795e-11	2.89042772964976e-09	16.4158518401386	Up-Regulated
LIG1	2.67255947969058	7.09747683887456	11.3327880282455	1.66004464551143e-11	2.91350223680134e-09	16.4005216585196	Up-Regulated
PLK4	4.38406805566193	5.94911059888466	11.326836830332	1.67899173304116e-11	2.91394516649184e-09	16.3892545804978	Up-Regulated
HMGB2	1.56441303369526	7.58204434503417	11.273161147835	1.86029774790728e-11	3.12503445966311e-09	16.2874383544535	Up-Regulated
DTL	6.40910992674318	6.79311650803387	11.2492329605972	1.94751863181333e-11	3.22547487204126e-09	16.2419361489268	Up-Regulated
ODC1	2.62588509619883	12.1849717295873	11.2044721593441	2.12218147495589e-11	3.48509617467384e-09	16.1566301130716	Up-Regulated
PBK	6.60019786394239	7.11648564803093	11.2016030620283	2.13391380709683e-11	3.48509617467384e-09	16.1511537503384	Up-Regulated
MINA	2.70512095432654	7.93854108268832	11.1830871709002	2.21125548730499e-11	3.58650390003027e-09	16.1157873995596	Up-Regulated
BAZ1A	4.9792246051863	8.36971217025945	11.11218311577	2.53517698449476e-11	4.0837186521471e-09	15.9799666487161	Up-Regulated
CHEK1	4.95300187919134	6.08203683337721	11.0247234478807	3.0032408315516e-11	4.64672486029149e-09	15.8115768932074	Up-Regulated
MAD2L1	5.30885643387671	7.67487943254217	11.0079263420291	3.10289039269159e-11	4.71893499136212e-09	15.7791280934407	Up-Regulated
DLGAP5	6.51909778071384	6.54240511670525	11.0074584299102	3.10571460813667e-11	4.71893499136212e-09	15.7782236743246	Up-Regulated
GTF2IRD1	3.26775647331686	9.9040035671658	11.0067316040545	3.11010682737107e-11	4.71893499136212e-09	15.7768187513816	Up-Regulated
ZNF561 /// ZNF562	2.48290819737386	7.02844709754808	10.9305747069993	3.60773639409500e-11	5.33627324002052e-09	15.6292459440886	Up-Regulated
MELK	6.31184726623667	7.60698981474783	10.9088333389504	3.76436077871011e-11	5.51820744363085e-09	15.5869837680896	Up-Regulated
FOXM1	5.65775294002624	5.54043029136291	10.9070296314737	3.7776656111258e-11	5.51820744363085e-09	15.5834749556971	Up-Regulated
PTK7	1.82194585446958	5.4464688137562	10.8973837705884	3.84964455471012e-11	5.55435218636028e-09	15.564703624331	Up-Regulated
FAM64A	5.29401637391067	5.40073613505632	10.8462209333995	4.25577996833433e-11	5.95758531519563e-09	15.4649430752708	Up-Regulated
JADE3	2.9391317230424	8.25370179478524	10.8179661089862	4.49875477108357e-11	6.23918576649872e-09	15.4097090457824	Up-Regulated
RBM15B	2.38447217172527	8.54843955438978	10.7964976263082	4.69290185716995e-11	6.45424946648672e-09	15.3676741065083	Up-Regulated
CDC20	6.54590564553254	6.63381042794436	10.7920928667929	4.73379205218185e-11	6.47263496995423e-09	15.3590424754722	Up-Regulated
DCAF12	1.34970925191907	9.8768446599178	10.7787460314219	4.85995009050411e-11	6.60672290338009e-09	15.3328728752695	Up-Regulated
NEDD1	3.6053148988545	6.64135210536962	10.7646339874881	4.99711533548717e-11	6.69326161581291e-09	15.3051784420256	Up-Regulated
KIF14	5.38283739900277	6.12496900362242	10.7634312084893	5.00898904831649e-11	6.69326161581291e-09	15.3028168633058	Up-Regulated
C14orf93	3.62688851616221	6.31608610846542	10.7330856410616	5.31837863195553e-11	6.91520503156344e-09	15.2431747756913	Up-Regulated
BRIP1	4.54967566097483	6.07744075633861	10.7327512827375	5.32189520048432e-11	6.91520503156344e-09	15.2425169688084	Up-Regulated
BUB1B	6.26401020789717	7.20335317017774	10.7214810787928	5.44184060756754e-11	6.99350860157232e-09	15.2203360141701	Up-Regulated
BEND3	2.85744087202616	7.13417862210581	10.6107807876091	6.77912714329646e-11	8.57158667505624e-09	15.0016089625527	Up-Regulated
PPP1R14B	3.64273031064367	10.1704072468238	10.5669742245632	7.39799419997771e-11	9.20560992566538e-09	14.9146226830706	Up-Regulated
NCAPG2	3.40583316911019	8.81267107007271	10.55238960808	7.61671830683581e-11	9.36785787824833e-09	14.885607718016	Up-Regulated
ZNF22	2.16338105378326	9.18099641734517	10.4442619627379	9.46088625293369e-11	1.13018661523534e-08	14.6696453208082	Up-Regulated
RAD51AP1	4.49641414301586	8.32768939192239	10.4258306019684	9.81848999870753e-11	1.16621842317982e-08	14.6326825399574	Up-Regulated
ILF2	2.00140271820533	11.4553478015957	10.3603136289577	1.12064115583065e-10	1.30471478726857e-08	14.5009379809519	Up-Regulated
STIL	4.26759018742181	7.61910241523397	10.3425038274203	1.16175725479083e-10	1.34592153291481e-08	14.4650292562254	Up-Regulated
CTPS2	2.39180696275498	6.67241083152991	10.3296466947749	1.19240289112024e-10	1.37465348987088e-08	14.4390807315259	Up-Regulated
KIF18B	5.39910501550744	7.32958053986559	10.3186406785588	1.21929739064921e-10	1.39201145792661e-08	14.4168511429564	Up-Regulated
RAD17	1.52601912754033	8.96991261925717	10.3086080558012	1.24435762129143e-10	1.40696166045826e-08	14.3965738920371	Up-Regulated
ZNF367	3.6243928996566	6.32786403075167	10.2743616486876	1.33397007639642e-10	1.49391944079481e-08	14.3272589430685	Up-Regulated
FAM60A	5.46824679738295	8.84907753608191	10.2326631010609	1.4521242343204e-10	1.61853354231029e-08	14.2426548901129	Up-Regulated
PRC1	3.96069988342151	9.15634325862094	10.1909207953119	1.58122565755972e-10	1.74588098659576e-08	14.1577350965051	Up-Regulated
GTSE1	4.51201830762143	6.11077357581286	10.1786805956932	1.62128124989758e-10	1.77345546209727e-08	14.1327907275568	Up-Regulated
YBX1	2.30417924602567	12.9469413181718	10.1308651087781	1.78804065424165e-10	1.92983306307664e-08	14.035159531048	Up-Regulated
C4orf46	4.23691350982599	7.93447834114315	10.1306422515156	1.78885792903609e-10	1.92983306307664e-08	14.0347037932315	Up-Regulated
PTMA	1.18427406593604	12.9639452605908	10.1031315396532	1.8927604946632e-10	2.02336096879496e-08	13.9783950390251	Up-Regulated
SMARCC1	3.16038865066561	8.44352206215773	10.042471613468	2.14440083383562e-10	2.24142305822872e-08	13.8538856594984	Up-Regulated
CENPH	4.98635014054042	6.86238113842874	9.84403095687439	3.23631860528797e-10	3.1713225399651e-08	13.4431803193266	Up-Regulated
KIAA1586	2.12871869322001	8.88204545804666	9.80806867416245	3.48879725030641e-10	3.39222289874822e-08	13.3681922193491	Up-Regulated
DNAAF2	2.48396500065954	10.489731860586	9.77918516564453	3.70621076277568e-10	3.56751637433401e-08	13.3078401712835	Up-Regulated
CDCA7	4.29940118145579	6.16652273902841	9.77712711134169	3.72222474273155e-10	3.56751637433401e-08	13.3035356324063	Up-Regulated
MCM2	5.39003442170053	8.91619626059617	9.77518252671292	3.73742122413492e-10	3.56751637433401e-08	13.2994679036988	Up-Regulated
LIG3	2.1323785835881	7.59231144574117	9.77205618515098	3.7619868221568e-10	3.56751637433401e-08	13.2929270920018	Up-Regulated
CCNJ	3.04565871494268	7.67625609346869	9.62439711821752	5.13353017747445e-10	4.66140396578549e-08	12.9825150578325	Up-Regulated
DYNLT1	2.28304113583367	11.9745437768588	9.57718294144855	5.67333080166045e-10	5.01599224787408e-08	12.882645025048	Up-Regulated
SPIN4	3.88220373415479	10.0490952479987	9.56694613264903	5.79787866831831e-10	5.08123450198874e-08	12.8609521280504	Up-Regulated
TRIM45	2.14162276024912	5.5710849997438	9.56580463238356	5.81194013536427e-10	5.08123450198874e-08	12.8585322949399	Up-Regulated
FAM76B	1.99482987015335	6.29319610386392	9.50810705088958	6.57037756260078e-10	5.59862824337844e-08	12.7359929103824	Up-Regulated
HMGN1	1.96009710972604	13.0837159961339	9.50150632330313	6.66340668650358e-10	5.63705030407162e-08	12.7219456207606	Up-Regulated
CDK6	4.21047827194978	6.29547120187181	9.4824238151912	6.94004532631298e-10	5.85003533993651e-08	12.6813023582945	Up-Regulated
MCM7	4.05523840212354	10.1519982608748	9.3914351803579	8.43097885234844e-10	6.98168171301164e-08	12.4868339580591	Up-Regulated
ZNF74	2.54129347458384	6.74735079478825	9.34099662734501	9.39570041100566e-10	7.69923631588959e-08	12.3785514038396	Up-Regulated
CEP55	5.71578527629245	6.20191305131742	9.32974971233795	9.62587724978893e-10	7.8062545227771e-08	12.3543594289027	Up-Regulated
NRM	3.09663353381852	7.61977874169788	9.27561980068371	1.08175554726526e-09	8.71257772622756e-08	12.2376873946368	Up-Regulated
LSM5	2.66246477845966	8.88804415060496	9.26766195231015	1.10051271596361e-09	8.83339865325332e-08	12.2205015603304	Up-Regulated
C7orf73 /// LOC101930655	1.88153079828664	10.9599958296829	9.18490697094673	1.31658007556167e-09	1.03968230091606e-07	12.0412747994909	Up-Regulated
RYK	2.13528966966017	8.29847120748135	9.17964796555693	1.33170444574771e-09	1.04745903528744e-07	12.0298537278384	Up-Regulated
CDKN3	4.76346292682722	7.60693731425721	9.12488690572352	1.50021940914167e-09	1.15679213325226e-07	11.9107052289138	Up-Regulated
TAF1A	3.2403350979674	8.27717204152802	9.08409214417363	1.63989126816435e-09	1.25625286139052e-07	11.82167983447	Up-Regulated
MKI67	4.58343769563828	5.71518789953329	9.08036402126704	1.6533044676313e-09	1.26241605421276e-07	11.8135327709024	Up-Regulated
CDCA4	4.00461413481136	7.39403390557351	9.05479343636139	1.74839393059441e-09	1.32741312795954e-07	11.7576024931357	Up-Regulated
NKIRAS2	2.19317738319014	9.24892749969524	9.05297680403024	1.7553596513114e-09	1.32741312795954e-07	11.7536256110346	Up-Regulated
POLE2	4.48992262780016	5.58171191954645	8.97158722162338	2.09857869155202e-09	1.55692030498171e-07	11.574991129793	Up-Regulated
HMGB3	3.16559996843856	8.62658566342787	8.9160293713792	2.37184267053758e-09	1.72566069094079e-07	11.4525347842622	Up-Regulated
AAR2	1.63336555630552	8.16043750150704	8.9149712782945	2.37738780451066e-09	1.72566069094079e-07	11.4501985400731	Up-Regulated
ZNF766	2.39051080508429	8.3449017978663	8.91144342012114	2.39597259912325e-09	1.7337994949594e-07	11.4424080125484	Up-Regulated
SENP1	2.39835247338986	5.09747905495726	8.89638924708413	2.47697052537481e-09	1.77061984242446e-07	11.4091450193124	Up-Regulated
HMGN2	1.0605313303164	13.4629389340331	8.88002067681948	2.56823789839668e-09	1.82675156134404e-07	11.3729427832991	Up-Regulated
ZNF670	2.76541816029932	6.51891067358365	8.87816557312989	2.57879716968374e-09	1.82675156134404e-07	11.3688375638519	Up-Regulated
CCNB1	4.00628831402148	8.17921298619651	8.86513046564386	2.65426159744066e-09	1.87456228974803e-07	11.3399785353668	Up-Regulated
RP11-350F4.2	2.47294890293628	5.58597375270598	8.83983993632856	2.80721273625894e-09	1.96225273906212e-07	11.2839206679204	Up-Regulated
FBXO5	3.61990835235528	8.24213494718157	8.80351283560266	3.04291095830243e-09	2.10479940933402e-07	11.2032472113081	Up-Regulated
KIF20A	5.34009061992037	6.42042131253885	8.78763814934848	3.15220072592783e-09	2.16764493194067e-07	11.1679370514748	Up-Regulated
PPIB	1.2747846083963	12.2359204495068	8.78526647037214	3.16887133794633e-09	2.17275557218139e-07	11.1626587648505	Up-Regulated
MSH2	1.96256889393126	10.3930887606899	8.78269865280986	3.1870227039493e-09	2.17884883579883e-07	11.1569430985634	Up-Regulated
ZNF300	4.06338709912268	8.01140412381647	8.76439191260175	3.31956153404253e-09	2.25634243230093e-07	11.1161683793754	Up-Regulated
TUBB	1.28208630796609	13.4012285815999	8.75620198110793	3.38067534494029e-09	2.29126002196846e-07	11.0979121153379	Up-Regulated
CSNK1G3	1.66370440713719	9.95289297849553	8.74675885844677	3.45257642310302e-09	2.33326702064761e-07	11.0768510107052	Up-Regulated
ZSCAN25	1.51161388737963	5.74538127548574	8.73111459725897	3.57516745115297e-09	2.40230823189187e-07	11.0419327104131	Up-Regulated
HNRNPAB	1.8097299214282	12.2067702807517	8.72351701810047	3.63630669619363e-09	2.42950741139437e-07	11.0249627395277	Up-Regulated
DEPDC7	4.68887938954471	6.67820821377476	8.72104859806542	3.65640075118495e-09	2.43601226250333e-07	11.0194475787896	Up-Regulated
LMNB1	4.52261786699813	10.2944353101021	8.69287514299707	3.8939869817367e-09	2.56523209626005e-07	10.9564411924288	Up-Regulated
UBA2	1.31901042497754	9.57548047812714	8.65294296028748	4.25818563458538e-09	2.78952673409969e-07	10.8669527388139	Up-Regulated
CKAP2L	4.67794718773536	5.33063222940076	8.61874039266577	4.59786450437783e-09	2.95444200584584e-07	10.790131826209	Up-Regulated
HMGB3P1	3.49855490624255	5.55119193957503	8.59134438812959	4.88993514888941e-09	3.11540146543838e-07	10.7284840083147	Up-Regulated
BOD1	1.62412295538875	11.4381318687575	8.5731283244946	5.09461663299548e-09	3.21500942096475e-07	10.6874368153821	Up-Regulated
ZNF616	2.57641078890798	5.49579809787996	8.56446841057288	5.19498535686968e-09	3.26672902734923e-07	10.6679071560576	Up-Regulated
NUDT1	2.79098720010329	6.93420861221962	8.55999412443173	5.24763525017373e-09	3.29103695502895e-07	10.6578128417698	Up-Regulated
MAPK1IP1L	1.01044973236283	11.0612859215756	8.55433282292837	5.31503863520655e-09	3.32444358039329e-07	10.6450366327797	Up-Regulated
MCM6	1.62743505506993	7.72802470119565	8.52862103420896	5.63252579489109e-09	3.46498270481809e-07	10.586956406289	Up-Regulated
ZNF280C	2.43895238406777	6.53670672297641	8.51917372147992	5.75401295425583e-09	3.5148799131997e-07	10.5655933417926	Up-Regulated
IKBIP	3.38556257094173	6.06077097407421	8.51108433473226	5.86017340847492e-09	3.5704548761791e-07	10.5472912937122	Up-Regulated
FAM83D	4.57480431517224	7.06327321663478	8.5006047081316	6.00069698948942e-09	3.64662511108042e-07	10.5235681611031	Up-Regulated
CBX2	1.9750399795233	3.90518367437669	8.48090320010301	6.27431266554103e-09	3.77389476389243e-07	10.4789287066012	Up-Regulated
IFT52	1.07072409336862	7.62365898477688	8.47289045227255	6.3892256145028e-09	3.83320938780298e-07	10.4607584302346	Up-Regulated
APEX1	1.64311276770364	12.0293239180116	8.45767966744984	6.61334401828085e-09	3.94752854370378e-07	10.4262413875748	Up-Regulated
FANCG	2.40370968255601	7.7935764747065	8.4526282368596	6.68954364459266e-09	3.98290347932988e-07	10.4147714902754	Up-Regulated
MSH6	3.20564218824465	9.39589189861701	8.41030901105832	7.36438251569892e-09	4.34074055148389e-07	10.3185444218935	Up-Regulated
SAAL1	3.70884048362183	7.27067164040397	8.40539520460655	7.44714071974182e-09	4.37854638617221e-07	10.3073554777782	Up-Regulated
SIN3A	1.87580796784045	7.00795670497565	8.40128616271276	7.51707716649809e-09	4.3976771343707e-07	10.2979965024823	Up-Regulated
HJURP	4.77733324503846	6.23145395705402	8.37888529167431	7.91036692306190e-09	4.57000851707386e-07	10.2469348147814	Up-Regulated
KIF23	2.76564758649838	4.56477971332063	8.37789460159638	7.92823996498908e-09	4.57000851707386e-07	10.2446750147234	Up-Regulated
MCM3	2.55509708379607	9.96696823810844	8.371314598649	8.04800562268081e-09	4.62770161941827e-07	10.2296624136542	Up-Regulated
E2F5	2.55303026253361	7.6893784427512	8.36746831791438	8.11887127572306e-09	4.64642989811784e-07	10.2208842176359	Up-Regulated
DBN1	2.75055687100279	10.9634535989644	8.36633647082055	8.13984657719428e-09	4.64642989811784e-07	10.2183006714916	Up-Regulated
TTC30B	2.59009553414803	5.56241098516435	8.33249449839174	8.79336134159626e-09	4.97120846229954e-07	10.1409730744205	Up-Regulated
GAS2L3	3.59357964426343	6.68010478811172	8.32407690369067	8.96411316674887e-09	5.05558785265228e-07	10.1217151169412	Up-Regulated
SMARCE1	1.86908550387114	9.7016866550524	8.31985748826496	9.05098005982873e-09	5.09236720208258e-07	10.1120582382118	Up-Regulated
DPYSL3	3.0899264300311	10.0043978174364	8.31809323299319	9.08755699936262e-09	5.10074380694535e-07	10.1080197137057	Up-Regulated
NCAPD3	2.38870242914602	7.61513306836205	8.31236137896172	9.20744066028413e-09	5.15572832020386e-07	10.0948961249869	Up-Regulated
OIP5	4.87701126298093	5.81338202708052	8.26367798007255	1.02933863567484e-08	5.61670209600948e-07	9.98325207259757	Up-Regulated
PPP4C	1.78094609412232	9.46497532304259	8.25596353385408	1.04771559476133e-08	5.6905716761194e-07	9.96553139192274	Up-Regulated
WDR70	1.67749381138088	8.22750864957749	8.22195734162661	1.13282085780418e-08	6.05492748496336e-07	9.88732078705437	Up-Regulated
CPSF3	2.13181023358779	9.40873546626506	8.2034278631407	1.18214455735989e-08	6.26163867116889e-07	9.84463932235615	Up-Regulated
MCM10	4.8640330935875	5.51941749457633	8.19881304400838	1.1947676823804e-08	6.31428007960051e-07	9.83400218525946	Up-Regulated
KIF2C	4.83633325281745	5.69874923873504	8.18677851643626	1.22834030237698e-08	6.46266381013461e-07	9.80624915822047	Up-Regulated
HNRNPA1P3 /// HNRNPA1P3	2.04053903218187	11.4434736589345	8.1748431217711	1.26259198348531e-08	6.61229473934714e-07	9.77870548106531	Up-Regulated
MIR636 /// SRSF2	1.23791779827707	12.1097830731846	8.17288088838258	1.26831612417741e-08	6.613804569491e-07	9.77417533932686	Up-Regulated
MCM5	3.67511355248411	6.89680562065135	8.16810936856991	1.28234663222832e-08	6.67217435768707e-07	9.76315733125252	Up-Regulated
DHFR	2.63045777131788	9.89041760396238	8.15300422706695	1.32782083199847e-08	6.87834588699118e-07	9.72825756279337	Up-Regulated
CBX3	2.55527320479515	9.74654232490864	8.13886882952844	1.37187267071839e-08	7.04447630348364e-07	9.69557055615254	Up-Regulated
LOC101928747 /// RBMX /// SNORD61	2.11977941808097	9.08812503788533	8.13248218997174	1.39226466298682e-08	7.11810442263567e-07	9.68079314189872	Up-Regulated
RBM12	1.35854819137805	9.84586085148145	8.13117337013435	1.3964818203863e-08	7.12417775528091e-07	9.67776411640458	Up-Regulated
LOXL1	5.20208777965802	6.32562841930834	8.12374506847411	1.42066583268584e-08	7.21624601578955e-07	9.66056830431261	Up-Regulated
CD24	4.99303426306231	11.2019291002564	8.11836487645077	1.4384495665022e-08	7.29083122952559e-07	9.64810904419717	Up-Regulated
SOX4	4.62036959413348	9.91288122064619	8.11335777821728	1.45520501621704e-08	7.35315227236933e-07	9.63651029035137	Up-Regulated
ERI1	3.2108901686658	6.27190418531211	8.11131596333653	1.46209490685156e-08	7.36307238101392e-07	9.63177953740653	Up-Regulated
TAF11	1.05523314631842	9.71913661878295	8.10905787152988	1.46975353894409e-08	7.37007755413372e-07	9.62654703327598	Up-Regulated
NARS2	1.79438812654781	9.54901374220358	8.07983599122968	1.57265454484236e-08	7.80288809822841e-07	9.55877170099084	Up-Regulated
CASK	2.6942138007004	6.79245386529198	8.05700474503339	1.6581702907952e-08	8.13413770182341e-07	9.50573875765986	Up-Regulated
CCNA2	4.71673715005512	7.0000052824923	8.05648559262521	1.66016927326951e-08	8.13413770182341e-07	9.50453204696329	Up-Regulated
GATC /// SRSF9	1.06336902626718	12.3406827531561	8.03577462264896	1.74196369860764e-08	8.49948179748017e-07	9.45636234073565	Up-Regulated
ZNF850	3.18216741225298	6.55307345920139	8.03219059551801	1.7565318935067e-08	8.55281926945976e-07	9.44802076537389	Up-Regulated
SNX4	1.15384117907687	9.74177958379884	8.00366131167063	1.87704019012483e-08	9.10190333842384e-07	9.38155962970715	Up-Regulated
DDX11 /// DDX12P /// LOC642846	3.76597879280971	6.38986675958411	7.97078641303615	2.02646195328006e-08	9.78610517807812e-07	9.30484037548909	Up-Regulated
MED17	2.11852735964041	6.88284652354132	7.96763087695498	2.04143087308958e-08	9.81807183503491e-07	9.29746881122714	Up-Regulated
VEZF1	2.19745752006314	10.6601283278812	7.95938194341233	2.08109864861148e-08	9.98842408531529e-07	9.27819243326496	Up-Regulated
SETDB1	1.72683234619938	7.466194655179	7.95194991306519	2.11751398398922e-08	1.01425038442889e-06	9.26081726599952	Up-Regulated
DHX40	1.32906408704703	10.76517975314	7.94263837968976	2.16406130893188e-08	1.03443889966382e-06	9.23903768349644	Up-Regulated
ZWINT	4.77683717150053	8.91207988304693	7.93436618124786	2.20629181221163e-08	1.05248622392684e-06	9.21967942548853	Up-Regulated
SPDL1	2.67841179542291	8.57445453910671	7.9010642223734	2.38502192909066e-08	1.13086584129746e-06	9.14165561812009	Up-Regulated
SPC25	4.74093291837405	6.25860909669978	7.89820379930178	2.401049202003e-08	1.13310047518278e-06	9.13494701530581	Up-Regulated
RFWD3	2.7875948022913	6.88702159196098	7.87662887440514	2.52554455718159e-08	1.1855440498163e-06	9.08431202067628	Up-Regulated
SEC11A	1.39468654723987	11.4256882948803	7.8698217511213	2.56618087740086e-08	1.19781971845722e-06	9.06832333929442	Up-Regulated
GPC2	4.15623096141939	7.40281049312387	7.868649724685	2.57324476446184e-08	1.19836773011116e-06	9.0655698459493	Up-Regulated
GNAI3	2.24181417826733	9.53269380797084	7.84914508714319	2.69376768930269e-08	1.24463710249549e-06	9.01972007918364	Up-Regulated
TIA1	1.99561270919499	9.91675746588059	7.84465511495832	2.72232122661315e-08	1.25536373740173e-06	9.00915833377212	Up-Regulated
KDELC2	2.34110507674206	7.63268209910033	7.84201406049365	2.73926130669925e-08	1.26070347183861e-06	9.00294454732069	Up-Regulated
XPO5	3.07596628027024	8.46141190391509	7.83236271466977	2.80208955042357e-08	1.27960275819149e-06	8.98022934674717	Up-Regulated
NASP	2.06762263478796	10.7091510286056	7.82967157398887	2.81986997823547e-08	1.2852267858167e-06	8.97389334433893	Up-Regulated
CCDC50	2.17225301904615	8.2526231302646	7.80500168319886	2.98834627904763e-08	1.34378447018436e-06	8.9157662384053	Up-Regulated
N4BP2	3.25687874771151	6.97606326653961	7.79338904288114	3.07118474131717e-08	1.37577376659614e-06	8.88837683440434	Up-Regulated
SOX11	6.47979007795744	10.2764275633259	7.79027625567471	3.09378666257642e-08	1.38326377814586e-06	8.88103204483277	Up-Regulated
FGFR1OP	2.47466244333969	6.24427319227096	7.76901657369642	3.25277489740055e-08	1.44278179913938e-06	8.83083462669334	Up-Regulated
LOC100506248 /// LOC728026 /// MIR1244-1 /// MIR1244-2 /// MIR1244-3 /// PTMA	1.53208164722051	13.5324481812361	7.76645714606299	3.27247125137867e-08	1.4466537385324e-06	8.82478741646391	Up-Regulated
EFTUD1	1.56708715102252	8.02350362141927	7.76473340999435	3.2858052015579e-08	1.44724315761791e-06	8.82071422672954	Up-Regulated
SRP72	1.35089548480796	10.1775791707189	7.76469381890727	3.28611211058748e-08	1.44724315761791e-06	8.82062066837804	Up-Regulated
NOL11	1.63381449049074	10.9607468383957	7.75993604270055	3.32320871249883e-08	1.45811982277141e-06	8.80937599156972	Up-Regulated
ZNF813	2.22245028460466	6.69721249134289	7.75116603030405	3.39271610399643e-08	1.48373911191643e-06	8.78864089077445	Up-Regulated
LRIG2	1.54848502165351	4.35620806344743	7.73802183817658	3.49968892774511e-08	1.52242270426337e-06	8.75754496261549	Up-Regulated
TRIP4	1.62763542890029	8.90821271145458	7.73772684261754	3.50212893531117e-08	1.52242270426337e-06	8.75684681601365	Up-Regulated
PAFAH1B3	1.81524499631395	10.0688602777175	7.73274502741986	3.54359918608478e-08	1.53477653146118e-06	8.74505496088163	Up-Regulated
MDC1	1.79563231125376	8.09002801714611	7.72942730797078	3.57149543377475e-08	1.54401525021166e-06	8.73720018479129	Up-Regulated
BPHL	1.85618234605311	8.60174104248382	7.72559269079628	3.60401804484783e-08	1.55362580772563e-06	8.72811984766803	Up-Regulated
PARD3	3.00325902718603	7.06623955976489	7.72525013790784	3.60693805178244e-08	1.55362580772563e-06	8.72730859210189	Up-Regulated
KNSTRN	2.43627547386684	9.0269689154396	7.70839976397421	3.75360461955095e-08	1.60212837463883e-06	8.6873835299626	Up-Regulated
CDCA8	4.4140874077292	7.25218454996745	7.70431197708056	3.79009588797362e-08	1.61185307582936e-06	8.67769238946087	Up-Regulated
E2F7	2.6554534675249	4.18138425536607	7.70294744441033	3.80235758330789e-08	1.61377944968861e-06	8.67445693146189	Up-Regulated
C1orf174	1.52618227690652	8.03592280007194	7.70228229501259	3.80834932637629e-08	1.61377944968861e-06	8.67287970051707	Up-Regulated
ILF3	1.53615808092171	10.80863492152	7.69153420338553	3.90652002332858e-08	1.64647917398999e-06	8.6473853601279	Up-Regulated
TSEN34	1.54254415341711	9.56231172454373	7.68899394378633	3.9300981591626e-08	1.65345346166701e-06	8.64135769480891	Up-Regulated
DEK	1.74710148830039	12.7862217279128	7.66278673198242	4.18201775106918e-08	1.74890446875265e-06	8.57912274302716	Up-Regulated
SNRPF	2.08645929407189	10.3905232956707	7.66205965239203	4.18923779278627e-08	1.74890446875265e-06	8.57739485396335	Up-Regulated
DKC1 /// MIR664B /// SNORA56	2.11073091793683	10.319946540236	7.66156488916765	4.19415817831659e-08	1.74890446875265e-06	8.57621902046738	Up-Regulated
HNRNPDL	1.22337869548589	12.4252744237745	7.65646432891414	4.24522887766943e-08	1.76457268795e-06	8.56409538840756	Up-Regulated
MASTL	2.95082964762103	7.64023102392712	7.65631443965212	4.24673926940939e-08	1.76457268795e-06	8.5637390622385	Up-Regulated
FAM136A /// LOC100287852	1.31827702075567	10.0983983629852	7.63628919891641	4.4535533568431e-08	1.8407498742748e-06	8.51610757115722	Up-Regulated
PPM1G	1.65945728443286	9.65574593668285	7.62772396229146	4.54513171920073e-08	1.87530539951163e-06	8.49571864877407	Up-Regulated
ANTXR2	3.35613978018168	5.49022167504079	7.62593572614657	4.56449312173002e-08	1.87999560835108e-06	8.49146068306683	Up-Regulated
CMTR2	2.58982624062265	9.31932327417026	7.61573917467482	4.67651566044216e-08	1.91762696901501e-06	8.46717378044891	Up-Regulated
OSGEPL1	1.61308029606971	8.45585791400758	7.61567535040319	4.67722564124098e-08	1.91762696901501e-06	8.46702171667711	Up-Regulated
UBE2S	2.24320116230085	11.6645854431906	7.6133721094839	4.70292079826724e-08	1.92353550145476e-06	8.46153380422884	Up-Regulated
TACC3	4.05310465993444	6.46540967525278	7.60975144932736	4.74360545255998e-08	1.93680751793933e-06	8.45290550080429	Up-Regulated
TSPAN6	2.41294023933493	9.08254039958017	7.60746464736358	4.76948713159539e-08	1.94399997159204e-06	8.44745500740724	Up-Regulated
LRRC42	1.77227231360208	7.64445091634784	7.58197793913199	5.06790978634474e-08	2.05495004060785e-06	8.38666281695439	Up-Regulated
CETN3	1.86892788955588	11.6018619615845	7.55516061642427	5.40258361240128e-08	2.17938184213471e-06	8.32260634466193	Up-Regulated
DDX20	2.07195660626446	7.56663909828385	7.54412023635944	5.54685579283995e-08	2.22612550402747e-06	8.2962081541916	Up-Regulated
SFT2D3	1.23152343608715	4.77208585438251	7.54088416254613	5.58988601960174e-08	2.23668556454606e-06	8.28846754634638	Up-Regulated
LPAR2	4.04680524547635	5.86354490104853	7.53526308472109	5.66544294323357e-08	2.26213730286871e-06	8.2750188731403	Up-Regulated
LAMB1	2.80653338131042	10.2300347326878	7.53124814470427	5.72004932222614e-08	2.27667899269167e-06	8.26541047276383	Up-Regulated
TP53	4.09577551033501	6.32058468309777	7.5284561543171	5.75833962005058e-08	2.28757822946536e-06	8.25872756997113	Up-Regulated
ZNF124	3.22172028452222	6.34197849959176	7.52251952522702	5.84063010944587e-08	2.31635647409693e-06	8.2445143452182	Up-Regulated
ARL6IP6	2.32291635750165	8.08351242002636	7.51777044735428	5.90732451478825e-08	2.33886292826246e-06	8.23314105456002	Up-Regulated
TMEM251	1.23220862428087	9.92750764906979	7.51340770407317	5.96927960130627e-08	2.35942046493313e-06	8.22269042939461	Up-Regulated
METAP2	1.66972510975689	9.52035380129297	7.5066344399826	6.06678575434329e-08	2.38992742664398e-06	8.20646075644847	Up-Regulated
G2E3	1.71860765777122	8.70000023442858	7.50381185987383	6.10789819449387e-08	2.40209949394827e-06	8.19969573420683	Up-Regulated
EIF4A3	1.3250267145161	10.6982167352538	7.49490139712527	6.23956284150489e-08	2.44978362114377e-06	8.17833289207054	Up-Regulated
PRKX	4.79687425866885	8.34812027207781	7.4889698247414	6.32881575310324e-08	2.46834309919539e-06	8.16410632109699	Up-Regulated
CDK4	2.84934831008412	10.4991305001969	7.47143024285729	6.60044891033077e-08	2.56154055236236e-06	8.12201228616705	Up-Regulated
FANCE	2.6671932877019	5.23964840819643	7.46761943467216	6.66102587991466e-08	2.58079088375343e-06	8.11286137306058	Up-Regulated
POT1	1.8697975840184	8.97079378816163	7.46289179862904	6.73696750242057e-08	2.60343500495202e-06	8.10150630814016	Up-Regulated
HDAC2	1.46592436480885	8.57094739330485	7.46260453552597	6.74161033257838e-08	2.60343500495202e-06	8.10081625409729	Up-Regulated
SLC30A7	1.90749926265808	7.87390505106524	7.45650557376151	6.84095922664645e-08	2.63747014905362e-06	8.08616305118999	Up-Regulated
HN1L	2.69988369910545	7.65697636231473	7.45067928785229	6.93726427465633e-08	2.67022227841845e-06	8.07216055714295	Up-Regulated
BLOC1S5 /// EEF1E1-BLOC1S5	1.6304801857809	7.16823012217246	7.44408469909729	7.0479425657572e-08	2.70839073956663e-06	8.05630637629323	Up-Regulated
DYRK2	2.25702647290198	8.01669214193713	7.44250643238488	7.07469758218868e-08	2.71423715722534e-06	8.0525112156735	Up-Regulated
YAE1D1	1.50441372607528	9.18557184583039	7.43775949925725	7.15579573340965e-08	2.74087954492391e-06	8.04109465416393	Up-Regulated
MEX3B	3.84681963286887	8.61035258812505	7.43311938199209	7.23598756605304e-08	2.76708870859245e-06	8.02993222794166	Up-Regulated
TNPO1	1.87968509649138	10.3335035661611	7.42410213475773	7.39446355499317e-08	2.82310055010275e-06	8.00823222641097	Up-Regulated
GTF2E1	1.03431240239693	8.52912408857516	7.42045800395	7.45951076635759e-08	2.8431910548733e-06	7.99945970693074	Up-Regulated
KLHL23 /// PHOSPHO2-KLHL23	1.01075565030631	7.41546027519739	7.4198029715188	7.47126486908624e-08	2.8431910548733e-06	7.99788266861732	Up-Regulated
STAMBP	1.88050846773035	5.14723120795356	7.41228455283125	7.60754113446732e-08	2.88571213549036e-06	7.97977764260484	Up-Regulated
CEP162	1.90811643912122	5.75035545757278	7.37912226648408	8.23962104523734e-08	3.11042388028719e-06	7.89983475033147	Up-Regulated
DPH5	2.02861649922555	8.86848008060324	7.37732802966875	8.27531244112352e-08	3.11889099343498e-06	7.89550551060937	Up-Regulated
FKBP7	3.66194802743416	6.71991573799458	7.37002801452294	8.4221628465161e-08	3.16915881318985e-06	7.8778874328991	Up-Regulated
TIGD1	1.99368118585324	8.10056578082803	7.36236467725915	8.57918902342696e-08	3.21282432249929e-06	7.85938529964091	Up-Regulated
ZNF765	1.96158668667661	9.03332726749373	7.36138132020219	8.59955401800051e-08	3.21533086479072e-06	7.8570105779448	Up-Regulated
CENPU	3.57714647779277	6.13961970953294	7.34334820861259	8.98189955093836e-08	3.32655612029871e-06	7.81344068539656	Up-Regulated
CTDSPL2	1.58118916596721	8.6699521518702	7.3264666854834	9.35556928501401e-08	3.44865640195861e-06	7.77261626518249	Up-Regulated
RRM1	2.21235544873737	10.203249445995	7.3173698890532	9.56347317668134e-08	3.50332962880361e-06	7.75060281470925	Up-Regulated
PRKX /// PRKY	4.08782829334532	8.99317511413323	7.30958685321844	9.74509600277506e-08	3.5643105411083e-06	7.73176035918737	Up-Regulated
FAM114A2	1.75365982221881	7.47059651232224	7.30481429541957	9.85820629289727e-08	3.59450070692028e-06	7.72020243311165	Up-Regulated
POC5	2.17424685908299	7.13984237482518	7.29973696496918	9.9800128757034e-08	3.61721481574693e-06	7.70790331306564	Up-Regulated
COMMD2	1.06318218754786	9.44655854025005	7.29965366444989	9.98202404719686e-08	3.61721481574693e-06	7.70770150251999	Up-Regulated
ZNF146	1.92945130624542	10.3669889682932	7.28694225145418	1.0293826828851e-07	3.71304017424722e-06	7.67689570430982	Up-Regulated
IRAK1BP1	2.78723833836241	7.79604431696553	7.27501143250896	1.05955335111214e-07	3.80436270403896e-06	7.64796341206329	Up-Regulated
SLMO2	2.07084753830187	9.52902368197552	7.27123225484508	1.06929733239243e-07	3.83349613768373e-06	7.6387952094781	Up-Regulated
NAGA	1.96817877277049	6.15694901580183	7.24527162233869	1.13875382628481e-07	4.05775946766156e-06	7.57576754481878	Up-Regulated
XRCC5	1.34513473344523	11.8801315579722	7.22591563056996	1.19352557789734e-07	4.24008074637307e-06	7.52872064753572	Up-Regulated
PCDHB16	3.73568323671428	7.77459333757314	7.22435910408007	1.19804532241705e-07	4.24971793251948e-06	7.52493533402567	Up-Regulated
FAM117B	3.27173540867491	4.4494386628495	7.21227503481046	1.23373423505077e-07	4.36972315360303e-06	7.49553799064447	Up-Regulated
CREB3L4	3.56727813936785	6.05017353052629	7.20355847921986	1.2601500635873e-07	4.43278846139473e-06	7.47432179873155	Up-Regulated
MAP4K5	1.847375860609	9.69414538055127	7.19609071818392	1.28324044831808e-07	4.4944217049619e-06	7.45613778679686	Up-Regulated
GABPA	2.4645438790581	6.97605313064303	7.18972996622244	1.30324846197006e-07	4.54688797441782e-06	7.44064396559553	Up-Regulated
RFC4	2.61286870752803	9.69928005726086	7.17729559495166	1.34328631129436e-07	4.66638219631031e-06	7.41034146585712	Up-Regulated
RPN2	1.1195238167424	11.6505672418205	7.16206671212957	1.39403839321573e-07	4.79312791398356e-06	7.37320308563553	Up-Regulated
LOC81691	3.01455181886427	5.68856254493912	7.15703715568414	1.41122664392399e-07	4.83807991425721e-06	7.36093140757792	Up-Regulated
LSM2	2.08574224068967	9.83219246151353	7.14539915202887	1.45183332665755e-07	4.95561918379276e-06	7.33252392148331	Up-Regulated
NCAPD2	3.4989949527649	7.60929436284655	7.1439074926001	1.4571234900516e-07	4.96646815058456e-06	7.3288817061919	Up-Regulated
POLD1	3.11222790321233	7.39541241890445	7.13930075389399	1.47358583171725e-07	5.00372497005923e-06	7.31763163659426	Up-Regulated
NUP205	1.51471705883416	7.73322174742062	7.13906394239682	1.47443719884814e-07	5.00372497005923e-06	7.31705325220627	Up-Regulated
ESPL1	3.74492608321777	4.90544950749485	7.13835442040808	1.47699102681986e-07	5.00516930385439e-06	7.3153202870842	Up-Regulated
TMEM97	2.62892897529019	9.95482693058637	7.13222161998946	1.49925427220758e-07	5.07330388111912e-06	7.30033874928975	Up-Regulated
MKS1	1.91310210466904	4.6396029646341	7.12876219368845	1.51196347351458e-07	5.10162940747718e-06	7.29188586860946	Up-Regulated
SMAD2	1.07063060253533	8.63424024333352	7.12086382864745	1.54139419456274e-07	5.1934826171528e-06	7.27258131504284	Up-Regulated
U2SURP	1.82717590664466	9.28524480958371	7.11538028956205	1.56217018138403e-07	5.25595398079967e-06	7.25917445917028	Up-Regulated
CYTH2	2.49634906378186	8.27909463848433	7.11444094688032	1.56575772780539e-07	5.26049860607531e-06	7.25687747067535	Up-Regulated
PHF14	1.77131686158688	9.00384439329715	7.10886012386512	1.58724614651312e-07	5.32508628726043e-06	7.24322841020108	Up-Regulated
DTYMK	1.56543577106949	5.76952942899225	7.09027157910996	1.66101529143751e-07	5.54095852823085e-06	7.19773924950066	Up-Regulated
CHST14	2.79634486345943	6.36910898760677	7.08918217930275	1.66544563715835e-07	5.54786834202408e-06	7.19507202574375	Up-Regulated
EBF3	6.46200419407264	6.74820859932605	7.08506680390308	1.68229106517649e-07	5.58815272186733e-06	7.18499489351531	Up-Regulated
CASP6	2.61211479785395	7.42436213552216	7.08073971852075	1.70019069021478e-07	5.63170206372835e-06	7.17439716805392	Up-Regulated
HNRNPH3	1.37573750647583	11.2714093892499	7.07961784552697	1.70486313163709e-07	5.63923644582857e-06	7.17164915531245	Up-Regulated
BIRC5	4.87729883214746	5.05838534403567	7.07681519144818	1.71659313172312e-07	5.66072641600926e-06	7.16478343380299	Up-Regulated
DDX11	1.94898852512467	6.23434205441154	7.07634218019393	1.71858094269522e-07	5.66072641600926e-06	7.16362459534458	Up-Regulated
RFX7	2.4349697927504	8.85146048693663	7.07332476412893	1.73131692300531e-07	5.68970072757855e-06	7.15623154568399	Up-Regulated
DBR1	2.08811493584792	8.55161025854459	7.07311259771528	1.7322160561894e-07	5.68970072757855e-06	7.15571167026448	Up-Regulated
PDCL3 /// PDCL3P4	1.41733111878105	10.2473367238404	7.0705069237664	1.74329749937726e-07	5.71811305304804e-06	7.14932649877348	Up-Regulated
BCDIN3D	2.55110592644718	5.55508362151304	7.05105200114563	1.82835549116216e-07	5.98042620878327e-06	7.10162684221641	Up-Regulated
TMPO	4.02357449001735	7.88989722483443	7.04783132865044	1.84283974963796e-07	6.0194312822202e-06	7.09372603389401	Up-Regulated
ENAH	1.89078593867016	9.47258233173721	7.04445379168486	1.85815528107034e-07	6.05264486152523e-06	7.08543908742399	Up-Regulated
NEK2	3.85775333977991	6.95851637600871	7.03255166014841	1.9131687486164e-07	6.19750724930586e-06	7.05622584405285	Up-Regulated
TSKU	2.88595231498768	6.11322589764379	7.03119259113798	1.91955539978596e-07	6.20964290126082e-06	7.05288900141588	Up-Regulated
ZFP62	1.71610177565763	9.89300451291768	7.01238475255022	2.01020585847652e-07	6.48505094371066e-06	7.00668876303531	Up-Regulated
CDT1	4.09866155570369	5.67225655345106	6.99675879595406	2.08883582247243e-07	6.69281210802544e-06	6.96827284097736	Up-Regulated
DEPDC1	4.59822325903865	5.36261068221146	6.99267097100913	2.10991885366523e-07	6.74199342398082e-06	6.9582183067135	Up-Regulated
ARL5B	2.20345139430758	8.17695437668119	6.98427835411701	2.15388688067392e-07	6.84528535941746e-06	6.93756942430215	Up-Regulated
HSD17B10	1.60647224974787	10.3257220860862	6.97762751735906	2.18939297281669e-07	6.93003283105019e-06	6.92120008135939	Up-Regulated
ZNF195	2.51065581078622	9.14269492066937	6.96935842040634	2.23437229956316e-07	7.03453383415348e-06	6.90084057461117	Up-Regulated
FANCI	3.6350783620265	5.79411489646294	6.96397953711836	2.26413535588722e-07	7.09027101195147e-06	6.88759282555646	Up-Regulated
SOWAHC	4.13421814696201	7.93949220340765	6.95209381082058	2.33134517512741e-07	7.27169440698229e-06	6.85830727386564	Up-Regulated
SLC30A6	2.27268767678919	5.42702708093881	6.94676485025606	2.36213600001951e-07	7.3288541488732e-06	6.84517176150373	Up-Regulated
RUVBL1	2.93507450078826	9.50950748145335	6.93501423395549	2.4315052426259e-07	7.52422898632578e-06	6.81619564764662	Up-Regulated
NUP107	2.63941177999791	9.00635615428616	6.91680048570826	2.54316028516914e-07	7.78776609200623e-06	6.77125029281354	Up-Regulated
MVB12A	2.27590763864953	7.943512025684	6.91276198150011	2.56861755247025e-07	7.83511642010315e-06	6.76127943505034	Up-Regulated
HNRNPU	1.52052486976506	9.30196335613319	6.88967696669834	2.71920819518047e-07	8.27300625281428e-06	6.70424763566931	Up-Regulated
CENPV	1.89746318808827	10.3768866686828	6.88303609920577	2.76417412537891e-07	8.35801403988211e-06	6.68782994634961	Up-Regulated
PRIM1	3.48205449056521	8.31706045226632	6.88090312941155	2.77877693909283e-07	8.3891240120135e-06	6.68255570144047	Up-Regulated
ARHGAP17	1.64417947341154	8.09645672917203	6.86687300705102	2.87681086275863e-07	8.65176954863905e-06	6.64785010702346	Up-Regulated
POLD3	1.23419383927887	7.24457248640649	6.85844910497631	2.93735891204229e-07	8.77858305052328e-06	6.62700152868685	Up-Regulated
CEP135	1.73529132103348	5.89136053537963	6.85840821114142	2.93765598954859e-07	8.77858305052328e-06	6.62690029952333	Up-Regulated
USP1	1.55013353268824	10.7185199146245	6.84052963100601	3.07051582571544e-07	9.14080901128807e-06	6.58262519138062	Up-Regulated
GEMIN5	1.884213575974	8.70466419110082	6.8372878856909	3.0952542534377e-07	9.20052643675216e-06	6.57459333825388	Up-Regulated
TTC28	3.1116749715701	8.61562654053069	6.82948363244197	3.15564675062381e-07	9.34691439309455e-06	6.55525238500821	Up-Regulated
FAM35A	1.58996669794219	10.1550252153059	6.82746670713645	3.17144894414614e-07	9.38016613165855e-06	6.55025280297137	Up-Regulated
LEPRE1	2.03173274121253	6.43146728390038	6.82375644060123	3.20072908510517e-07	9.44142746716739e-06	6.54105454271203	Up-Regulated
PCNA	1.98038138595281	12.024270893615	6.81532826404229	3.26826943846136e-07	9.5959002064587e-06	6.52015416142199	Up-Regulated
TROAP	3.02586747628671	5.19303681592065	6.79577164827424	3.43064071059291e-07	1.00475477249968e-05	6.47162642363545	Up-Regulated
TP53RK	2.24115054228207	7.1294575234663	6.79368867422276	3.44841245617289e-07	1.00870353413276e-05	6.46645520681126	Up-Regulated
ZNF121	1.67180104307618	11.2122038120432	6.7863733890729	3.51157249915031e-07	1.02336012434965e-05	6.44829034136646	Up-Regulated
CDCA3	3.84516273033125	5.74461608593683	6.78454890858644	3.52750788919579e-07	1.02673181359043e-05	6.44375897115976	Up-Regulated
TMEM194A	2.44636166391808	6.33627028916598	6.7779492671117	3.5857684537752e-07	1.04111237649241e-05	6.42736466928569	Up-Regulated
LOC646214	1.19182800093507	7.25348650771404	6.77743383253874	3.59035970121854e-07	1.04116004258024e-05	6.42608406326124	Up-Regulated
RPLP2 /// SNORA52	1.02895949286831	14.6978355794941	6.77327825982654	3.62759508806908e-07	1.0493700034589e-05	6.41575838960364	Up-Regulated
SSR1	1.34649099379063	9.96908969120397	6.77235719319434	3.63590130041734e-07	1.05048067301247e-05	6.41346948340924	Up-Regulated
IPO4	3.81135779819197	7.11088633177539	6.76446935657146	3.70783246895187e-07	1.06994851539644e-05	6.39386386632884	Up-Regulated
ZNF268	2.58242243349162	6.76505546412841	6.75093205249432	3.83467978042697e-07	1.10249387623572e-05	6.36020010465885	Up-Regulated
NUP37	2.43869682802354	6.03820212355039	6.74135134624415	3.92711717631498e-07	1.12494447932492e-05	6.3363631103908	Up-Regulated
ROMO1	1.44465917450149	10.14411599744	6.73818750330912	3.95813889503584e-07	1.13107546213187e-05	6.32848917689491	Up-Regulated
LRR1	2.25894816861952	4.77201774712289	6.73669029757433	3.97290601734112e-07	1.13122315901407e-05	6.32476265933257	Up-Regulated
PTTG1	3.71839066881499	9.43412063870738	6.72521004736275	4.08801842384537e-07	1.15537015823146e-05	6.29618032233278	Up-Regulated
IFT81	1.23960571372171	6.10780132487314	6.72513579118302	4.08877394650493e-07	1.15537015823146e-05	6.29599539980005	Up-Regulated
UMPS	1.2801098825625	5.14024182438687	6.72430891339807	4.09719666623454e-07	1.15537015823146e-05	6.29393615874335	Up-Regulated
CSK	1.8289531599722	9.69750522357119	6.72109723091016	4.13007940727054e-07	1.16046842891504e-05	6.28593713211589	Up-Regulated
BRCA1	2.36403916385958	5.1044166287604	6.71328639975122	4.2111769182572e-07	1.18043455022137e-05	6.2664787286597	Up-Regulated
CCDC77	2.36548602035622	6.18563962080842	6.70443881934826	4.30500035920086e-07	1.20100828526318e-05	6.24442949873965	Up-Regulated
ICE2	2.22233753079682	6.59546823069882	6.69396390099445	4.41883825014717e-07	1.2313061370493e-05	6.21831369718	Up-Regulated
KIFC1	3.54664616304285	6.79000204580802	6.68341120805663	4.53662311058783e-07	1.26263079662491e-05	6.19199191131279	Up-Regulated
EBPL	2.00953435627722	10.9291521655843	6.67932985614	4.58303056280638e-07	1.272000351789e-05	6.18180847352568	Up-Regulated
ZIK1	2.1981059371516	5.58398966010869	6.67549016664977	4.62713151355242e-07	1.2817535799261e-05	6.17222636279034	Up-Regulated
IGSF9	3.7554840204243	5.51190776851115	6.66963109536195	4.69526061904207e-07	1.2990957557486e-05	6.15760172253857	Up-Regulated
RPS4XP2 /// RPS4XP2	1.14312500132973	13.00399977026	6.66393477964232	4.7624766585703e-07	1.31460007108282e-05	6.14337977489229	Up-Regulated
WDR35	2.0194520788255	6.7693811738442	6.66311887398292	4.77218418374693e-07	1.31573537670997e-05	6.14134242280203	Up-Regulated
DCLRE1B	2.19727362589119	6.93545610718276	6.6593091310828	4.81777933257733e-07	1.32675098762943e-05	6.13182837840281	Up-Regulated
SLCO5A1	2.68198126998602	5.01526531172387	6.63618543866579	5.10420394032712e-07	1.39582172405364e-05	6.07404827099887	Up-Regulated
ZNF649	2.42553269629384	6.56871644950207	6.62476048112441	5.25206152626799e-07	1.42960628443021e-05	6.04547913984774	Up-Regulated
ATAD2	2.84278132286985	7.00407420133531	6.62385763050243	5.26393020108089e-07	1.43118046784995e-05	6.04322088743264	Up-Regulated
ALDH18A1	1.84147676954082	9.28965175298997	6.61802595446585	5.34125273660382e-07	1.44885330864416e-05	6.0286323353335	Up-Regulated
CDKN2C	2.56552864440385	7.82850156661087	6.61661468047891	5.36013805057055e-07	1.45230099854053e-05	6.02510134129971	Up-Regulated
ZSCAN2	1.61712164826901	5.32311873050056	6.61557670065156	5.37407140812837e-07	1.45272886639498e-05	6.02250419064905	Up-Regulated
HNRNPA0	1.13675246560754	10.6752381292063	6.60152909439946	5.56630721982638e-07	1.49438827849174e-05	5.98734415064859	Up-Regulated
POLR1B	1.61245122174031	7.8707792807999	6.59916052377381	5.59940323652756e-07	1.50155946769276e-05	5.98141374939566	Up-Regulated
RBM45	1.08806048125223	5.37949675885738	6.5983196518955	5.6112008511999e-07	1.50300935784191e-05	5.97930824104222	Up-Regulated
PEX1	1.76448024674957	8.23328465591242	6.59539322653802	5.65245685031135e-07	1.51195899099024e-05	5.97198001130091	Up-Regulated
C1orf56	1.91688896960422	5.54525966147173	6.59503907419977	5.65747049949575e-07	1.51195899099024e-05	5.97109309680895	Up-Regulated
MYB	1.41432398378459	3.56763499067644	6.58727987251855	5.76845893684887e-07	1.53436291426491e-05	5.95165817477123	Up-Regulated
PRKD3	2.58464751233202	6.86614468002843	6.58360910834297	5.82173569875547e-07	1.5453225752069e-05	5.94246159142118	Up-Regulated
NXT1	1.79057163745489	8.55806881835268	6.57926350724364	5.88545478571578e-07	1.55696429303109e-05	5.93157246942555	Up-Regulated
ZNF20 /// ZNF625-ZNF20	2.27098568851911	6.29122834800856	6.57836700652288	5.89868815606424e-07	1.55871177589122e-05	5.92932578892795	Up-Regulated
NPM1	1.60169744886343	13.3806639201684	6.57181009044856	5.99640098523271e-07	1.5803814810809e-05	5.9128912331073	Up-Regulated
COIL	1.35084072270943	8.66225984884715	6.570772249553	6.01201748529932e-07	1.58155064003657e-05	5.91028952839267	Up-Regulated
RHNO1	2.44667143146456	8.00360607675728	6.56946496437257	6.03174726311758e-07	1.58319901935267e-05	5.90701220870982	Up-Regulated
ASCC2	1.44817237937112	7.99225357955702	6.56590472330668	6.08581381214688e-07	1.59560946749242e-05	5.89808589935013	Up-Regulated
LSM14A	1.06103479721966	11.3641221788194	6.56254049817754	6.13735684450978e-07	1.60733138384389e-05	5.88964982903058	Up-Regulated
CSTF3	1.43724759170431	9.39699972019274	6.55669639311432	6.22795251341741e-07	1.62743319122834e-05	5.87499245130908	Up-Regulated
ZNF253	2.26057028760058	8.11822284232769	6.55123330705367	6.31387222391416e-07	1.64436407511157e-05	5.86128747846583	Up-Regulated
C19orf54	1.97255158933419	6.43632015442815	6.55080164485404	6.32071232205484e-07	1.64436407511157e-05	5.86020445670662	Up-Regulated
TRIM27	1.10235886916615	9.00519050001608	6.54706970781077	6.38016372624709e-07	1.65726969064941e-05	5.85084038182739	Up-Regulated
CHAF1A	2.44444403305552	6.24385455410176	6.54680430105584	6.38441338433697e-07	1.65726969064941e-05	5.85017437538253	Up-Regulated
C17orf75	2.10314946725216	9.13394970887319	6.54326586931786	6.44134625575818e-07	1.66733493516455e-05	5.84129440737102	Up-Regulated
SGOL2	3.45150238485897	7.3166539227521	6.53960594343907	6.50077761705822e-07	1.68005810986786e-05	5.83210817615442	Up-Regulated
CCT6B	1.37611040269107	5.25423542331439	6.53190143985903	6.62771674079832e-07	1.71098399901312e-05	5.81276573095347	Up-Regulated
ZC3HC1	1.40674362348834	9.06791283041034	6.5297129392468	6.66423230905231e-07	1.71852429215233e-05	5.80727030077484	Up-Regulated
MAN2B1	1.84870638379863	8.19706763750241	6.51260983209141	6.95674440378488e-07	1.78029069519274e-05	5.76430660598491	Up-Regulated
SLC25A24	1.38787424216343	5.55501856496468	6.50468790550337	7.09662635409562e-07	1.81214395869295e-05	5.74439624424626	Up-Regulated
GABPB1	1.97598885014685	7.3512812380274	6.5041646634882	7.10596566327776e-07	1.81256074261352e-05	5.74308094215523	Up-Regulated
TRAF4	2.41792252152054	5.82818111634222	6.49758558514437	7.22446779512362e-07	1.83879906499694e-05	5.72654036961023	Up-Regulated
MLH3	1.12447657533201	5.08026450618958	6.49529173348042	7.2662556031846e-07	1.84743566784535e-05	5.72077232134884	Up-Regulated
CEP57	1.79642688028173	9.08952639230485	6.48849680403932	7.39148969469225e-07	1.87320101982513e-05	5.70368286261648	Up-Regulated
NONO	2.35236315093527	11.5180024407365	6.48533010458102	7.45060152084638e-07	1.88614904808682e-05	5.69571691373441	Up-Regulated
SNRPG	1.52825914436954	12.9099843636135	6.48043431689154	7.54293765765053e-07	1.90747105196371e-05	5.68339937996752	Up-Regulated
TMX1	2.33464641778816	9.907805020263	6.47285786091098	7.68813235911274e-07	1.94001606031774e-05	5.66433265354837	Up-Regulated
WDHD1	2.97419354141667	5.70876471332398	6.46705001670426	7.80135595653524e-07	1.96017403189953e-05	5.64971285171021	Up-Regulated
MIR6890 /// QARS	1.83853509109263	11.2050981351541	6.46656455662092	7.8108964424331e-07	1.96047665456928e-05	5.64849067298051	Up-Regulated
PRRC1	1.74113764627826	8.36786460614826	6.45329320836078	8.07635897358786e-07	2.02063628022169e-05	5.61506998325595	Up-Regulated
RECQL	2.22191978570941	8.65728889538591	6.44429825672481	8.2614825520629e-07	2.06475607502035e-05	5.59240833863907	Up-Regulated
ZBED3	1.75943973848762	7.21041498589745	6.4386705600364	8.37949412511685e-07	2.08930779789602e-05	5.57822596255719	Up-Regulated
POTEKP	1.21846071795959	8.30177160611041	6.43792510850581	8.39525414155855e-07	2.08930779789602e-05	5.57634711131611	Up-Regulated
HELLS	2.54491401954933	5.20547352438928	6.43044345710048	8.55510720212118e-07	2.12011602928858e-05	5.55748714620498	Up-Regulated
PRPF4B	1.1036944420509	10.4493409458992	6.42125075336577	8.75576402245627e-07	2.16388565518158e-05	5.53430631254724	Up-Regulated
ZWILCH	2.77464939192229	8.58815642933787	6.42008358257835	8.78158094550264e-07	2.16710619807273e-05	5.53136251179954	Up-Regulated
RCC2	1.78386629058904	10.7766846498508	6.41961774739243	8.79190646105638e-07	2.16738004351283e-05	5.53018755966739	Up-Regulated
NRAS	1.9420774256222	9.80454130656762	6.41918075413943	8.80160389964621e-07	2.16749086614491e-05	5.52908533458608	Up-Regulated
ANP32B	1.49643137813392	12.0293000146685	6.40372857849895	9.1515909450188e-07	2.24897717706324e-05	5.49009832722039	Up-Regulated
SEPHS1	1.25524009089583	9.17445834019874	6.40068873308068	9.22209115890536e-07	2.26199928265798e-05	5.48242580653466	Up-Regulated
ZSCAN16	2.31159334535952	5.90203189719034	6.40020180171515	9.23343528935988e-07	2.26199928265798e-05	5.4811967155227	Up-Regulated
EXOSC8	1.51070962544359	10.4804332717456	6.39840425438614	9.27543607901871e-07	2.2699240968404e-05	5.47665922360392	Up-Regulated
CENPM	3.10200748817593	6.18126744399836	6.3962856009827	9.32518917131125e-07	2.27954348936584e-05	5.471310767916	Up-Regulated
RPP38	1.26607465889458	8.17373339073485	6.39549513324181	9.34382142932507e-07	2.27954348936584e-05	5.46931515134566	Up-Regulated
KIAA1524	2.14204868989832	5.59049903021918	6.39342612443763	9.39276979204328e-07	2.28911046600284e-05	5.46409143824278	Up-Regulated
TRAPPC13	1.55783154689149	7.25298951911665	6.39299662152461	9.40296355056699e-07	2.28922253397758e-05	5.46300700187186	Up-Regulated
HSPBAP1	2.16204295605095	7.34139412878636	6.3910344139022	9.44967754872019e-07	2.29821630393797e-05	5.45805246582647	Up-Regulated
DDX52	2.0082409220843	7.36827027225364	6.38061295360642	9.70176329615188e-07	2.35222751751443e-05	5.43173219603353	Up-Regulated
AURKB	2.50409665575214	4.26070338119695	6.37019713415431	9.96054593382094e-07	2.40258583868309e-05	5.40541563717214	Up-Regulated
PSME4	2.3313882100556	8.50582573868447	6.36692701135609	1.00432314727991e-06	2.42004833788207e-05	5.39715119594219	Up-Regulated
PDCL	1.66714748058443	7.18898936456123	6.36619782548599	1.00617639788348e-06	2.42203239768922e-05	5.39530821497411	Up-Regulated
GOLGA2P7 /// LOC101929479 /// LOC642423 /// LOC727751 /// LOC80154	1.67927906476854	6.30305193154083	6.35874296904398	1.02532376600591e-06	2.46056778866601e-05	5.37646349671604	Up-Regulated
EIF4EBP1	3.84772885391135	7.49011506759581	6.350808841423	1.04610922896156e-06	2.50278706477294e-05	5.35640138606162	Up-Regulated
DUT	1.10302981707004	12.090701381856	6.34952079684356	1.04952377299944e-06	2.50840448103666e-05	5.3531438871567	Up-Regulated
CEP120	1.94712247079753	8.57859996382265	6.34845053687373	1.05236959554895e-06	2.51265260387007e-05	5.3504370504665	Up-Regulated
PRR3	1.55002266877616	8.54823221591274	6.3477155872362	1.05432836817465e-06	2.51477632482063e-05	5.34857819686967	Up-Regulated
CENPL	2.68253206323693	5.77310606612427	6.34283902690545	1.06741947596135e-06	2.53571426622818e-05	5.33624296640261	Up-Regulated
HLTF	1.2462098098788	11.6426412532686	6.33718082016229	1.08281612347707e-06	2.56201973645708e-05	5.32192772128327	Up-Regulated
SFR1	1.98243766236148	7.30179519025387	6.33716830776112	1.08285042012005e-06	2.56201973645708e-05	5.32189606156724	Up-Regulated
PANX1	1.69258239014735	8.51732316298413	6.3248060152504	1.11728079585144e-06	2.61976169061158e-05	5.29060889177286	Up-Regulated
MFAP2	6.55551351742546	7.70114611925248	6.31751837335644	1.13809684069424e-06	2.65797035744261e-05	5.27215814344875	Up-Regulated
CENPE	4.39055272021324	5.27735602610396	6.31709313942615	1.13932355576273e-06	2.65819557385196e-05	5.27108138734337	Up-Regulated
TRIM59	3.50857183419021	6.60691598020954	6.31541437003509	1.14417960699882e-06	2.66687968259646e-05	5.26683032484889	Up-Regulated
UBE2J1	1.22769650228662	9.06859535248682	6.31308872035195	1.15094161001399e-06	2.67468821979338e-05	5.26094076142314	Up-Regulated
BTF3	1.13923616762514	13.1747731442968	6.30629514539196	1.17092792559338e-06	2.7144984800972e-05	5.24373354051826	Up-Regulated
SLC25A15	1.92990073201962	4.74106342279044	6.30609065014542	1.17153497631544e-06	2.7144984800972e-05	5.24321551406883	Up-Regulated
ZBTB5	1.85459066819001	8.35917410307624	6.29924234755079	1.19205011569935e-06	2.75389338123942e-05	5.22586516081436	Up-Regulated
STAG1	2.09022496042687	8.82757009498376	6.29767693342943	1.19679058252522e-06	2.76191229469167e-05	5.22189852690111	Up-Regulated
SPRTN	2.53886319827409	6.92091570567692	6.2973213824093	1.19786994667298e-06	2.76191229469167e-05	5.22099755719443	Up-Regulated
CCNG1	1.6277291158705	11.8998643328296	6.2961712868808	1.20136812799322e-06	2.76653867195256e-05	5.21808312317034	Up-Regulated
EPHB2	2.62595557335414	6.12180243074812	6.29588872974456	1.20222915330195e-06	2.76653867195256e-05	5.21736708189198	Up-Regulated
FEN1	1.93167661945284	9.36910069888184	6.28651700930847	1.23114530419695e-06	2.82478783064428e-05	5.19361354832567	Up-Regulated
CCDC88A	2.35975407203557	6.20086314092775	6.28461316239032	1.23710538130496e-06	2.83569633114328e-05	5.18878706500323	Up-Regulated
ZNF93	1.6911416658389	5.26899619553805	6.28160171874972	1.24659275153226e-06	2.85188407884588e-05	5.18115200226291	Up-Regulated
KIF22	2.21853432167069	6.95332657718528	6.27918759129411	1.25425166773037e-06	2.86661717411884e-05	5.17503073765657	Up-Regulated
XRN2	2.43418715483222	9.18063224195943	6.26706225730052	1.29344898684164e-06	2.94475636713859e-05	5.14427757542497	Up-Regulated
UTP23	2.00980826982485	7.10329810876415	6.26449512980044	1.30190603802791e-06	2.95828272486381e-05	5.13776489947914	Up-Regulated
SETMAR	1.87419159002033	4.72855758143714	6.26396874936128	1.30364705390868e-06	2.95937948009888e-05	5.13642942337353	Up-Regulated
TMEM258	1.14677205137696	12.5732069813502	6.2635675791839	1.3049755216868e-06	2.95953850713887e-05	5.13541160024154	Up-Regulated
RCOR2	4.30846447082386	6.41902161691087	6.26063668578515	1.31472293505605e-06	2.97877206037074e-05	5.12797507781331	Up-Regulated
TUG1	1.49065073383139	10.4107583337687	6.25944753000726	1.31869882723845e-06	2.98490462165484e-05	5.12495762157619	Up-Regulated
POLA1	2.76647608971024	7.37700102587623	6.25776019770703	1.32436132004705e-06	2.99196249038103e-05	5.1206758310255	Up-Regulated
MAPRE1	1.7772111714016	10.4542708743583	6.25303044672572	1.34036581445538e-06	3.02231286906631e-05	5.10867218014627	Up-Regulated
WHSC1	1.25732466920008	7.86265583849411	6.23871174907715	1.39002515074609e-06	3.12828818136331e-05	5.07232026552659	Up-Regulated
BARD1	3.42340250950233	6.39284581313898	6.23793812223188	1.39276080651051e-06	3.13144824546024e-05	5.07035567214861	Up-Regulated
ATP13A1	1.15815058357055	9.15878011235157	6.23328606801336	1.40932682783731e-06	3.15963282526958e-05	5.05854082912729	Up-Regulated
CDK5RAP2	1.34193175072762	7.73080425497926	6.22764084919547	1.42969854273827e-06	3.19897309819802e-05	5.04420101251446	Up-Regulated
LMNB2	2.75406422002122	8.98036832246924	6.22287601600139	1.44712582647084e-06	3.2263048505908e-05	5.03209528785162	Up-Regulated
EWSR1	1.31658514351106	7.51720084149815	6.2199550874972	1.45791556166381e-06	3.23770143335311e-05	5.02467325051813	Up-Regulated
MRPL42	1.73167578670193	9.48422245397162	6.2184986080329	1.46332619616937e-06	3.24665146051994e-05	5.02097207069978	Up-Regulated
LOC80154	1.87855056397016	7.21481092999829	6.2178198027485	1.4658548322379e-06	3.24919641324891e-05	5.01924703767237	Up-Regulated
PNN	1.19650354987914	11.483196661469	6.21676936215018	1.46977660563084e-06	3.25175975646529e-05	5.01657749445752	Up-Regulated
SIAH1	2.04849800990816	9.51809003748848	6.21471976520544	1.47745938724261e-06	3.26568513808004e-05	5.01136845470337	Up-Regulated
PHOSPHO2	1.612648076741	8.17457302182463	6.21340704073489	1.48240146014937e-06	3.27353216336082e-05	5.00803197470964	Up-Regulated
WDR53	1.75531679706116	5.38381359377679	6.20448783841607	1.51642743450727e-06	3.33926408284101e-05	4.98535844685661	Up-Regulated
IRAK4	1.41535979626225	6.32105584792149	6.20161481723987	1.52755577826745e-06	3.36062271218838e-05	4.97805342137008	Up-Regulated
PHACTR4	1.3184794241047	9.00585522017198	6.1927768350323	1.56231138774372e-06	3.42746634486538e-05	4.95557711798349	Up-Regulated
DBF4	3.21350686898158	8.48474986595708	6.18987683089315	1.57388982052587e-06	3.44643769079398e-05	4.94820046789239	Up-Regulated
HK2 /// RP11-259N19.1	2.22858288833518	4.93725424244571	6.18855621577742	1.57919128329884e-06	3.45482982331369e-05	4.94484101404436	Up-Regulated
SLC39A6	2.26507290858848	10.2233053607705	6.18471093331568	1.59473121907766e-06	3.47911770039596e-05	4.93505829492964	Up-Regulated
RP4-595K12.1	1.78735208947672	11.266602755574	6.18041873095849	1.61226074367228e-06	3.50759927564152e-05	4.92413703555295	Up-Regulated
ZZZ3	1.48205364950341	8.41744178803369	6.17845515601025	1.6203451503692e-06	3.51867749274079e-05	4.91914029308888	Up-Regulated
BCL2L11	1.96041438948354	4.82374561241788	6.17669348018661	1.62763331874395e-06	3.5312435784336e-05	4.91465703859846	Up-Regulated
SNX6	1.11990450524556	10.6374416482138	6.1695180995673	1.65766379091784e-06	3.59095603282839e-05	4.89639374232971	Up-Regulated
SMARCAD1	1.81136852588528	9.85120821980292	6.16938881805876	1.65820998879651e-06	3.59095603282839e-05	4.89606464440105	Up-Regulated
NVL	1.76087925730188	6.00333382563336	6.16647677868859	1.67056150245152e-06	3.61437584311453e-05	4.88865139463938	Up-Regulated
PLGRKT	1.95607645870033	8.3610961662889	6.16579269932689	1.67347656908304e-06	3.6173549587955e-05	4.88690980977289	Up-Regulated
CAD	1.20835989368247	5.25664774315184	6.16040953058352	1.6965967849102e-06	3.66396356175556e-05	4.87320347857019	Up-Regulated
PRIM2	2.86424527801978	7.01979668804321	6.15947926826065	1.70062490967126e-06	3.66929326840813e-05	4.87083463983749	Up-Regulated
HNRNPA3 /// HNRNPA3P1	1.27744419870812	11.7543567296409	6.15089182931168	1.73827083806477e-06	3.73339302005545e-05	4.84896386744783	Up-Regulated
PASK	1.67627079118051	6.88666150337711	6.14718384632948	1.75478644748584e-06	3.76199340674312e-05	4.83951828201791	Up-Regulated
RBM12B	1.20381651070122	8.29385679477854	6.13247823045453	1.82186993186199e-06	3.89162007788649e-05	4.80204606116694	Up-Regulated
ZNF691	1.26073294745551	4.75132556805395	6.13023458629533	1.83233135012437e-06	3.9104145818716e-05	4.79632727341507	Up-Regulated
UBALD2	1.0367433618616	8.38497041511274	6.12821907256575	1.84178103718828e-06	3.92701780893871e-05	4.79118959705645	Up-Regulated
VAT1	2.42755082739204	9.279291453839	6.12710185727951	1.84704036236245e-06	3.93466442409783e-05	4.78834159292996	Up-Regulated
HMMR	4.29104494664144	4.99911264071576	6.12615657479461	1.85150220970581e-06	3.94059990659378e-05	4.78593179665125	Up-Regulated
ZNF85	1.79392084026128	5.83619460222325	6.12138141121526	1.87420930137719e-06	3.97927315967716e-05	4.77375737211526	Up-Regulated
NAP1L1	1.27495748150063	12.6910228755412	6.11895965544358	1.88583314705684e-06	3.99699968313404e-05	4.76758229174404	Up-Regulated
TP53I3	2.98120404245546	7.22061419912163	6.11462172889998	1.9068373421161e-06	4.02920041436537e-05	4.75652004698773	Up-Regulated
ETAA1	1.55815466920274	7.95141082470636	6.11162031023439	1.92150897751516e-06	4.0565572830522e-05	4.74886512938299	Up-Regulated
LOC102724275	2.20481179264375	5.22536210006484	6.10884603291399	1.93517214940092e-06	4.08173799189335e-05	4.74178884415432	Up-Regulated
RAD51	2.00439838417735	4.2677029320569	6.10772179725125	1.9407369807393e-06	4.08980755493072e-05	4.73892109739441	Up-Regulated
RPL26L1	1.33777169952724	10.4571294169694	6.10559077728658	1.95132987096318e-06	4.10477423124438e-05	4.73348491158324	Up-Regulated
BCOR	2.65788548621217	6.65826236007963	6.1010769848312	1.97396120452641e-06	4.14496603643322e-05	4.721969063913	Up-Regulated
MED1	1.54325439685829	8.6920562137138	6.10053114889395	1.97671591520828e-06	4.14704771577772e-05	4.72057637986615	Up-Regulated
CCDC167	1.59473625964328	8.70895538539389	6.09663409976013	1.99649710474118e-06	4.18481451954573e-05	4.71063245032742	Up-Regulated
ALMS1	2.04548471155768	8.16965058670777	6.09549313796782	2.00232647883784e-06	4.19329600439076e-05	4.70772086756661	Up-Regulated
NOP2	2.38252425183398	7.91056725354188	6.08512431750367	2.05610058037331e-06	4.29062763524574e-05	4.68125603864482	Up-Regulated
FBL	2.0903409006289	12.2329844617386	6.082684026174	2.06896782959272e-06	4.31365118939376e-05	4.67502626812918	Up-Regulated
KDELC1	2.87219912626644	7.28529440588094	6.07686664258468	2.0999724010924e-06	4.36668001139621e-05	4.66017319691467	Up-Regulated
KDELR2	1.49449160706762	10.5870148458599	6.07210829621923	2.12568284506473e-06	4.41233973082369e-05	4.6480220039002	Up-Regulated
C11orf54	1.40010879283896	9.71841679744433	6.07075755290746	2.13303924283975e-06	4.42370519515918e-05	4.64457232636293	Up-Regulated
CNOT10	1.5870307639793	7.75782579126345	6.06729361545251	2.15202273606327e-06	4.45914279354501e-05	4.63572505432789	Up-Regulated
SMG8	1.23989198971417	8.33019083910028	6.06598122443849	2.15925974504385e-06	4.47019988414975e-05	4.63237280789966	Up-Regulated
SWT1	1.72282330215886	6.25673975898732	6.06330770035985	2.17407900397164e-06	4.49296924564192e-05	4.62554337610875	Up-Regulated
HNRNPF	1.731935289171	10.0141527466323	6.06217664560914	2.18037941806005e-06	4.50203363950274e-05	4.62265395668214	Up-Regulated
LL22NC03-N27C7.1 /// ZNF70	1.95525960984572	6.56779702896934	6.0580672155914	2.20342682541432e-06	4.53901640687753e-05	4.61215502841489	Up-Regulated
ZNF548	2.37783121013433	7.36849929537466	6.05421461192899	2.22525823294376e-06	4.57062210675732e-05	4.60231099839559	Up-Regulated
TMSB15A /// TMSB15B	5.21872887040015	8.84546351073047	6.05383374472313	2.22742836039565e-06	4.57108727572295e-05	4.60133775497063	Up-Regulated
CENPW	4.30025205425187	7.46451832335672	6.04761567211881	2.26316319560046e-06	4.63633031656198e-05	4.58544682723515	Up-Regulated
GMCL1 /// GMCL1P1	1.89593493226826	7.32033355671028	6.04580806247919	2.27366008311972e-06	4.65378049040989e-05	4.58082670549195	Up-Regulated
EXO1	3.9878698527683	5.99071921308018	6.04448343017904	2.28138363215398e-06	4.66147526159837e-05	4.57744087158499	Up-Regulated
SSR4	1.18365162701907	12.0273321541576	6.04162251647955	2.29815571194923e-06	4.67948277347376e-05	4.57012773294023	Up-Regulated
ZFP69	2.0820668571655	5.79840221849816	6.03959708317018	2.31010534854583e-06	4.69568345610207e-05	4.56494987058814	Up-Regulated
ARID3B	2.41649596935264	5.95638411198787	6.03773502474032	2.32114669444902e-06	4.71405250086806e-05	4.56018937167763	Up-Regulated
GTF2H2 /// GTF2H2B	2.29301637138416	8.76113075287744	6.03043611909753	2.36494513795181e-06	4.79885934032362e-05	4.54152645736205	Up-Regulated
KDM5B	1.65633037625314	9.60723941839608	6.02485473835675	2.3990019869653e-06	4.85122345051161e-05	4.52725228312987	Up-Regulated
MARCKS	1.42666750972306	12.9190405909744	6.02270576238619	2.41224698004312e-06	4.86963300228791e-05	4.52175569358536	Up-Regulated
ZFP69B	2.78474165640105	5.05812061241788	6.01685580129331	2.44867952002978e-06	4.93470822211314e-05	4.50679096742766	Up-Regulated
SSRP1	1.76511640694145	10.3376594093438	6.01456550319943	2.46309462453302e-06	4.95246203954133e-05	4.50093143890145	Up-Regulated
SMIM15	1.12721380761505	11.4795722281164	6.01318348502055	2.47183462164809e-06	4.96435581826813e-05	4.49739546451067	Up-Regulated
PSMC3IP	1.69105271732105	6.94545223094799	6.0099810603211	2.49220806724873e-06	5.00100250218051e-05	4.48920129284913	Up-Regulated
ZBTB39	1.75839824468741	5.4780223621426	6.00099582881496	2.55028475150249e-06	5.10882425773727e-05	4.4662061057355	Up-Regulated
CTHRC1	4.29620741966762	8.46073051211929	5.98896850496137	2.63017815393891e-06	5.23901711109622e-05	4.43541562779106	Up-Regulated
MCM4	2.87466901891371	6.92756568060981	5.98886603238389	2.63086963526007e-06	5.23901711109622e-05	4.43515324501125	Up-Regulated
TTF2	2.04165053274117	5.05856285566165	5.98412290190108	2.66307861019059e-06	5.29419127256656e-05	4.4230074859467	Up-Regulated
DNMT3B	2.43164377648845	6.9024884887193	5.98182410335076	2.67883248674098e-06	5.32101202898432e-05	4.41712031280591	Up-Regulated
IQCB1	1.03238751945412	8.43959332166549	5.97717525128126	2.7109808022983e-06	5.37063392295537e-05	4.40521345493082	Up-Regulated
CRLF3	1.30181642752587	9.78727648909036	5.9768924770874	2.71294884789139e-06	5.37063392295537e-05	4.40448914658812	Up-Regulated
SMARCA5	1.65142385445388	10.0709948127652	5.97482422968602	2.72738749133049e-06	5.39467611615732e-05	4.3991912733946	Up-Regulated
SYNRG	1.76538774743838	5.927978133632	5.97244279821326	2.74410901067613e-06	5.41932512112327e-05	4.39309076272383	Up-Regulated
IQGAP2	1.62238801278839	4.58066499707467	5.9721891888714	2.74589587169248e-06	5.41932512112327e-05	4.39244106623503	Up-Regulated
MSH5 /// MSH5-SAPCD1 /// SAPCD1	2.24669208900601	5.22354983106072	5.97206627881338	2.74676228606979e-06	5.41932512112327e-05	4.39212619343359	Up-Regulated
SLC25A13	3.38821906295477	5.60138768325617	5.97058486294284	2.75722686667861e-06	5.43541168906518e-05	4.388330989136	Up-Regulated
LOC730101	2.90764350641786	7.54871748308095	5.96998914281036	2.76144636053116e-06	5.43917047797084e-05	4.38680478033078	Up-Regulated
FTSJ3	1.62059602425768	8.50553372857993	5.96840816521009	2.77267620702555e-06	5.45671958467171e-05	4.3827542532539	Up-Regulated
TRA2B	1.69030924113487	9.82652692964865	5.96685143113269	2.78377907778221e-06	5.47398966147843e-05	4.37876565195628	Up-Regulated
RFC5	1.72992084976893	8.70064842946245	5.96563469313389	2.79248840961275e-06	5.48652818857749e-05	4.37564804579607	Up-Regulated
RSPRY1	1.37036565643509	9.64263985088333	5.96334880348221	2.80892541070799e-06	5.50961699825109e-05	4.3697906829836	Up-Regulated
ZNF320	1.61458862404417	8.71936493547856	5.9591659304653	2.83925725493774e-06	5.55284418954889e-05	4.35907145877874	Up-Regulated
FBXW8	1.06498907749948	6.85398927539464	5.95863918309262	2.84310039170688e-06	5.55284418954889e-05	4.35772149711279	Up-Regulated
NCBP2	1.42454098803284	9.89381508114243	5.95346437368408	2.8811371361592e-06	5.61484040251698e-05	4.34445824253482	Up-Regulated
POLG2	2.10299592527169	7.98650235567237	5.95339232219147	2.88167036560847e-06	5.61484040251698e-05	4.34427355718822	Up-Regulated
LCMT2	1.00298849409182	6.04256898647146	5.95251836871137	2.88814617788146e-06	5.62279981882585e-05	4.34203337241482	Up-Regulated
NEK3	1.94905083517103	4.94518792841824	5.94645997839764	2.93344491588633e-06	5.69684207529436e-05	4.32650245323841	Up-Regulated
ARL13B	1.71636089083934	8.11688306727364	5.93723849828142	3.00378025817833e-06	5.80944935130247e-05	4.30285752755916	Up-Regulated
ACLY	2.11861830235565	10.6423227234305	5.93162264903243	3.04744907180801e-06	5.88410508579139e-05	4.28845473137901	Up-Regulated
AURKA	4.04101117535094	5.98469266119644	5.92394751492755	3.10817329188703e-06	5.99164094086879e-05	4.26876675478735	Up-Regulated
WRAP53	1.47221283424393	7.40606247806418	5.92182172385406	3.12520795260269e-06	6.00970078735161e-05	4.26331298027315	Up-Regulated
SF3B4	1.19270863917398	10.295165680727	5.90815615673788	3.23699633950006e-06	6.20943555565762e-05	4.22824565124383	Up-Regulated
TK1	3.46301553472713	5.04645654236175	5.90606313293366	3.25447215124696e-06	6.23787090896707e-05	4.22287351614813	Up-Regulated
CCNE2	2.96225660943257	6.01421519987214	5.90572142252902	3.25733434272891e-06	6.2382727257572e-05	4.2219964224476	Up-Regulated
AATF	1.35560288439648	9.73879651146825	5.90508153406966	3.26270095596012e-06	6.24346632077056e-05	4.22035394989233	Up-Regulated
BUB3	1.26926792784712	10.1984835756823	5.9044727841558	3.26781473030384e-06	6.24585419535748e-05	4.21879137639074	Up-Regulated
CSNK1G1	1.8533434209221	5.99726761450329	5.89193919870976	3.37492611935395e-06	6.40010431538431e-05	4.18661348495582	Up-Regulated
PPIP5K2	1.4632213019078	10.3637430324476	5.89130144298842	3.38047047546373e-06	6.40111953638937e-05	4.18497584967094	Up-Regulated
APOM	1.27478445630706	5.46804396180623	5.8849567581169	3.43613324337717e-06	6.49354287735986e-05	4.16868231337557	Up-Regulated
CKS1B	2.84032235405283	9.16704842942896	5.88479515234747	3.43756309308318e-06	6.49354287735986e-05	4.16826726219847	Up-Regulated
DCAF17	1.59765884382791	6.28174453442316	5.88384569841377	3.44597581695683e-06	6.50421021373922e-05	4.16582874728386	Up-Regulated
PIBF1	2.53391396682506	8.6282325503921	5.88019361826783	3.47853024959467e-06	6.56039089093564e-05	4.15644838418631	Up-Regulated
ZSCAN9	1.55667379956879	5.3870106083539	5.87870400931256	3.49189781462826e-06	6.58032474394451e-05	4.15262205203327	Up-Regulated
DCLRE1C	1.34033350726357	6.49220244482221	5.87756701222181	3.50213608767983e-06	6.5882384689548e-05	4.1497013612853	Up-Regulated
WDR76	2.45960418518332	5.34627064625095	5.87734534860932	3.50413563198144e-06	6.5882384689548e-05	4.14913194640914	Up-Regulated
RCC1	3.12272221933003	7.07170612036937	5.87539518423548	3.52177724394081e-06	6.61542789321086e-05	4.14412216605751	Up-Regulated
GINS1	2.15068288898675	9.74698939277638	5.8739793108656	3.53464188185753e-06	6.63429431584401e-05	4.1404847573114	Up-Regulated
GEMIN2	1.25156885450442	8.43044938243139	5.86772683449757	3.59202353166399e-06	6.73125174642818e-05	4.12442031327192	Up-Regulated
WDR36	1.75139255814562	7.11639629829731	5.86479983763303	3.61920913995861e-06	6.7606481774064e-05	4.11689905112848	Up-Regulated
MXD3	1.62036122506999	8.217705160175	5.8619328711248	3.64603919771956e-06	6.8053610993626e-05	4.10953145909558	Up-Regulated
SNRPA	1.82996584823707	10.4072441446438	5.86118730253431	3.65304942709917e-06	6.81303857466442e-05	4.10761538627535	Up-Regulated
MGME1	2.10909018921696	8.78422709649482	5.85912893134595	3.67247426215379e-06	6.83765786749764e-05	4.10232527598309	Up-Regulated
ZKSCAN5	1.26754647215467	7.23343697169844	5.85196643151001	3.74088567496725e-06	6.94930089288151e-05	4.08391500562195	Up-Regulated
CCDC15	1.98966430464601	4.06356841350289	5.84959780177772	3.76379204479795e-06	6.98082502441311e-05	4.07782596515603	Up-Regulated
MSANTD3	1.49205388254069	8.78565650385267	5.84836243860388	3.77579520516952e-06	6.99205918387219e-05	4.0746500602235	Up-Regulated
JUP	2.80058965745314	9.25101806891798	5.8473944423046	3.78522762806084e-06	7.00401127905073e-05	4.07216143523475	Up-Regulated
ITGB3BP	2.54376934275907	8.38271388301143	5.84427271940239	3.81580941199958e-06	7.0550476219659e-05	4.06413534479939	Up-Regulated
SPAG5	3.03512944073978	6.44198833408016	5.84109786842236	3.84716829521559e-06	7.10684645544761e-05	4.0559719685187	Up-Regulated
MGC27345 /// RBM28	1.43288434928279	8.53887495713306	5.84082564879814	3.84986919986404e-06	7.10684645544761e-05	4.05527198794175	Up-Regulated
ZCCHC10	1.37340903687321	8.14168118449396	5.83608213318653	3.89724276247966e-06	7.16686157157029e-05	4.04307377948906	Up-Regulated
NT5C3A	1.02493129555695	10.216669467251	5.82605664006032	3.99931878905521e-06	7.32523203123056e-05	4.01728760547691	Up-Regulated
SLCO2A1	3.17566580014031	6.01719407027968	5.81977124379956	4.06469074352666e-06	7.42761436723077e-05	4.00111769677432	Up-Regulated
SLC4A2	3.50863868031885	7.97263020121675	5.81785272954324	4.08485915624209e-06	7.45867372954204e-05	3.9961815642699	Up-Regulated
MND1	3.73604229364	5.64684937193233	5.8161198936893	4.10316268441568e-06	7.48628239038696e-05	3.99172294899638	Up-Regulated
HNRNPH1	2.7560604752019	9.54199509692617	5.81023683887404	4.16592568307894e-06	7.57531018525538e-05	3.97658424455265	Up-Regulated
IRF2BP2	1.85480233984055	10.7633200437444	5.80756570648304	4.19474242467302e-06	7.60616440581805e-05	3.9697099263027	Up-Regulated
CCDC93	1.58528285722586	7.09498504617741	5.80257870250792	4.24908442534655e-06	7.68439164877618e-05	3.95687429961051	Up-Regulated
POLR3C	1.48661195842269	7.67930106959716	5.79218707082149	4.36461981329415e-06	7.88380405292257e-05	3.93012285556727	Up-Regulated
ERCC6L	2.65459405736985	4.67813615838196	5.76127624542876	4.72743706046726e-06	8.44831799301437e-05	3.85050658909487	Up-Regulated
SRSF10	1.15842087689566	10.0440357349537	5.75793274676736	4.76846778903651e-06	8.49582011080005e-05	3.84189113216121	Up-Regulated
CEP78	1.64931170727432	7.43936005475917	5.7525224996106	4.83562593699809e-06	8.5959373232291e-05	3.82794861679218	Up-Regulated
MIR4745 /// PTBP1	2.19235153696894	10.8713127732767	5.74874829513858	4.88304156802682e-06	8.66058609327714e-05	3.81822118037261	Up-Regulated
PRKDC	1.94349836960337	9.69933774343734	5.74247920473645	4.9628426040466e-06	8.77564904977202e-05	3.80206157547676	Up-Regulated
MIIP	1.40254333429606	7.94947405737941	5.72755673198969	5.15814468512364e-06	9.09364667951557e-05	3.76358660484156	Up-Regulated
NDC1	2.56917055333621	7.77687144443004	5.72107643595313	5.24536150924901e-06	9.22665758971715e-05	3.74687402078459	Up-Regulated
USP36	1.88717672643059	6.21960225255728	5.71734865977727	5.29620710467649e-06	9.2952387080434e-05	3.73725897952245	Up-Regulated
TPRKB	1.62716199754369	10.5735001217354	5.71601898044265	5.31446385457393e-06	9.32032519999028e-05	3.73382913706642	Up-Regulated
RWDD4	1.16039038764105	10.3129252994993	5.71196315543936	5.37054524404795e-06	9.39765498880354e-05	3.72336667308331	Up-Regulated
RBM28	2.04525384508186	8.04091890227811	5.71110153554404	5.38253605584663e-06	9.40464212194659e-05	3.72114389784873	Up-Regulated
PHIP	2.09389652260507	7.39922648823637	5.70843214325454	5.4198570603796e-06	9.44879157494496e-05	3.71425721350996	Up-Regulated
SPAST	1.48025317888114	9.67162556380074	5.69757098606887	5.57442634474268e-06	9.66108190322379e-05	3.68623243084371	Up-Regulated
SNRPD1	1.22901665515109	10.7895800010985	5.69735822727333	5.57749831037008e-06	9.66108190322379e-05	3.68568338407584	Up-Regulated
TSPAN4	2.84990964154013	8.39330224245174	5.69672700490915	5.58662243387901e-06	9.6678577189085e-05	3.68405443159095	Up-Regulated
ADNP	1.06127387485213	10.9545690800754	5.69183219085586	5.65788972312442e-06	9.76740787969917e-05	3.67142191656543	Up-Regulated
HNRNPR	1.33647744504974	10.8051137623309	5.68669525660002	5.73367123037623e-06	9.87871648322258e-05	3.65816301644504	Up-Regulated
RRN3	1.50424117543338	9.97051461930138	5.68493130076412	5.75992966179361e-06	9.90557910244036e-05	3.65360972614257	Up-Regulated
NFE2L3	3.69191596502831	5.73860755051768	5.68479938786744	5.76189821079106e-06	9.90557910244036e-05	3.65326921271441	Up-Regulated
BNIP2	1.14431370753867	9.18240940423659	5.68379456020642	5.77691569609699e-06	9.91689805407364e-05	3.65067536682608	Up-Regulated
CDCA5	3.74692204377749	5.91385553828319	5.68153612725157	5.81081333241243e-06	9.96054722679851e-05	3.6448452689239	Up-Regulated
GPR107	1.22869661701011	5.27488757684234	5.6780070635004	5.86418546797984e-06	0.000100301028244327	3.63573446814815	Up-Regulated
GLIDR /// LOC728903	1.83766567255156	8.07578349800267	5.67077161421321	5.97516655015138e-06	0.000101885941279553	3.61705282403018	Up-Regulated
RB1	1.35556728886623	8.15517175933461	5.66993963312167	5.98806329229841e-06	0.000101974853373117	3.6149044878735	Up-Regulated
BRD7	1.13735328125797	8.72462004987301	5.65572051416286	6.2128797097334e-06	0.000105345713780469	3.5781818463172	Up-Regulated
DDX55	1.76019627190882	8.99106845934205	5.6538907372452	6.24242316096673e-06	0.000105558729579224	3.57345538544464	Up-Regulated
OSTC	1.68101812624463	10.8777220926167	5.65383061830921	6.24339624307766e-06	0.000105558729579224	3.57330009019254	Up-Regulated
C19orf48 /// SNORD88C	2.92164363154658	7.86940716192719	5.65326812857904	6.25250810584288e-06	0.000105636843127308	3.5718470941144	Up-Regulated
RP3-486D24.1	1.55334811075579	12.1827021678616	5.65240588934838	6.26650176316944e-06	0.000105797263794845	3.56961976510138	Up-Regulated
RNF138	1.45912993187997	9.81028304865331	5.65054566544739	6.29680007511018e-06	0.000106232528096443	3.56481430807865	Up-Regulated
RP11-209A2.1	1.09386810768143	11.1716643073104	5.64879215350356	6.32549589345751e-06	0.000106640152274074	3.56028433863896	Up-Regulated
PATZ1	2.54919523683768	5.40247554281939	5.64758204934033	6.34537602275387e-06	0.000106898677151236	3.55715809179829	Up-Regulated
KNOP1	1.52147063544113	7.50015857419196	5.64490799168742	6.38953090188391e-06	0.000107565488726203	3.55024949991514	Up-Regulated
MOB1A	1.7855703075467	8.44863989454565	5.64280880771793	6.42441078470523e-06	0.000108075316763017	3.54482584992379	Up-Regulated
CPXM1	4.51740777840541	5.7299775383927	5.64073197827153	6.45910862317234e-06	0.000108581355682464	3.53945971596372	Up-Regulated
CBX1	1.42440131027453	12.9206953218771	5.633243052741	6.58580756367342e-06	0.000110553192207332	3.5201077682128	Up-Regulated
RBM7	1.1777670916389	8.47731413664641	5.62926393015663	6.65414594420932e-06	0.000111461683985694	3.50982416025711	Up-Regulated
MIR7703 /// PSME2	1.17132067711524	10.6342729482141	5.62276352277779	6.76733071809585e-06	0.000113115908904178	3.49302270759751	Up-Regulated
CRYBG3	3.94733526857329	9.07710053662377	5.61682786590133	6.87238090675984e-06	0.000114546175878935	3.47767895233422	Up-Regulated
DCP2	1.3245033272471	6.22144030870561	5.61506980914599	6.90381047102339e-06	0.000114907158285583	3.47313398708429	Up-Regulated
UBE2T	2.64826986607902	8.97859420043778	5.61183423174341	6.9620344852424e-06	0.000115386276972467	3.46476887154522	Up-Regulated
NCAPH	3.56466046834044	5.35031054670755	5.60527555839247	7.08158426724405e-06	0.000116955546908038	3.44781066201431	Up-Regulated
VPS37B	2.17552187385641	10.1145002158417	5.60043985237957	7.17105490702786e-06	0.000118267089273128	3.43530592549526	Up-Regulated
DDX18	1.35651209879024	10.2841078623496	5.59162851590435	7.33703024375995e-06	0.00012066592816276	3.41251738347984	Up-Regulated
SRBD1	2.2936807836063	6.60550163279509	5.59103225597559	7.34840095090233e-06	0.000120768479079889	3.4109751450318	Up-Regulated
KIF20B	2.15072036277753	7.1504026708616	5.589640523494	7.37501068176849e-06	0.000121036637274132	3.40737532892737	Up-Regulated
EXOC5	2.13828869987936	9.55339332863137	5.58766035852891	7.41303903700113e-06	0.000121491186113026	3.40225331720469	Up-Regulated
COL3A1	5.97124152505579	8.77802995072144	5.58370358983677	7.48962181560864e-06	0.000122490212697833	3.392017899993	Up-Regulated
DNAJC10	2.27234836154513	7.594094610018	5.58282003102678	7.50683186664913e-06	0.000122686359860913	3.38973218948501	Up-Regulated
TTC27	1.19457443337035	5.04473840846937	5.57835180711314	7.59447819059395e-06	0.00012394652191977	3.37817256653414	Up-Regulated
FUBP1	1.57818959720253	9.74943345727907	5.57329581223301	7.69490132056534e-06	0.000125237847236717	3.36509111171851	Up-Regulated
AKR1A1	1.12937498404309	10.1652855892731	5.57219660352921	7.71691092216717e-06	0.00012550920544089	3.36224694055008	Up-Regulated
HDGF	1.30222231131492	11.3447772576812	5.56777319174404	7.80612621006526e-06	0.000126784859259886	3.35080087361809	Up-Regulated
C15orf39	1.65475530852939	4.37199277315284	5.56356473819016	7.89197302492208e-06	0.000128090698136727	3.33991012461302	Up-Regulated
SNRPC	1.34534640842013	10.0764345396693	5.56321149229744	7.89922200273605e-06	0.000128119933145067	3.33899594521982	Up-Regulated
CTTNBP2NL	2.09230835027424	8.21418464985077	5.56046336416886	7.95584663896256e-06	0.000128771921028989	3.33188374100093	Up-Regulated
COL4A1	3.10726080003126	9.27845167623135	5.55476947339912	8.07447624922201e-06	0.00013060215435296	3.3171466616751	Up-Regulated
RFC3	2.66223634042511	7.70141613074618	5.54627115782814	8.25486642662739e-06	0.000133244988758698	3.29514813737497	Up-Regulated
KRBOX4 /// ZNF674	1.57116217852158	6.95847011822568	5.53683516446761	8.45993331897546e-06	0.0001360418244312	3.27071826424641	Up-Regulated
ZNF197	1.40514125948637	6.17414990962778	5.53670285420076	8.46284501840485e-06	0.0001360418244312	3.27037568137611	Up-Regulated
CTR9	1.01646707904623	11.0825355644906	5.53434143695722	8.51498231630908e-06	0.000136599832274868	3.26426126792852	Up-Regulated
ZNF24	2.6386757827792	7.76243150708443	5.5287360609075	8.64004483991227e-06	0.000138041151185501	3.24974621759891	Up-Regulated
DSN1	2.44716250018616	6.85476538052448	5.52418416109255	8.74296650616177e-06	0.000139401414435195	3.23795804048296	Up-Regulated
RPLP0	1.08452060674529	13.9625019340358	5.52106499140212	8.814207028435e-06	0.000140347001282826	3.22987968294085	Up-Regulated
AHSA2	1.67769419518431	7.15669091411742	5.52005249412659	8.83745780988006e-06	0.000140622011348281	3.22725731231611	Up-Regulated
DDX39A	2.14011428267866	10.9319484590339	5.5172131044446	8.90299182034844e-06	0.000141377826894635	3.21990303172667	Up-Regulated
ELF2	1.40000637278837	8.34380538375289	5.51602927779536	8.93045962760127e-06	0.00014171831951547	3.21683670154583	Up-Regulated
SUCO	1.25390750328179	10.8689412979105	5.51435577618776	8.96943516758982e-06	0.000142144997487451	3.21250191227534	Up-Regulated
SKP2	3.55665917323825	5.77701473366904	5.51288039319342	9.00393897428185e-06	0.000142595715014923	3.20868019304969	Up-Regulated
RP11-846E15.2	2.68482288867559	7.70095550997594	5.50804987182129	9.11784751608968e-06	0.000144011778296439	3.19616688234785	Up-Regulated
CDK2	3.5615250963531	5.34169777659559	5.50574546202906	9.17269923819313e-06	0.000144757857362847	3.19019700791613	Up-Regulated
CBFB	2.09743481388798	8.25414141640578	5.50399100392745	9.21468373844042e-06	0.000144860248770482	3.18565169365234	Up-Regulated
CCND2	4.40670111870194	7.12061267952206	5.50090004983505	9.28912331710151e-06	0.000145835515468353	3.17764355077536	Up-Regulated
ZNF627	1.01874933014248	6.34115725126123	5.50030060392272	9.30362992337298e-06	0.000145965822907195	3.17609043730102	Up-Regulated
HK2	3.71525268720904	8.32963073269984	5.49690435124653	9.38625218914061e-06	0.000147163919322806	3.16729073066746	Up-Regulated
GART	2.32634688566453	6.11976029091248	5.49662242657041	9.39314390757897e-06	0.000147173856374712	3.16656023931741	Up-Regulated
THAP9	1.32688027882627	5.25422672904895	5.48792085021466	9.60838644124362e-06	0.00015014620088051	3.14401196291924	Up-Regulated
SEC22A	1.35891973291866	7.76690333697367	5.47950607467124	9.8212689748695e-06	0.000153147337045837	3.12220370509553	Up-Regulated
MURC	2.83934946496501	7.29615846484777	5.4793021192923	9.82648743950027e-06	0.000153147337045837	3.12167508337985	Up-Regulated
ANKHD1 /// ANKHD1-EIF4EBP3	1.18326860564986	8.55652704749088	5.4782155738079	9.85433532277702e-06	0.000153382305757925	3.11885889033816	Up-Regulated
PAIP1	1.07669293438946	11.252832776398	5.47650457058252	9.89834944582074e-06	0.000153961231657945	3.11442407592517	Up-Regulated
PRPF40A	1.37837838066948	9.38812139691639	5.47402120587942	9.96258510253694e-06	0.000154551501610464	3.10798712441524	Up-Regulated
POFUT1	1.03901957925368	4.95116480028024	5.47373338798436	9.9700570609653e-06	0.000154565459432948	3.10724107519268	Up-Regulated
ZNF669	2.04503840859938	6.59871587766378	5.46699541468715	1.01466047350219e-05	0.000156992006683056	3.08977464848047	Up-Regulated
RPS17P5 /// RPS17P5	2.17832403910185	9.40126650879576	5.46547489603725	1.01868795258829e-05	0.00015751152708068	3.08583283686404	Up-Regulated
ZNF696	1.2305631176319	4.9345736248503	5.46465563369201	1.02086465976794e-05	0.000157744382841146	3.08370893047831	Up-Regulated
SOCS6	2.37939246183906	6.05384032324018	5.46231435012772	1.02711114745211e-05	0.000158501312111409	3.07763908660754	Up-Regulated
RPL7AP10 /// RPL7AP10	2.49102762093471	6.87315329929765	5.4602658818223	1.03260803670579e-05	0.000159140732681827	3.07232818621735	Up-Regulated
PLOD1	1.31591277943197	8.36072654357826	5.45120644345289	1.0572764054612e-05	0.000162410362531916	3.04883841322969	Up-Regulated
TSN	1.11038892160053	9.59692282343107	5.45055102923277	1.05908396017489e-05	0.000162581831432069	3.0471388906637	Up-Regulated
SPATA5	2.0786300709045	4.75868171723291	5.4479499169013	1.06628831163356e-05	0.000163403629409926	3.04039390032103	Up-Regulated
LOC283278 /// PLEKHA7	1.75886230884294	3.99168841305747	5.44792994537151	1.0663438180087e-05	0.000163403629409926	3.0403421107266	Up-Regulated
BRCA2	2.63167494564015	4.532054639484	5.44596518592799	1.07181869888601e-05	0.000163894877505859	3.03524707397119	Up-Regulated
CSNK1E	1.54016440896426	7.00315348307292	5.44238520835074	1.08186746670881e-05	0.000165216617415959	3.02596303286857	Up-Regulated
TXLNG	1.91700526218788	7.81774148823302	5.44078071977737	1.08640195537469e-05	0.000165479282295997	3.02180190673313	Up-Regulated
NSRP1	1.39434900221481	9.88653482821743	5.43744122971589	1.09590135519468e-05	0.00016681817521986	3.01314084761743	Up-Regulated
PRTG	3.81381330718661	5.63697761043763	5.43120230103891	1.11387348299472e-05	0.000168897979194518	2.99695882612848	Up-Regulated
RPS2 /// SNORA64	1.22085047370726	14.1347639086479	5.42915423223842	1.11983782302412e-05	0.000169692950527586	2.99164637833189	Up-Regulated
HYAL2	1.59968800264246	8.54896545410156	5.42279117654263	1.13857447648776e-05	0.000172073895725105	2.97514032041531	Up-Regulated
AC004941.5	1.59329764837792	8.15378634396567	5.42271955855324	1.13878715252698e-05	0.000172073895725105	2.974954531123	Up-Regulated
AP4M1	1.06816034919555	7.24283004363051	5.42233151769014	1.13994017152698e-05	0.000172073895725105	2.97394788342484	Up-Regulated
SHMT2	2.17036162399257	9.62107093507534	5.41743409509779	1.15459391363921e-05	0.000174035559109727	2.96124259131541	Up-Regulated
TMEM237	1.44384227411938	9.23585719565142	5.4172476043728	1.15515565851809e-05	0.000174035559109727	2.96075876372758	Up-Regulated
EXOSC9	1.52843049824367	8.78135017635728	5.41698312976461	1.15595277808022e-05	0.000174044157713768	2.96007261412667	Up-Regulated
UGDH	1.33808334450316	8.67734223040043	5.41411442492662	1.16463470447291e-05	0.00017523914894302	2.95262991108649	Up-Regulated
SOCS2	3.90960872542104	6.79756774693033	5.41190324941279	1.17137152240476e-05	0.000176010460125388	2.94689291993855	Up-Regulated
RPIA	1.6183288108809	8.96133431224012	5.41169564758282	1.17200604029407e-05	0.000176010460125388	2.9463542784583	Up-Regulated
PAXBP1	1.56829828997842	8.46240033436214	5.40942093533384	1.17898125900889e-05	0.000176585827747685	2.94045222808527	Up-Regulated
ZNF559	1.85999791762407	9.80988961678964	5.40922256472832	1.1795915273051e-05	0.000176585827747685	2.93993751933921	Up-Regulated
KHDRBS1	1.02306634574673	11.130531363363	5.40766540864184	1.18439304806752e-05	0.000177079184389395	2.93589714238658	Up-Regulated
TRIM24	1.8155903801679	9.15824134523159	5.40672701513299	1.18729611538206e-05	0.000177400444990822	2.93346223443894	Up-Regulated
HAUS6	2.61429553727958	7.64743021061064	5.40038955629545	1.20709081092951e-05	0.000179716579339751	2.91701717916684	Up-Regulated
MIR7110 /// PDIA5	4.08341237901342	6.5364813104742	5.40029698314395	1.20738241073563e-05	0.000179716579339751	2.91677695033711	Up-Regulated
YEATS4	2.17526381083303	10.0850263891233	5.39744216034774	1.21640988569671e-05	0.000180806294264352	2.90936848443882	Up-Regulated
DAP	2.01035229053372	7.98286613809719	5.38783038047159	1.24730745994228e-05	0.000184840433792833	2.88442306159936	Up-Regulated
IDH1	1.43035678905079	10.9505309849283	5.382827627953	1.26370096453378e-05	0.000187034104996258	2.87143812223576	Up-Regulated
TDRD3	1.26298295230907	7.59985179927287	5.37744742226869	1.28157387811042e-05	0.000189560090977363	2.85747249490951	Up-Regulated
TMEM99	1.87684342128778	6.76729316868409	5.37586855267899	1.28686705320562e-05	0.000190103890435237	2.85337396429945	Up-Regulated
SMARCAL1	1.47804898862485	8.05515589668263	5.37120350732047	1.3026357785195e-05	0.000192071399618945	2.8412636369536	Up-Regulated
ORC6	1.77729265134058	9.47309896419405	5.37037814063226	1.30544588499887e-05	0.00019224468580716	2.83912093008779	Up-Regulated
PAK2	1.67349171357995	8.61009046766493	5.3699653998404	1.30685342504665e-05	0.000192331532229331	2.83804941876202	Up-Regulated
C17orf62	1.44521669209132	8.84186144751613	5.36813389065291	1.31311776755263e-05	0.000193132605736728	2.83329458990462	Up-Regulated
H2AFY2	2.87163373826635	10.2326317723069	5.36672946314036	1.31794185270387e-05	0.000193587594098545	2.82964844152017	Up-Regulated
NIFK	1.77269532114331	8.81834447204004	5.36432090074744	1.32625668082625e-05	0.000194578319523841	2.82339522126407	Up-Regulated
ZNF678	2.13400888962423	6.44324325959215	5.36249201812652	1.33260564384561e-05	0.000195387902318959	2.8186468614672	Up-Regulated
WDR77	1.94862252694589	8.22667001271608	5.35539684275486	1.35752786257642e-05	0.000198546892239255	2.80022447588956	Up-Regulated
PRIM2 /// PRIM2B	1.58807361494741	4.25079065749348	5.34417954784595	1.39789135309631e-05	0.000204069576921905	2.7710957711862	Up-Regulated
NARF	1.27363421870212	9.24207682668427	5.34264732149772	1.40349790976385e-05	0.000204760941946812	2.76711662065549	Up-Regulated
CEP44	1.8765125282969	8.30250601644215	5.34194677378789	1.40606882159987e-05	0.000205008844056948	2.76529729219693	Up-Regulated
PHF21B	3.69857200838641	6.29057306778938	5.34050910027306	1.41135975513888e-05	0.000205525440999109	2.76156359280546	Up-Regulated
LIX1L	2.26814483858661	8.43723842898187	5.34025272794476	1.41230536367492e-05	0.000205535875884325	2.76089777605654	Up-Regulated
WDR73	1.03023140435644	8.62775583358786	5.33802427830474	1.42055176026827e-05	0.000206352911043787	2.75511025003558	Up-Regulated
LOC100131262	1.70382327908783	5.03346682575995	5.33631938048015	1.42689349640524e-05	0.000207146180546039	2.75068233947601	Up-Regulated
GTF3C2	1.03406195547066	9.82045171290268	5.33154242440831	1.44481478790449e-05	0.000209411249269532	2.73827528611397	Up-Regulated
SMN1 /// SMN2	1.79671116249233	10.3330641381535	5.32521850044349	1.46888908393795e-05	0.000212194923071576	2.72184925390748	Up-Regulated
NSUN2	1.47083919417104	9.15510406284829	5.324846891563	1.47031625567484e-05	0.000212270704118852	2.72088398305393	Up-Regulated
SEC23IP	1.44926667722481	7.05453790526004	5.32257990152998	1.47905298860394e-05	0.000213401031815875	2.7149952835678	Up-Regulated
ZNF677	1.20249293956881	6.32036132184566	5.32000540694055	1.48903826001521e-05	0.000214447041022888	2.70830762726979	Up-Regulated
UBA6	2.22049922735342	7.59020921788261	5.31189316634408	1.52094826062439e-05	0.000218507398859893	2.68723351306141	Up-Regulated
RP11-348P10.2	1.92674192540785	5.64134272822627	5.30892691781718	1.53278743183844e-05	0.000220071266130157	2.67952726142892	Up-Regulated
VASH2	4.77471847284853	5.49169425807372	5.30850574452285	1.53447596882196e-05	0.000220071266130157	2.67843304135142	Up-Regulated
HIST1H4J	2.04409941962081	6.58222712345411	5.30846459925919	1.53464102582472e-05	0.000220071266130157	2.67832614452331	Up-Regulated
CHTF18	1.74790788538315	6.34517161051432	5.30408601385793	1.55230863481174e-05	0.000222333705685156	2.66695014916522	Up-Regulated
MSH5-SAPCD1 /// SAPCD1	1.54442995981453	4.17191371996216	5.3021274808019	1.56027750790722e-05	0.000223302331666293	2.66186151062449	Up-Regulated
IQGAP1	2.24904705371731	7.55732733330118	5.30195764791414	1.56097046202647e-05	0.000223302331666293	2.6614202476041	Up-Regulated
EP300-AS1	2.13231315862119	5.58124190593453	5.29984746121225	1.56960637038987e-05	0.000224264900478913	2.65593745272672	Up-Regulated
KCTD10	1.08027232217892	8.95240750201609	5.29918837447038	1.57231352415631e-05	0.000224432121533261	2.65422495421421	Up-Regulated
FBXO46	1.03711305838524	8.08178581164534	5.29614636353632	1.58486945362436e-05	0.000225759901940265	2.64632077012844	Up-Regulated
KPNA2	1.50311448007885	12.1357349139346	5.29534490885915	1.58819424248316e-05	0.000226096562922027	2.6442382741052	Up-Regulated
XPR1	2.22559683473541	8.7310213107304	5.29190665365304	1.60253755175138e-05	0.000227862624801022	2.63530412689932	Up-Regulated
ATP6V0A2	1.11776016501299	4.07076402619706	5.28933720228539	1.6133416108434e-05	0.000229217206576198	2.62862731478977	Up-Regulated
MDK	3.71093093772339	8.9165207976667	5.28917798545084	1.61401349642905e-05	0.000229217206576198	2.62821357818627	Up-Regulated
CEP192	2.0610515403332	7.62979307030781	5.28836615740626	1.61744374700565e-05	0.000229565733506812	2.62610397287778	Up-Regulated
CCDC138	1.49750900767207	5.47194660642019	5.28683900276106	1.62391640687859e-05	0.000230225288906005	2.62213548130846	Up-Regulated
SMC2	2.62036635870507	7.47723226455668	5.275047471636	1.67477975272411e-05	0.00023670354702263	2.59149170626505	Up-Regulated
ACIN1	1.21444844763262	10.0150552757483	5.27245230521405	1.68618782615853e-05	0.000238172764538116	2.58474691221505	Up-Regulated
PPP1R18	2.81429974258854	8.85577777710798	5.27140320606686	1.6908217347989e-05	0.000238683946932777	2.58202027204003	Up-Regulated
FNBP1L	2.1762751194906	11.6205347843458	5.26521024981037	1.71843871753732e-05	0.000242291617260447	2.56592402389423	Up-Regulated
ZNF217	3.64786672322059	7.3729416123797	5.26299181341059	1.7284417711827e-05	0.000243446521499886	2.56015780326262	Up-Regulated
ZNF618	3.14410894057329	7.59622814037182	5.26293469237786	1.7287001058968e-05	0.000243446521499886	2.56000933109688	Up-Regulated
SYNCRIP	1.81535157180818	9.8723553525404	5.26173129550875	1.73415161642711e-05	0.000244068089258724	2.55688137626428	Up-Regulated
CPSF2	2.19994399791708	8.83439037600335	5.26008567087628	1.74163449516148e-05	0.000244681959720475	2.55260389379749	Up-Regulated
IPO9	1.07793415875735	7.25776388746557	5.25604338205666	1.76015363535428e-05	0.000246988622889391	2.54209646626937	Up-Regulated
RP11-16P6.1	1.54666727685201	4.54773310803909	5.25541755959712	1.76303841807452e-05	0.000247245900514469	2.54046968315389	Up-Regulated
LOC389906 /// LOC441528	2.86426347075984	5.18598627030277	5.24948335290999	1.79063033602244e-05	0.000250816225387586	2.52504364933474	Up-Regulated
CCNT2	1.42696358175838	7.48116302490234	5.24604585589889	1.80681188623491e-05	0.000252781689116434	2.51610745894594	Up-Regulated
RMI1	1.27237172511148	9.72085763855399	5.24101999370997	1.83073579084424e-05	0.000255824386982026	2.503041628172	Up-Regulated
SMEK1	1.58702948077831	9.06128658090599	5.23787186119159	1.8458835757103e-05	0.000257482146699614	2.49485707408102	Up-Regulated
SMO	2.47681472213179	4.94184378374097	5.23670324416666	1.85153863334638e-05	0.000257948365680083	2.49181883222436	Up-Regulated
RALA	1.18032429181931	10.3773964252655	5.23650156833877	1.85251632636134e-05	0.000257948365680083	2.49129450000874	Up-Regulated
NID2	4.09260218501869	6.83009765373827	5.23226781858437	1.87316127574432e-05	0.000260360560773965	2.48028706574067	Up-Regulated
PTX3	3.82296982476393	7.40575714529951	5.23077742222075	1.88048384611125e-05	0.000261069770323756	2.47641205222082	Up-Regulated
RP11-255C15.4	1.5191399169124	5.95634466728556	5.22955034084594	1.8865343269355e-05	0.000261755246612798	2.4732216183228	Up-Regulated
ASUN	1.79180112020122	10.4364198075073	5.22309313707428	1.91869779079211e-05	0.0002657475538507	2.45643223735965	Up-Regulated
SFPQ	1.23066852378429	10.9720257626967	5.22139435177247	1.92725079465044e-05	0.000266492317435243	2.45201507726786	Up-Regulated
CKAP4	1.55737210940691	8.99593130355019	5.22135003928025	1.92747441090802e-05	0.000266492317435243	2.4518998556755	Up-Regulated
TIGD2	1.81368815104166	8.65682776180314	5.22061270061593	1.93119911290445e-05	0.000266850415612732	2.44998261750032	Up-Regulated
YBEY	1.48087115318946	7.93577701270335	5.21945635021758	1.93705506670224e-05	0.000267502413732844	2.44697583642782	Up-Regulated
DDIAS	3.36788491974209	4.4046428560066	5.21583169164698	1.95552700551051e-05	0.000269578453198101	2.43755069874431	Up-Regulated
TNPO3	1.04318433774061	9.46166364253794	5.212858356964	1.97081195742311e-05	0.000271119510318971	2.42981898722364	Up-Regulated
GCFC2	1.66317028968162	7.63865423006285	5.20369678606509	2.01866874842546e-05	0.000276983965142765	2.40599458721477	Up-Regulated
PPP1R10	2.07405380465106	7.69861541036389	5.2029632887598	2.0225504666642e-05	0.000277193134469747	2.4040870778955	Up-Regulated
ZMYM4	1.01614831662645	10.1687115327812	5.19178844671077	2.08262593193447e-05	0.000284762771321133	2.37502489198033	Up-Regulated
SARM1	1.58757882377939	7.02161069433058	5.19016638761852	2.09149402685201e-05	0.000284976049320638	2.37080624454401	Up-Regulated
CARHSP1	1.34098125740334	5.24098249260127	5.19008482573276	2.09194094247678e-05	0.000284976049320638	2.37059411733414	Up-Regulated
ZGRF1	1.0676825055889	4.39442368495611	5.18995219342397	2.09266790193359e-05	0.000284976049320638	2.37024916525099	Up-Regulated
FCF1 /// MAPK1IP1L	1.47822102731608	10.3449702426403	5.18812463272855	2.10271070332003e-05	0.000285023344787784	2.36549598615621	Up-Regulated
MAP4K4	1.53813740848715	10.1714372674134	5.18786094283206	2.10416372781369e-05	0.00028504730289465	2.36481016801497	Up-Regulated
RIOK1	1.40329755064188	9.24190195761263	5.18765277349162	2.10531152788505e-05	0.00028504730289465	2.3642687496984	Up-Regulated
RP4-773N10.4	2.0472042308134	7.90173396357784	5.18621733924518	2.11324336256691e-05	0.000285627916096831	2.36053537218565	Up-Regulated
CDKAL1	3.22578139460943	6.68046646746098	5.18364639345066	2.12752495588627e-05	0.000286898692159021	2.35384858668182	Up-Regulated
ALKBH8	1.64801652696397	5.56649053440172	5.17854867705673	2.1561305265982e-05	0.00029025688451366	2.34058957392293	Up-Regulated
CSRP2	2.68159576947912	11.3488427202724	5.17671562776238	2.16651089503182e-05	0.000291154304167762	2.33582175811302	Up-Regulated
NUP133	1.74592418296664	7.83880605815369	5.17304931975643	2.18742388837106e-05	0.000293461694276729	2.32628541435365	Up-Regulated
SH3BP4	1.27590057855078	5.87162900592401	5.17215950278355	2.19253004230765e-05	0.000293979028135641	2.32397090001578	Up-Regulated
DNAJC14	1.28729451331177	7.69706235239372	5.17186276413049	2.1942355211763e-05	0.000294040062604126	2.32319904643997	Up-Regulated
KIAA0586	1.2212968190511	5.76508185304241	5.17126671689025	2.19766528250413e-05	0.000294331959646538	2.32164865026714	Up-Regulated
BMPR1A	1.34280064069627	7.9645291970754	5.16381511215424	2.24100098781112e-05	0.000299113854888433	2.30226558256422	Up-Regulated
GTPBP8	2.2856199542941	7.71622468087572	5.16223796489557	2.25028272170976e-05	0.000300012182818424	2.29816300581734	Up-Regulated
TMEM68	1.85096226943604	6.96060897031766	5.16185262120863	2.25255639488272e-05	0.000300145163143636	2.29716061928116	Up-Regulated
NUP160	2.24213934007033	5.51649584986055	5.16040863828829	2.2610970088584e-05	0.000300942158768149	2.29340439640537	Up-Regulated
NUP62	2.0607098681215	7.24584429286962	5.16000698993447	2.26347839117347e-05	0.000300946167093434	2.29235958568916	Up-Regulated
PDIA4	1.73092701897381	9.13757096069503	5.15547355785087	2.29053275952429e-05	0.000304343217166623	2.28056656973311	Up-Regulated
NSMCE4A	1.33358992366748	7.02745369072641	5.15138997216189	2.3151808601763e-05	0.000307271012808275	2.26994350165485	Up-Regulated
ZNF2	1.31931920269735	5.88193967214828	5.14565364928471	2.35025588295198e-05	0.000311048496653149	2.25502059287846	Up-Regulated
TTC26	1.71728898092032	4.36378711339378	5.14420503767588	2.35919768172007e-05	0.000312056305279486	2.25125199215611	Up-Regulated
PHF3	1.10190188006897	9.08679165728952	5.14357412202009	2.36310280083738e-05	0.000312397142608733	2.2496106398137	Up-Regulated
MIR4647 /// SLC35B2	1.38945257980579	9.2545474540386	5.14122725376159	2.3776861321779e-05	0.000313619867956028	2.24350512127846	Up-Regulated
CNTRL	1.38144713258431	5.68397269229339	5.13588534031229	2.41121884348306e-05	0.000317686525271902	2.22960754367965	Up-Regulated
FPGS	1.70714448916366	6.05748924600735	5.13538388761099	2.4143909143593e-05	0.000317748436059888	2.22830294029293	Up-Regulated
IL10RB	1.61542149961383	7.58257139857414	5.1326699013476	2.43163189326306e-05	0.00031965969181532	2.22124204869486	Up-Regulated
PTBP3	2.46039519299608	5.88102086908369	5.12958095427601	2.45140552998219e-05	0.000321719616373443	2.21320552274525	Up-Regulated
CKS2	2.93495203155317	10.0781627388157	5.12935617420998	2.45285073491288e-05	0.00032172974670207	2.21262070701986	Up-Regulated
DUS4L	1.84226506634215	6.74111025356298	5.11094883986488	2.5741533463981e-05	0.000335480334336176	2.16472793884375	Up-Regulated
FIGNL1	1.52325083082277	7.97628862148123	5.10307809664972	2.62784440390705e-05	0.000341257010994401	2.14424850520756	Up-Regulated
PAPOLG	1.88682134125487	5.53364656131781	5.10187748875062	2.63613283594743e-05	0.000342144437283729	2.14112450758414	Up-Regulated
GLYR1 /// SEPT6	4.05135517161915	7.32103232657141	5.09846216866215	2.65985455301084e-05	0.000345032870257634	2.13223772685876	Up-Regulated
RAD1	1.21316509039053	9.15898820958183	5.09671899826027	2.67204462541007e-05	0.000346423073320805	2.12770189680738	Up-Regulated
DNA2	2.68985343550804	6.52848094840763	5.09323356903582	2.69658701309774e-05	0.000349412305091089	2.11863252923176	Up-Regulated
LOC101927365	1.91059489364457	5.16113233108416	5.08666938748474	2.74342493696062e-05	0.000354894761647084	2.10155172562887	Up-Regulated
BORA	3.04021279661224	5.04236221836755	5.08576070665816	2.74997281741262e-05	0.000355546238152337	2.0991871999316	Up-Regulated
GNL3	2.10331480071954	7.86700228048777	5.08322815998846	2.76830513526686e-05	0.000357523339764997	2.09259709518852	Up-Regulated
10-Sep	3.08408042392439	8.3055997830196	5.08087691357419	2.78543498521851e-05	0.000359340976315793	2.08647872107314	Up-Regulated
SHQ1	1.63216955978626	8.52172545968096	5.07230518797197	2.84879055463544e-05	0.000366709667563854	2.06417319420078	Up-Regulated
ZNF501	2.1373661830794	6.89093156770097	5.0565987362058	2.96866147243462e-05	0.000380059774135641	2.02330037743172	Up-Regulated
TOPBP1	1.28774178698172	10.6312209392281	5.05393335086844	2.98950072219948e-05	0.000382311462668229	2.01636413367816	Up-Regulated
SLC35F2	3.2438835060934	6.31823433246796	5.05093149799022	3.01314661736141e-05	0.000385125989929922	2.00855224902296	Up-Regulated
ABCC1	1.8824156434967	6.84877701224287	5.05043077417935	3.01710910974166e-05	0.000385213746161262	2.00724918461251	Up-Regulated
ZBTB26	1.60479907199968	6.77410688256367	5.04619258733809	3.05085843993571e-05	0.000388889370137713	1.99621985072319	Up-Regulated
FAM161A	1.44519970380662	5.57220425494577	5.04384176998214	3.06974157225881e-05	0.00039065652908105	1.99010212378821	Up-Regulated
RAE1	1.0551681418824	9.26393573274338	5.04225884308637	3.08252264652033e-05	0.000391863608653325	1.98598273134675	Up-Regulated
SLC37A4	1.41199626091518	5.45899051566837	5.03988922922704	3.10175564322775e-05	0.000393457870644176	1.97981605815313	Up-Regulated
PPIL4	1.63802123890462	9.36321259591478	5.0361105571594	3.13267489773284e-05	0.000396524479251243	1.96998242417646	Up-Regulated
SHFM1	1.34617052265241	10.0989489143277	5.03569613083099	3.13608474983685e-05	0.000396742555926105	1.96890391683422	Up-Regulated
DDX21	1.59532374296831	10.9542738884401	5.03296927664688	3.15861412379956e-05	0.000399377886900635	1.96180751306755	Up-Regulated
C10orf25	2.43659230234316	5.89228165133336	5.02717241919514	3.20704943876315e-05	0.000405284195060891	1.94672163740132	Up-Regulated
MAGOH /// MAGOHB	1.57060250841194	9.90206053096735	5.0269507319396	3.20891646765103e-05	0.000405302349550037	1.94614471216614	Up-Regulated
PCGF6	1.52851359049478	8.22276890130691	5.02367806616333	3.23660586264667e-05	0.000408142073339005	1.93762782498073	Up-Regulated
TLK2	1.38760414123535	6.27642991807726	5.01993791935996	3.26854439628919e-05	0.000411728050947666	1.92789433458597	Up-Regulated
ZNF606	1.62043654497931	6.03771393387406	5.01290071610164	3.32949804786042e-05	0.000416506037710539	1.90958044015442	Up-Regulated
RAD18	1.63448695928702	4.85998093509543	5.01042448888976	3.35121655655026e-05	0.000418555023775619	1.90313620602629	Up-Regulated
LOC101929112	1.88635282828137	5.81548689226064	5.00445660877163	3.40414590068739e-05	0.000423815263591138	1.88760515998025	Up-Regulated
HMGB1P4 /// HMGB1P4	1.18151429286449	10.4472338934167	5.00198479479134	3.4263135238236e-05	0.000425971442803126	1.88117242104547	Up-Regulated
KIF18A	3.14997652340558	5.17959591586894	5.00191979346449	3.42689841731233e-05	0.000425971442803126	1.88100325930009	Up-Regulated
BCLAF1	2.0856064308183	9.3082178479523	5.00146654447563	3.4309796190416e-05	0.000426253453146437	1.8798237082742	Up-Regulated
MIER3	1.71441310641552	8.66208214360827	4.9952963862194	3.4870254431252e-05	0.000432431191455986	1.86376629955093	Up-Regulated
MYBL2	3.08494470966147	5.78929272142784	4.99516952327822	3.48818737613536e-05	0.000432431191455986	1.86343614817311	Up-Regulated
GMCL1	1.18168840595319	8.79451459719811	4.99482178909006	3.49137425352996e-05	0.000432431191455986	1.86253119593545	Up-Regulated
DLEU2	1.83702075268448	5.90283291558997	4.99135459524664	3.52331029316212e-05	0.000435653057174484	1.85350809589929	Up-Regulated
SLC1A5	2.55887396486236	7.2393879308295	4.99115118941925	3.52519292621988e-05	0.000435656790535151	1.85297874896503	Up-Regulated
ZNF277	1.29742393826087	6.19195822465894	4.9895867469453	3.53970648808684e-05	0.000436761894999089	1.84890741925323	Up-Regulated
SET /// SETP4 /// SETSIP	1.54475337342239	12.1224508612571	4.98583001699059	3.57480359988563e-05	0.00044086120116471	1.83913087078434	Up-Regulated
GANAB	1.17467122296102	10.6239370024253	4.98517451304092	3.58096331006328e-05	0.000441389387453188	1.8374249851782	Up-Regulated
UBE3A	1.38596993905526	10.1513212646149	4.98120454357002	3.61849700871329e-05	0.000445315607801775	1.82709355114845	Up-Regulated
RPL29P7 /// RPL29P7	2.91975568717341	6.88223896628381	4.97450175141294	3.68276605916711e-05	0.000451570866420709	1.80965035071834	Up-Regulated
ALG11 /// UTP14A /// UTP14C	1.56747121707026	8.60917471007882	4.97344305534815	3.69302149060025e-05	0.000452592388827185	1.80689523880009	Up-Regulated
TMA16	2.90278957425119	8.21742115622522	4.97121181215141	3.71472914434282e-05	0.000455015625086742	1.8010887484435	Up-Regulated
WRN	2.61985118425489	6.47916106759112	4.97092732517668	3.71750609082688e-05	0.000455118731098732	1.80034841344154	Up-Regulated
ZNF35	1.48257272923953	6.91715834922424	4.97013710725984	3.7252305328739e-05	0.00045573810993835	1.79829199082741	Up-Regulated
CDC25A	2.38894400336903	4.14943778792854	4.96922606407315	3.73415603933657e-05	0.000456207177834376	1.7959211422088	Up-Regulated
PBRM1	2.06906748919185	7.27995258954	4.96548750821136	3.77100798102928e-05	0.000460091260995218	1.78619217112978	Up-Regulated
GMEB1	1.24055593985098	7.23656110933615	4.96540583414449	3.7718171238999e-05	0.000460091260995218	1.78597962868699	Up-Regulated
PGGT1B	1.86726780311733	7.05254599488812	4.96226553767623	3.80306041733001e-05	0.000463421631579104	1.77780758348346	Up-Regulated
DDAH2	3.53330228053406	8.79767686087735	4.96032924338788	3.82245417617651e-05	0.000465061962314118	1.77276875906858	Up-Regulated
DONSON	1.58182157961112	9.36817124187538	4.95825864959802	3.84330286002225e-05	0.00046687394970043	1.76738046976251	Up-Regulated
HAUS5	1.99889324246408	6.13003096299243	4.95673472402969	3.85872001653989e-05	0.000468263041016435	1.76341478651033	Up-Regulated
METTL21B	2.96278944160943	5.44557013073412	4.9535319076893	3.8913245884969e-05	0.000471668781135326	1.75508020249285	Up-Regulated
CSTF2	1.28988766971496	6.23410852586618	4.95338744587676	3.89280170160587e-05	0.000471668781135326	1.75470427575	Up-Regulated
PGLS	1.19163451599918	7.03687520282259	4.95245361902555	3.9023636019684e-05	0.000472478193672649	1.75227422161853	Up-Regulated
TEX10	1.08847245941494	6.67527471681027	4.95136043503998	3.91358717461874e-05	0.000472968875501971	1.74942948696501	Up-Regulated
GSTP1	1.27793301517926	10.4771866451729	4.94914727734195	3.93640859860087e-05	0.000475482575356422	1.74367032828178	Up-Regulated
NFATC3	1.30706309815117	7.02472469607171	4.94847995006981	3.94331603728181e-05	0.000476072415630357	1.74193379168905	Up-Regulated
HN1	1.53812568681171	11.9527170733333	4.94705581116824	3.958097844597e-05	0.000477366897996063	1.73822787021905	Up-Regulated
NAA16	1.4369415806789	7.32103705700533	4.94580691420574	3.97110646829269e-05	0.000478690322507983	1.73497797838268	Up-Regulated
CRADD	1.18743937706375	7.11710004976584	4.94533257434023	3.97605846442246e-05	0.000479041716015817	1.73374364948053	Up-Regulated
LOC100287590	1.88138392828648	7.55077961737236	4.94305412149074	3.99993144110753e-05	0.000481424706407201	1.72781467411585	Up-Regulated
DCAF7	1.88331180813524	9.06820689176499	4.94251817941021	4.00556774297455e-05	0.000481856481735424	1.72642005465816	Up-Regulated
FGF14-AS2	2.11074494754566	4.76548781218352	4.94174108416886	4.0137543138851e-05	0.00048259444761733	1.72439791434853	Up-Regulated
WDR89	1.14411468672077	6.10408265960233	4.93983543832229	4.03390108590029e-05	0.000484274046647284	1.71943910379307	Up-Regulated
KIAA1211	2.79322584563609	9.7607723283179	4.93941971839599	4.03830959775227e-05	0.000484433716504903	1.71835733446926	Up-Regulated
GNL2	2.26556659440848	9.53393929354611	4.93697223907672	4.06436209097922e-05	0.000486655611215212	1.71198863209466	Up-Regulated
SF3A2	2.67921037112964	8.20768299809209	4.93680440750386	4.06615475821877e-05	0.000486655611215212	1.71155191134171	Up-Regulated
C19orf40	1.27397677020569	4.83647602641206	4.93313358996338	4.10556299379251e-05	0.000490768522171108	1.70199999940849	Up-Regulated
MRPL3	1.05742934814983	12.1453065806783	4.93302081804438	4.10677970759733e-05	0.000490768522171108	1.7017065550125	Up-Regulated
PDS5A	1.26530406594535	8.3240041484231	4.93071381661804	4.13174982414424e-05	0.000492524627299309	1.69570351878514	Up-Regulated
LSM7	1.47385338344864	11.8002753028817	4.93019938039631	4.13733861689594e-05	0.00049272612271192	1.69436491337097	Up-Regulated
UCP2	3.20383475309882	8.14180201463739	4.92902155003675	4.15016303411593e-05	0.000493945011317502	1.69130011066151	Up-Regulated
UTP15	2.09705802319096	4.89973468545042	4.9255969431314	4.18767763548228e-05	0.000496866825341586	1.68238909904435	Up-Regulated
CLGN	3.32795442070056	8.30473867659706	4.92555405348604	4.18814961657096e-05	0.000496866825341586	1.68227749856689	Up-Regulated
PIGC	1.56581770953009	8.41224952980324	4.92543125116819	4.18950129540082e-05	0.000496866825341586	1.68195796239253	Up-Regulated
GPX7	3.95684445034184	5.90784695053624	4.91882131482406	4.26290566642698e-05	0.000504554682753044	1.66475887848092	Up-Regulated
FOXD1	3.81352020629351	6.95937323341317	4.91605283903846	4.29403190932539e-05	0.000507983110882869	1.65755542215012	Up-Regulated
SNAPC1	1.97336527506509	8.65487802764516	4.91142096777888	4.34661888123646e-05	0.000513945615127799	1.64550367064007	Up-Regulated
ZNF140	1.42934737527551	9.53678326809521	4.90884805248844	4.37610837454361e-05	0.000516653196548778	1.6388092559094	Up-Regulated
MARCKSL1	1.08533142355791	13.1427696866427	4.90408396678254	4.43124255706446e-05	0.000522899962152744	1.62641387908516	Up-Regulated
NUP155	1.90172520057827	7.78821629653742	4.90255698689419	4.44906105976925e-05	0.000524362782321831	1.62244098173606	Up-Regulated
ZNF764	1.29702018289005	4.77383677164714	4.90077037766561	4.47000041075496e-05	0.0005258902934474	1.61779261610939	Up-Regulated
CHSY1	1.4215896107792	10.933079723468	4.8965006058525	4.52044387258587e-05	0.000530762850701321	1.60668376455873	Up-Regulated
CNOT6	1.17085272429554	10.4476020928109	4.89523386802486	4.53551869119617e-05	0.000532267108680397	1.60338808156024	Up-Regulated
CEP70	1.53967443395543	7.47458222733277	4.89152949723621	4.57989233011968e-05	0.000537206522791793	1.59375050624649	Up-Regulated
GRN	1.38210621420334	8.9077558268899	4.88638747117301	4.64220938329285e-05	0.000543973494151874	1.58037291906806	Up-Regulated
PXDN	4.00258975808137	6.36190007841636	4.88429542726466	4.66780577110513e-05	0.000546700478709415	1.57493032389518	Up-Regulated
SMS	1.02569860653679	12.0419684097437	4.87930470093153	4.72944051091503e-05	0.000552543377723297	1.5619468589075	Up-Regulated
E2F3	2.55167513496215	7.67536768762827	4.87530499025238	4.77942458497654e-05	0.000557552119987491	1.55154180160961	Up-Regulated
FANCL	1.49699883222059	10.5172689723053	4.8747689332569	4.78616375458662e-05	0.000558061473378127	1.55014729299749	Up-Regulated
BCS1L	1.11200709789666	8.9045567558299	4.87230371207045	4.81727867121562e-05	0.000560821734803053	1.54373427722361	Up-Regulated
TMEM209	1.29672621018486	7.60427813013231	4.87210867694655	4.81974895224624e-05	0.000560821734803053	1.54322691767596	Up-Regulated
FZD2	2.43467989653543	5.11896113015006	4.87149942418556	4.82747382067406e-05	0.000560821734803053	1.54164202640453	Up-Regulated
S100PBP	1.48359667709449	7.74451424555523	4.87068170803175	4.83786135202018e-05	0.000561583530487713	1.53951485398457	Up-Regulated
CCDC97	1.58310059192133	6.43395977255739	4.86898734114889	4.85945640438474e-05	0.000563812016370599	1.53510723255134	Up-Regulated
ATP7A	1.65447265691487	6.05081119720501	4.86777966562347	4.87490740718547e-05	0.000565325800799742	1.53196568767351	Up-Regulated
GTF2IRD2	1.37095308657045	6.16384361277555	4.86741499331059	4.87958269446645e-05	0.000565589087276797	1.53101706455689	Up-Regulated
TDP1	1.25479002476777	5.40842554958432	4.86245442002763	4.94362781620141e-05	0.000572166530420398	1.51811332501372	Up-Regulated
MAPK7	2.15810570810355	6.62378179291148	4.8605521819007	4.96841009937233e-05	0.000574187069862597	1.51316521701213	Up-Regulated
ITFG3	1.32940662857753	7.83150723932211	4.85753759737104	5.00793915723601e-05	0.000577619975968006	1.50532379474568	Up-Regulated
TMOD1 /// TSTD2	1.08302414173134	9.79675891598883	4.85681482480542	5.01746332201026e-05	0.000578209522812718	1.50344376936428	Up-Regulated
SNF8	1.11393004440274	9.95489707078136	4.85677658921224	5.017967667577e-05	0.000578209522812718	1.50334431386728	Up-Regulated
6-Sep	2.64754567863114	6.12303393956565	4.85421003384289	5.05193812814069e-05	0.000580985236663143	1.49666844452391	Up-Regulated
ZNF354A	1.46527855900118	8.00842393998092	4.85385212670415	5.05669359037413e-05	0.000581247897646231	1.49573750109425	Up-Regulated
NUPL1	1.70970400060184	7.67614068971903	4.85012029928696	5.1065457958054e-05	0.000585832897686593	1.486030871981	Up-Regulated
MTFR1	2.56180920569725	7.32098150057067	4.84956085510501	5.11406153686959e-05	0.000586286454152404	1.48457575724789	Up-Regulated
MAD2L2	1.59301456958379	9.36818279585557	4.8494549773437	5.11548517697395e-05	0.000586286454152404	1.48430036974803	Up-Regulated
MGAT2	1.42713774305023	8.34962812928669	4.84529299695589	5.17176310985958e-05	0.000591583291914774	1.47347524271509	Up-Regulated
ZMYM1	2.32956410991859	6.60860902553396	4.84460249677394	5.18115979169182e-05	0.000592370033937814	1.47167931315196	Up-Regulated
C7orf49	1.9287712529334	6.32514538130479	4.84327729278541	5.19924178111009e-05	0.000593859971870554	1.46823260038388	Up-Regulated
HES6	3.48599085922074	9.87254398382577	4.83899150294727	5.25815391647362e-05	0.000600006132011774	1.45708595040724	Up-Regulated
C21orf91	1.21648035901304	6.35284599911202	4.83076084193495	5.37317337316152e-05	0.000611351192017478	1.43568032772829	Up-Regulated
METTL2A /// METTL2B	1.31194093326077	9.48971333654166	4.82904056432036	5.39752995654598e-05	0.00061352880385717	1.4312065433175	Up-Regulated
ARID4B /// RBM34	1.47432288375555	9.83018700870467	4.82669033246827	5.43098457178271e-05	0.000615857178537267	1.42509458685464	Up-Regulated
ZNF155	1.23953406140695	5.46320864202554	4.82668174526205	5.43110718720253e-05	0.000615857178537267	1.42507225538187	Up-Regulated
FASTKD3	1.36096441397738	9.83044783143513	4.82091073302245	5.51414072199285e-05	0.000624971380722062	1.4100647903257	Up-Regulated
SOX12	1.41739158214826	6.56491745581189	4.81823924883076	5.55300738281958e-05	0.000628467890419398	1.40311786030662	Up-Regulated
NIP7	2.07401198343513	8.324227729452	4.80954775394753	5.68136546584407e-05	0.000640836225543025	1.38051757502119	Up-Regulated
TTC13	1.01748156246276	8.92984603232971	4.80804357358424	5.70387919623059e-05	0.000642561887287304	1.37660646355393	Up-Regulated
EYA2	4.46094137952218	7.12630079606924	4.80379130297933	5.76800911878027e-05	0.000649052815576432	1.3655501568654	Up-Regulated
AAAS	1.70645328097873	6.10348272127379	4.80339896413027	5.77396236174187e-05	0.000649411988634363	1.36453005991691	Up-Regulated
NAF1	1.59280657799414	9.27279110504276	4.80287720278665	5.78188895676447e-05	0.000649992660063034	1.36317346483567	Up-Regulated
RP3-522P13.2	1.58222214443231	8.29273917743699	4.79966380130691	5.83094763600156e-05	0.000654852370111241	1.35481866719509	Up-Regulated
BRAT1	1.23373475916245	7.70007832845052	4.79949924906962	5.83347102382452e-05	0.000654852370111241	1.35439084037335	Up-Regulated
LOC284926	2.34867438023386	5.69136760068038	4.79757890014974	5.8630002725948e-05	0.000657853246235136	1.34939808632946	Up-Regulated
TGFBI	4.01329717532221	9.25386278652196	4.79100688232512	5.9651952169407e-05	0.000667727087634514	1.33231204529056	Up-Regulated
ACTBP9 /// ACTBP9	2.0677965683615	8.54390087572472	4.7902442772218	5.97716859523168e-05	0.000668749053390384	1.33032948118834	Up-Regulated
TMEM133	2.79452398129797	7.4420806612661	4.78623514528106	6.04051123528447e-05	0.000674552436996298	1.31990707915377	Up-Regulated
VANGL1	2.37789575913372	4.86604817708333	4.78203884964168	6.10753070880348e-05	0.000680421161580485	1.30899855479085	Up-Regulated
ELMOD2	1.9858861129528	5.32337969974889	4.78165042501211	6.11377178261408e-05	0.000680793962043172	1.30798884456924	Up-Regulated
ABCB10	1.28749886307061	9.54056822223428	4.78099004260748	6.12439723394943e-05	0.000681331949612218	1.30627218889094	Up-Regulated
COL1A2	5.11808814919332	8.84508462076488	4.78078805466845	6.12765087805169e-05	0.000681371599763686	1.30574712608969	Up-Regulated
SMC3	2.58928231715116	9.29441391326109	4.77852926218444	6.16415380300522e-05	0.000684136711368932	1.29987552240216	Up-Regulated
ARHGEF1 /// LOC100505585	1.20367340885736	5.05706696058988	4.77720490793957	6.18565697142255e-05	0.000686199437046772	1.29643300106243	Up-Regulated
KDELR1	1.89212843203077	9.08783915013443	4.77291772958298	6.25578283036656e-05	0.000692998118721435	1.28528924850599	Up-Regulated
SLC35A3	1.49696228758701	8.38246219671639	4.77056182525125	6.29465674048958e-05	0.000696320494933368	1.2791657092627	Up-Regulated
SEMA3A	2.83666718759308	5.01513174760816	4.76585068905921	6.37311991810529e-05	0.000703346007667762	1.26692083791027	Up-Regulated
SMAD5	1.82997300557321	8.43143501857344	4.75798545292345	6.50630073824873e-05	0.000716027986720326	1.2464794345144	Up-Regulated
ZNF644	1.94240755484253	9.46441395554196	4.75433691014095	6.56902282223069e-05	0.000722592510445375	1.23699763810661	Up-Regulated
AFAP1	1.64489469174985	8.12949728213547	4.75124223175929	6.6226973054888e-05	0.000728156125434716	1.22895552627012	Up-Regulated
DDOST	1.11905425825928	11.2527193297084	4.75029539427197	6.63920685310905e-05	0.000729289429105178	1.22649504548331	Up-Regulated
ZNF625 /// ZNF625-ZNF20	1.38981125443069	8.50866659449615	4.74249778799068	6.77674493933033e-05	0.000743355818484938	1.20623297934358	Up-Regulated
FLVCR1	1.66938011817682	9.43817038202482	4.74182727828273	6.78870395939368e-05	0.000744023216440794	1.2044907480461	Up-Regulated
PARP4	2.04604798693023	6.88749514816556	4.74180192952584	6.78915648644419e-05	0.000744023216440794	1.20442488290828	Up-Regulated
HNRNPUL1	1.82245947644601	10.2714946731128	4.7363926692069	6.88641622157156e-05	0.000752577772764498	1.19037014892227	Up-Regulated
ABL1	1.47427274417253	10.2208492451735	4.73176905108703	6.97065374389388e-05	0.000760257324950042	1.17835746203438	Up-Regulated
TANK	1.20281502218807	8.11492835150825	4.7317000237183	6.9719191267314e-05	0.000760257324950042	1.17817812625798	Up-Regulated
FAM96A	1.07035793728297	11.2513225539722	4.72283069451894	7.13643394278554e-05	0.00077438274937608	1.15513655949431	Up-Regulated
CYP20A1	1.73411102128704	5.94659771284776	4.72259305368516	7.14089487158815e-05	0.00077438274937608	1.15451922980986	Up-Regulated
XRCC4	1.86956646406052	5.42710687561454	4.7187723202521	7.21300061284277e-05	0.000780291391043405	1.14459420854397	Up-Regulated
AAMDC	1.07587470094102	6.98253253785017	4.71706901722406	7.24537990344894e-05	0.000783433768134769	1.14016974097174	Up-Regulated
CDK12	1.13583531431642	6.94847740100081	4.71517877946695	7.28148291787396e-05	0.000786614218018189	1.13525981115764	Up-Regulated
LOC441155 /// ZC3H11A	2.21687899321512	6.28406800949034	4.7092179321993	7.39651552100051e-05	0.000796753021076931	1.1197772005254	Up-Regulated
ASF1B	2.97989603179732	5.06817614394451	4.70739107047883	7.43213274964872e-05	0.000799949189959902	1.11503238711439	Up-Regulated
CDH2	1.04458785046679	10.8666301355767	4.6986175687262	7.60558789243406e-05	0.000816377070078796	1.0922470811515	Up-Regulated
CNTLN	1.91881391903414	4.45722238778741	4.69633422825297	7.6513901189349e-05	0.000820918762851783	1.08631756654442	Up-Regulated
IVNS1ABP	1.41649325169249	10.8158375095111	4.69483114456806	7.68169130679204e-05	0.00082379396330659	1.08241437366409	Up-Regulated
ING3	1.05496187480186	7.06826980548958	4.68904934792923	7.79937072955232e-05	0.00083498713092273	1.06740104239296	Up-Regulated
TIPIN	2.46931603126276	7.27190439985613	4.68900566172468	7.80026671756628e-05	0.00083498713092273	1.06728760915016	Up-Regulated
RTKN2	1.34703429062122	3.79295410867908	4.68880606768111	7.80436162690569e-05	0.000835045390089027	1.06676935493473	Up-Regulated
PMF1	1.27509794214451	8.63488290208521	4.68812826485006	7.81828360087606e-05	0.000836154587200561	1.06500942297124	Up-Regulated
MINPP1	1.19483644572737	9.40713061422968	4.68794233450161	7.82210691993121e-05	0.000836183229740646	1.06452665321288	Up-Regulated
RMND1	1.47641326887674	8.13685611573103	4.68636778027822	7.85455976351879e-05	0.00083927095192383	1.06043836200613	Up-Regulated
DACH1	4.63773431383186	9.86587516041613	4.68602065636653	7.86173235194927e-05	0.000839655864909823	1.05953707598409	Up-Regulated
XXYLT1	1.34245637714992	6.63092903377915	4.68543366217623	7.87387625316641e-05	0.000840194066035602	1.05801299187369	Up-Regulated
TBCCD1	1.22162053392862	8.87952411583585	4.68543171026368	7.87391666613857e-05	0.000840194066035602	1.05800792390862	Up-Regulated
NFXL1	1.11985485600489	8.51632935323833	4.68511891426367	7.88039556549692e-05	0.000840504049475539	1.05719577915388	Up-Regulated
NLN	2.29880263550868	7.59970282200106	4.68492393963319	7.88443674252277e-05	0.000840553868135315	1.05668954815083	Up-Regulated
SUPT20H	1.46029654775049	8.11097740309392	4.68374736346167	7.90886725546588e-05	0.00084201330970596	1.05363472341825	Up-Regulated
KDM5A	1.39141614660458	7.46936087484059	4.67847837105276	8.01920422994785e-05	0.000852602373778994	1.03995513382687	Up-Regulated
GEN1	2.28311709152587	5.0607431618438	4.67623761206135	8.06659245591485e-05	0.000856479103287609	1.03413790392138	Up-Regulated
THOC1	1.23686333949269	9.77652818970229	4.67398798222407	8.11444975582602e-05	0.000860470954796471	1.02829784286081	Up-Regulated
CHRAC1	1.92641949123806	6.21401735784586	4.67378301954705	8.11882408662883e-05	0.000860470954796471	1.02776576767962	Up-Regulated
GLB1L2	2.4408948669766	3.75722887224948	4.67360753299081	8.12257120773587e-05	0.000860480313799694	1.0273102126897	Up-Regulated
SFT2D2	1.14906173365308	5.82802204765247	4.67269997322346	8.14197770128799e-05	0.000862147823407884	1.0249542489654	Up-Regulated
ZNF354C	1.37428917064126	6.50528956179102	4.6704550971426	8.1901794853866e-05	0.000866861571275077	1.01912684343345	Up-Regulated
HELQ	1.02550597679121	6.22605320390196	4.66715036060242	8.26165776583145e-05	0.000872463706047705	1.01054854585963	Up-Regulated
AIMP2	1.49526648427925	9.87176023883584	4.66640989563329	8.27775858513821e-05	0.00087362677185658	1.00862653813246	Up-Regulated
ZCCHC9	1.47843661838106	8.65276465396332	4.66565707362293	8.29416023586271e-05	0.000874717759762418	1.00667247831357	Up-Regulated
GTSE1 /// TRMU	2.67618154388627	4.79420285950963	4.66457192603646	8.3178593723055e-05	0.000876038588078284	1.00385585932443	Up-Regulated
WDR6	1.55703700778271	7.07313611903145	4.66412585009791	8.3276210798481e-05	0.000876674093804242	1.00269803446349	Up-Regulated
SASS6	1.67565936917572	7.17178294491866	4.66260853994087	8.36091090462009e-05	0.000879784799350583	0.998759798616858	Up-Regulated
ZNF286A	2.19111432842179	6.65892066484616	4.65966316614039	8.42591245786161e-05	0.000885831958801919	0.991115239755548	Up-Regulated
PHB2	1.08276167061333	12.7311086981712	4.65740859033186	8.47600966058472e-05	0.000890700604100229	0.985263852465616	Up-Regulated
PRKY	1.73279668936801	5.49824251821175	4.65101133082463	8.61978395997358e-05	0.000903148748658099	0.968661958240419	Up-Regulated
ZNF117	2.3337469952818	6.45189534358691	4.65070766561848	8.62666887504684e-05	0.000903148748658099	0.9678739423046	Up-Regulated
ARFIP1	1.55002592996833	7.65198552951891	4.65067024075629	8.62751777841942e-05	0.000903148748658099	0.967776824476511	Up-Regulated
ZNF608	1.7615357583904	7.18871553313748	4.65010738360968	8.64029506341555e-05	0.000903925530700208	0.966316212706896	Up-Regulated
C3orf67	1.15050634745678	4.50544669696824	4.64888175842828	8.66818310927932e-05	0.000906262944244929	0.963135767651309	Up-Regulated
GCN1L1	1.06095476669942	9.22455401217823	4.64686787985244	8.71420254178867e-05	0.000909141322033671	0.957909978464672	Up-Regulated
HNRNPA3	1.04795312819137	11.7265113861963	4.64367296522847	8.78771112823278e-05	0.00091502155748529	0.949619892032898	Up-Regulated
ZNF45	1.08318741243648	7.55760952670878	4.64361043615441	8.78915595866685e-05	0.00091502155748529	0.949457647535198	Up-Regulated
CECR5	1.05996861011113	9.31652896917733	4.64261072597502	8.81228804355449e-05	0.000917023850479267	0.946863717712706	Up-Regulated
PHF10	1.0660441529517	9.23204878818842	4.64233020734106	8.81878982255681e-05	0.000917254931585919	0.946135868945087	Up-Regulated
BMI1 /// COMMD3-BMI1	1.17945114501421	12.8393204719114	4.64180798871183	8.83090641665168e-05	0.000917337708068967	0.944780901499129	Up-Regulated
ZNF558	1.66795879023266	8.4517295010623	4.63942283021142	8.88645893442274e-05	0.000922009258860804	0.938592434476108	Up-Regulated
ZNF250	1.36851077609592	6.03939651363671	4.63779796392657	8.92450326798523e-05	0.000925017487247584	0.93437674427077	Up-Regulated
FANCA	1.03958600029706	3.26334393138912	4.63739664127592	8.93392478577131e-05	0.00092558609300339	0.933335536897463	Up-Regulated
CBLL1	1.02072961512214	9.35900226901752	4.63681152064554	8.94767897541841e-05	0.000926602880422238	0.931817489562494	Up-Regulated
TMED2	1.50474768412138	11.217403751996	4.63434544923957	9.00588064136864e-05	0.000931203902688929	0.925419637544772	Up-Regulated
BAG6	1.02927883705022	11.3872215574497	4.630620314639	9.09451499897802e-05	0.000938914854020918	0.915755851458334	Up-Regulated
ZNF260	1.49898278728808	10.1657480938444	4.62736806580724	9.17260956286356e-05	0.000946146630260637	0.907319343701866	Up-Regulated
NUBP1	1.18714145834928	7.20996514465583	4.6218055449489	9.30773449679416e-05	0.000958823039402562	0.89289098792147	Up-Regulated
PCAT6	1.79198340289213	5.87267357887718	4.61855028745457	9.38773122560964e-05	0.000966640380752573	0.884447995914266	Up-Regulated
ALDH7A1	1.12088130709912	9.9502494613166	4.61695690604929	9.42713781463064e-05	0.000969848762574293	0.880315505977789	Up-Regulated
C5orf63	1.00712811006699	4.12412358769337	4.61195210202074	9.55199082363674e-05	0.000981405505418475	0.86733615193777	Up-Regulated
AC002310.12 /// AK056973	1.50360244219079	4.10998172001257	4.61071635956411	9.58307168250383e-05	0.000983756223768314	0.864131586513149	Up-Regulated
ZKSCAN2	1.83431828650513	7.25043166256082	4.60556786282147	9.71365455837562e-05	0.000995740554286249	0.85078113523423	Up-Regulated
MAT2A	1.88481304110524	9.83406750818993	4.60535310559884	9.71913992954866e-05	0.000995740554286249	0.850224280925176	Up-Regulated
RBAK	2.33614758759542	6.1876297625004	4.60438399554685	9.7439316083916e-05	0.000997639458276681	0.847711456837061	Up-Regulated
NIPBL	1.46623816396675	8.44994457857108	4.60362276730714	9.76344952690571e-05	0.0009987681860538	0.845737685556255	Up-Regulated
CDK8	1.34935535439218	10.189712859312	4.60069331492344	9.83892548753824e-05	0.00100517745271905	0.838142239782799	Up-Regulated
DYX1C1 /// DYX1C1-CCPG1	1.81067713486083	4.94260467194399	4.59916785876747	9.87845842158693e-05	0.0010083402133632	0.834187223936786	Up-Regulated
GAR1	1.64520001380271	9.99812021765689	4.59596037637417	9.96209971194232e-05	0.00101511551570823	0.825871631934213	Up-Regulated
C18orf54	1.22347988053864	4.25354804521726	4.59443430873315	0.000100021426188018	0.00101875439631434	0.821915388970042	Up-Regulated
GLA	1.44633443662024	8.34353516294796	4.59214326331094	0.000100625597500871	0.00102357820156812	0.815976203775576	Up-Regulated
MBD6	1.82529041065889	6.95827936243128	4.58834490987559	0.000101635294908609	0.00103295543027687	0.806130135656308	Up-Regulated
FAM110A	1.57437287872912	4.1616805276753	4.58552985526458	0.000102390123639676	0.00103972837986092	0.798833441426245	Up-Regulated
MRPL9	1.04695923084266	10.3742543496549	4.58245030462457	0.000103222282157388	0.00104502007394639	0.79085163161581	Up-Regulated
C2orf44	1.48916169875067	6.77169263967925	4.58178659813948	0.000103402511415276	0.00104639426138746	0.789131451479477	Up-Regulated
ZCCHC11	1.47902903172445	7.5532649528179	4.58037006755152	0.000103788220579534	0.00104959220029048	0.785460194341502	Up-Regulated
TAF1L	1.07969027583635	4.80645248559604	4.58029836118759	0.000103807783734826	0.00104959220029048	0.785274353962468	Up-Regulated
MIB1	1.31434464797474	10.6298420909991	4.57677355851679	0.000104773980204735	0.00105845123129509	0.77613950233861	Up-Regulated
LHFPL2	2.20056397182489	8.26005908981763	4.57563535692354	0.000105087889020712	0.00106116658393693	0.773189886564144	Up-Regulated
PCNX	1.11499340747176	5.1982451178573	4.57090696272521	0.000106402026398621	0.00107351473910029	0.760937123941316	Up-Regulated
RRP15	1.51011697939538	8.14450081614637	4.5703986127493	0.00010654428172922	0.00107448902989185	0.759619899162351	Up-Regulated
RP4-710M16.1	1.67690853542751	7.25680837121029	4.5672553691268	0.000107428101648431	0.00108232315295925	0.751475504851589	Up-Regulated
MIR17 /// MIR17HG /// MIR18A /// MIR19A /// MIR19B1 /// MIR20A /// MIR92A1	2.83970893909728	4.60646229810675	4.56499384637123	0.000108068518622037	0.00108659915389186	0.745616047338135	Up-Regulated
NAA40	1.47292646187842	8.54072615802697	4.55806581502514	0.000110054191960594	0.0011051470907469	0.727667696980514	Up-Regulated
PRDX4	1.78649424301512	10.8643183243782	4.55789776585249	0.000110102806616916	0.00110516338284961	0.727232367001388	Up-Regulated
GALNT1	1.0084004869648	9.63820667031371	4.55602592462594	0.000110645758364718	0.00110966607472129	0.722383483014735	Up-Regulated
HPS5	1.31911627077588	8.30602160795235	4.55307515169658	0.000111507095616653	0.0011168755854823	0.714740089295944	Up-Regulated
SLC39A1	1.29576656366484	7.57230788493843	4.55223095927105	0.000111754745158245	0.00111840344537515	0.712553464717847	Up-Regulated
ALG10 /// ALG10B	1.72759078281377	7.74925640090503	4.55050148456975	0.000112263812371576	0.00112302013583783	0.708073908906217	Up-Regulated
GRPEL2	1.48049174539403	8.06481280542696	4.5502478617441	0.000112338659880183	0.00112316123462205	0.707417008123407	Up-Regulated
CTPS1	2.1383363678045	8.59709699131007	4.55013009116165	0.000112373432480044	0.00112316123462205	0.707111975337209	Up-Regulated
PKMYT1	1.764327050502	4.47577180587706	4.54825024324431	0.000112929926086328	0.00112680780725425	0.702243163208578	Up-Regulated
TES	3.27144229199112	5.10727822469913	4.54064104010754	0.000115210701087234	0.00114761764852587	0.682537344315402	Up-Regulated
LOC100509445 /// LOC728715 /// OVOS /// OVOS2	3.56095398048949	7.10740922213582	4.53972898660648	0.000115487143376642	0.00114988426669427	0.680175589144844	Up-Regulated
INSM2	5.42309251091318	6.93891045945826	4.53921487133292	0.000115643262437907	0.00115046457107221	0.678844312857931	Up-Regulated
RRP36	1.0169057609209	7.68623358330118	4.53717502161802	0.000116264770773987	0.0011537830033151	0.673562372110394	Up-Regulated
UXT	1.23349915215651	10.6081844795551	4.53507823962054	0.000116907096350272	0.00115960400335963	0.668133262940655	Up-Regulated
CASP3	1.09673244168814	9.71412380307463	4.53350668902512	0.000117390841580169	0.00116244118411891	0.664064280699213	Up-Regulated
ZNF624	2.07284756994974	5.88117661757397	4.53044238925783	0.000118339822031817	0.00116986798425568	0.656130759767077	Up-Regulated
FBXO43	1.48340636608647	3.76429117461781	4.52946365216049	0.000118644534733626	0.00117238746548967	0.653596909867066	Up-Regulated
KIAA0020	1.3762738520803	5.84774109954206	4.52604235903404	0.000119715853107713	0.00118148444539958	0.644739977138133	Up-Regulated
ZMYM5	1.00082621273132	6.4564100299516	4.51941929668659	0.000121817225848351	0.00119970582809947	0.62759638738317	Up-Regulated
SRFBP1	1.71420555364072	6.72986618481546	4.51916671495844	0.000121898088955511	0.00119999968859594	0.626942639565933	Up-Regulated
SMC6	2.06961245152425	6.92877923052334	4.51718959044403	0.000122532909201932	0.00120574433414687	0.621825455437055	Up-Regulated
NCBP1	1.71963323456009	7.35445614410526	4.51585897967201	0.000122961998999098	0.00120895497176454	0.618381708333311	Up-Regulated
CEP97	1.50016145726954	7.61848476917492	4.51293355661752	0.000123910649820108	0.00121523380419905	0.610810814342676	Up-Regulated
TRIP13	3.69332347695344	7.26081257886847	4.50874570604434	0.000125281385956684	0.00122714187210716	0.599973713710775	Up-Regulated
ATM	1.00264344724434	4.97908559519241	4.50603698140317	0.000126176022464307	0.00123384935397737	0.592964794144306	Up-Regulated
IMPDH2	1.72112281151067	11.4095480334121	4.50493792966471	0.000126540829750825	0.00123690242480461	0.590121089304418	Up-Regulated
B3GALT6	1.51220722073822	8.31071930559574	4.50080170016129	0.000127923210035793	0.00124782167300779	0.579419616121446	Up-Regulated
LOC100288310	5.55092307778484	7.21712919844848	4.49785413344419	0.000128917496242711	0.00125595761252531	0.571794170587775	Up-Regulated
MFN1	1.24740420738336	8.85233464914748	4.49743829464693	0.000129058387196116	0.00125680958595373	0.570718427049157	Up-Regulated
MTF2	1.37700027432576	9.50795301063234	4.4968379671588	0.000129262055670632	0.00125775135509388	0.569165444541556	Up-Regulated
CCDC112	1.40230718542028	7.67716808345256	4.49389059767958	0.000130266641782018	0.00126647824780054	0.561541249680113	Up-Regulated
PGF	1.1813545426512	7.62453529766067	4.4922537970926	0.000130827886728907	0.00126931115515282	0.557307446901833	Up-Regulated
GPR125	2.07288513516029	6.05644237586337	4.49054484265318	0.000131416443298946	0.0012739702858634	0.552887191831285	Up-Regulated
AIMP1	1.13113942198243	9.78318487306027	4.4877881902906	0.000132371386373033	0.00128164276028036	0.545757435180132	Up-Regulated
KIAA1551	1.5922485675687	7.40965121861838	4.48732659280408	0.000132531964503953	0.00128266944082467	0.544563615649106	Up-Regulated
FAT4	2.87512108131691	7.39201222067834	4.48664623666847	0.00013276899709245	0.00128443491304822	0.542804050561547	Up-Regulated
TRIM28	1.59727607012314	11.8572710034615	4.48514962646608	0.000133291895608678	0.00128843353922108	0.538933561330813	Up-Regulated
RBM3	1.86023404489154	10.1173116738904	4.48466080695933	0.000133463127590691	0.00128947236483492	0.537669422288156	Up-Regulated
FSCN1	2.36655364691041	10.9307438414774	4.48452989387306	0.000133509023232122	0.00128947236483492	0.53733086981792	Up-Regulated
RPL18AP16 /// RPL18AP16	1.87138476070495	8.09387575419024	4.48253843555481	0.000134209132343864	0.00129463920199467	0.532180925750048	Up-Regulated
TUBGCP5	1.04743734455315	7.19503717200092	4.47537899477242	0.000136756415917096	0.00131705052806645	0.513668646681059	Up-Regulated
RP1-74M1.3	2.54561546176087	5.49173529354143	4.4747239307622	0.000136991874203252	0.00131849630635435	0.511975006736293	Up-Regulated
ACTC1	4.0037477314602	7.57682353413481	4.47243691510555	0.000137817096211827	0.00132455352215355	0.506062249992913	Up-Regulated
LIN28B	4.16032575220843	5.61577475904928	4.47166492188321	0.000138096769992909	0.00132645739267746	0.504066449218534	Up-Regulated
GLIDR	1.51430240872118	9.05449658722217	4.47140489903656	0.000138191096936239	0.00132652172152917	0.503394232360512	Up-Regulated
HSF2	1.45668655262532	9.5470713967322	4.46892138357771	0.00013909526632386	0.0013341119385826	0.496974021690027	Up-Regulated
DHX9	2.7924784774614	9.05602602441942	4.46745610751651	0.000139631487707045	0.00133761846350072	0.493186287289386	Up-Regulated
ZNF462	2.21322030127696	9.57261391889575	4.46695680456784	0.000139814678679986	0.00133882801840224	0.491895623751998	Up-Regulated
RRN3 /// RRN3P1 /// RRN3P2	1.56363159711583	9.19933060592421	4.46358050411181	0.000141059717472611	0.00134911864041706	0.483168564790139	Up-Regulated
CORO1B	1.48233931880111	6.09969211049858	4.46196896878337	0.000141657870586175	0.00135372198311486	0.47900334315423	Up-Regulated
CKAP2	1.07006516965646	4.95243060997648	4.45926087470409	0.000142668726248402	0.00136006611427236	0.472004323989539	Up-Regulated
BLOC1S4	1.15173855118761	9.3970606716245	4.45903362985668	0.000142753876293065	0.00136032644354145	0.471417036785056	Up-Regulated
PCDHB11	2.07491905361998	4.26630128460166	4.45823866900459	0.000143052151334831	0.00136261664442793	0.469362583260183	Up-Regulated
CTBS	2.02702926353172	6.74041866831001	4.45686416245294	0.000143569340758358	0.0013664361618596	0.465810486249995	Up-Regulated
ZNF100	1.1205095893677	4.85377707566417	4.45553481954324	0.000144071307114939	0.00137065898087748	0.462375228594161	Up-Regulated
GDI2	1.03458470197024	11.867481362509	4.45460365988712	0.000144423957779468	0.00137290324941695	0.459969019991305	Up-Regulated
EML4	2.35521067367919	4.86885950954526	4.45300642208785	0.000145030869365594	0.00137755896031504	0.45584173998087	Up-Regulated
HNRNPA1P37 /// HNRNPA1P37	1.73528006227447	6.69929828826946	4.45024241356801	0.000146087130048857	0.00138535367922945	0.448699932121166	Up-Regulated
KCTD3	1.18858016934529	11.3588299954052	4.44890521741751	0.000146600882222767	0.00138910537796737	0.445244998078898	Up-Regulated
CD151	1.64380087260327	8.69023458849746	4.44857975359334	0.00014672619767689	0.0013897328703041	0.444404111252496	Up-Regulated
VARS	2.29340458456467	7.20174126435373	4.44800268291544	0.000146948653164375	0.00139127955922696	0.442913176987966	Up-Regulated
AADAT	1.92077331709186	7.68534814444753	4.44583407722389	0.000147787636517058	0.00139809719855518	0.437310522901354	Up-Regulated
MIS18A	1.87475332289219	8.11448447563684	4.44487957193508	0.000148158422095654	0.00140104132321898	0.434844636878781	Up-Regulated
DLEU2 /// DLEU2L /// MIR15A	2.04316679345756	7.62652480095339	4.44228974162684	0.000149169134613866	0.00140889948106381	0.428154348680975	Up-Regulated
ABT1	1.31779309773496	7.86620794434933	4.44186845215551	0.000149334195675784	0.00140989225768891	0.427066080048166	Up-Regulated
ZNF700	1.60747845552066	7.27962863330815	4.43790224129229	0.00015089709510276	0.00142236388081231	0.416821245812907	Up-Regulated
GTF3C4	2.26869702141788	6.96014654423801	4.43654898673096	0.00015143406616407	0.00142685351283918	0.413326009548813	Up-Regulated
FOPNL	1.52057772035951	8.71638697034211	4.43542844488555	0.000151880135886663	0.00142991074290734	0.410431932263584	Up-Regulated
ZNF254	1.48797189384244	6.2471898920088	4.43458249959297	0.000152217759183471	0.00143251591055497	0.408247128788183	Up-Regulated
ODF2	1.20663198167721	7.44917516093522	4.43421836745339	0.000152363316986939	0.00143331219555953	0.407306709017781	Up-Regulated
TTC37	1.04459712209264	10.0505291346169	4.43294895342873	0.000152871835269015	0.00143677526796461	0.404028353302885	Up-Regulated
FLNA	2.16278773953971	9.20965806414234	4.42875015255013	0.00015456590840061	0.00144939435158115	0.393185474473331	Up-Regulated
ZNF77	1.00869612018526	4.75164348565665	4.42812149492699	0.00015482115322231	0.0014512091994748	0.391562155548097	Up-Regulated
MAP1LC3C	1.48072045187025	4.77426801558548	4.42783602409782	0.000154937197276734	0.00145171832890607	0.390825022697019	Up-Regulated
ACN9	1.9914754364745	7.33099901071138	4.42619509268275	0.000155605917455516	0.00145740341167615	0.386587982711452	Up-Regulated
SH3GLB1	1.20567413529539	9.55797278635786	4.42348332403764	0.000156717330871625	0.00146664472241898	0.379586374541382	Up-Regulated
CCT2	1.22801556888487	12.4374166313349	4.42316482564969	0.000156848384102606	0.00146728730999407	0.378764068322675	Up-Regulated
HAUS3	1.24001616101898	8.16581793053814	4.42097584575089	0.00015775204335222	0.00147456778837739	0.373112714842899	Up-Regulated
CMC1	1.63521038047108	10.5012559720682	4.42037985185332	0.000157998978746809	0.00147603643787764	0.371574081612719	Up-Regulated
RCOR3	1.13111145750889	9.24152749981246	4.41924590567672	0.000158469863869121	0.00147833965032685	0.368646729954837	Up-Regulated
PMM2	2.14941490854831	6.26549676547162	4.40889090040154	0.000162835015901273	0.00151186494432141	0.34191911444594	Up-Regulated
ELAC1	1.56035094333889	5.54798998525277	4.40837524347466	0.000163055490655946	0.00151331453403573	0.340588348936599	Up-Regulated
IGDCC4	3.24849084924768	8.68565625058607	4.40695744709976	0.000163663216836379	0.00151835563453963	0.336929519768481	Up-Regulated
RP11-473I1.9	1.41284722222222	5.79408571847672	4.40553778442176	0.000164274000523558	0.0015234211136881	0.333266028297878	Up-Regulated
SKA2	1.36205644129667	10.7439673676249	4.40374548700655	0.000165048342557628	0.00152879358813324	0.328641159944918	Up-Regulated
SHB	1.72054193284776	5.22964047404474	4.40255646852611	0.000165564046783182	0.00153198283947567	0.325573136945334	Up-Regulated
C2orf43	2.05964689233983	6.75753417885026	4.4025011554763	0.000165588076279749	0.00153198283947567	0.325430415398546	Up-Regulated
PYCR1	2.12352497042653	7.73526275174281	4.40226063424123	0.000165692605604368	0.00153234710916379	0.324809813007564	Up-Regulated
HAT1	1.1799568724788	11.0388223781507	4.40034875833251	0.000166525834968722	0.0015394475577022	0.319876874156502	Up-Regulated
ZNF704	1.96405523794668	5.06873449213057	4.3999757318001	0.00016668889176743	0.00154034945248975	0.318914440325351	Up-Regulated
AGPAT5	1.14780178693384	9.98429387096515	4.39960896921746	0.000166849365296952	0.00154122677653327	0.317968178421423	Up-Regulated
GMIP	1.04092949969056	3.89854466996893	4.39242791080099	0.00017002250881987	0.00156561838779393	0.299442875251501	Up-Regulated
ZC3HAV1L	1.93376885291537	5.99564150167918	4.38953015630534	0.00017131988959629	0.00157690360838916	0.291968550792476	Up-Regulated
SLC25A20	1.11257412979026	7.24158104162648	4.38919811246938	0.00017146917929344	0.00157708727361092	0.291112135673133	Up-Regulated
TMTC4	2.91238030826343	6.47329966227214	4.3825432404458	0.000174488692748109	0.0016017271959602	0.273949582102431	Up-Regulated
CASC3 /// MIR6866	1.0759576336231	11.7138610337497	4.3812331486375	0.000175089319560653	0.00160598698027591	0.270571342867561	Up-Regulated
CPNE3	1.30229588760009	10.0925674019854	4.37771655674566	0.000176711725450714	0.00161897403940393	0.261504043228705	Up-Regulated
DNAJC2	1.03769216807579	5.78442121958373	4.37068916076411	0.000179998777415199	0.00164332734753519	0.243387367419851	Up-Regulated
RPS4XP3 /// RPS4XP3	1.75186960723145	7.69338189688893	4.37042455300394	0.000180123727603269	0.00164368722200319	0.24270528541457	Up-Regulated
PPP4R1	1.29404373002727	10.3622787747691	4.36928394714378	0.000180663319665886	0.00164739986349094	0.239765200226107	Up-Regulated
ZNF891	1.42481078935344	4.96173980043095	4.36915368264704	0.000180725046679421	0.00164739986349094	0.239429430450316	Up-Regulated
INTS8	1.3583948239262	9.5311986140917	4.36843760318448	0.000181064741995839	0.0016498568780543	0.23758368886172	Up-Regulated
RP11-173M1.8	2.00635140446016	4.91336959608625	4.36624920736954	0.000182106816544649	0.00165614389462376	0.231943217163024	Up-Regulated
FBLN1	3.3266316490755	7.72515392434286	4.36561590799485	0.000182409492943927	0.00165733993315084	0.230310995987688	Up-Regulated
SOAT1	1.96494149600758	6.30739339192708	4.36436686540434	0.000183007921454917	0.00166112709254216	0.227091898806863	Up-Regulated
CD248	2.39039573503215	5.13857546101218	4.36352936570917	0.000183410268213363	0.00166372675337895	0.224933523602729	Up-Regulated
DCTN4	1.33944234744136	10.0161073996043	4.36325314367315	0.000183543161919508	0.00166405862838204	0.224221666492379	Up-Regulated
CCT6A	1.03558373212294	12.0209672506618	4.35793363938479	0.000186121188736101	0.00168418550084479	0.210513908675824	Up-Regulated
EIF3C /// EIF3CL	1.1367605570874	12.2635451579781	4.35770940574121	0.000186230647526947	0.00168452783405336	0.20993613598356	Up-Regulated
CDC45	2.90896730277533	4.78094574518819	4.35669503183744	0.000186726610103635	0.00168836463530077	0.207322497283785	Up-Regulated
ZNF492	2.29615709890727	4.57873579111609	4.35615360734967	0.000186991868384268	0.00169011328234482	0.205927496757814	Up-Regulated
MRGBP	1.34243725546045	7.23649515536587	4.33645019210547	0.000196904120572034	0.00176581001491345	0.155177865560375	Up-Regulated
COL1A1	4.47031909552015	7.32982191758228	4.33545535868388	0.00019741821081431	0.00176901882656712	0.152616382630513	Up-Regulated
MCMBP	1.46700878267973	5.94221688101812	4.33539020326394	0.0001974519270235	0.00176901882656712	0.152448624392888	Up-Regulated
SAYSD1	1.25162242315953	4.29443139598203	4.33467926550914	0.000197820190480573	0.00177164327483706	0.150618168898617	Up-Regulated
E2F8	2.83377706407202	4.61613755821364	4.33277220111843	0.000198811417039598	0.00177899238190382	0.145708257491052	Up-Regulated
CDC6	3.21299601868606	5.78935700614102	4.33266416650864	0.000198867717153888	0.00177899238190382	0.14543012205139	Up-Regulated
LOC284373	1.23196820859555	4.99671756027494	4.33167232143704	0.000199385338436364	0.00178226696668431	0.142876661651512	Up-Regulated
ZAK	1.62208154715743	7.20918622428988	4.33057686324893	0.000199958588490312	0.00178603345389866	0.14005655433427	Up-Regulated
IGFBP2	3.33926807478362	9.39145650981385	4.32803708828453	0.000201293950825387	0.00179523365017499	0.133518657366488	Up-Regulated
NAB1	2.75516187879773	7.65866038632491	4.32755777678978	0.000201546954905437	0.00179612780805838	0.132284876008742	Up-Regulated
AGBL5	1.61144800788696	6.63999823843664	4.32720494838549	0.000201733396823233	0.00179710834336696	0.131376683964596	Up-Regulated
ZNF43	2.32939673197294	9.39452721029316	4.32523855862002	0.000202775620512097	0.00180502537592865	0.12631533327103	Up-Regulated
EFS	3.20670923968545	7.89869481938366	4.32464613756038	0.000203090661903906	0.00180714573842455	0.124790549845587	Up-Regulated
QSER1	2.9782922624243	8.05763771569941	4.32388630572841	0.000203495441762851	0.00181006270778318	0.122834927382544	Up-Regulated
MAP7D3	1.25628027157586	3.78707825041929	4.32061800801951	0.000205245694288522	0.00182494073280811	0.11442371006146	Up-Regulated
IGDCC3	3.30929471433551	7.4848970640834	4.31097525094928	0.000210497222769356	0.00186178025012776	0.0896129193157069	Up-Regulated
B3GALNT2	1.60234868001833	4.85181940861036	4.30875947405538	0.000211722682588778	0.00187050865857358	0.083912921069758	Up-Regulated
RPS10L	1.19784345439835	10.8427348195771	4.30720362033847	0.000212587395382098	0.00187744287067074	0.0799108169210303	Up-Regulated
CEP95	1.11104198863043	5.94199783157746	4.30366901209588	0.000214564914500928	0.00189135594424019	0.070819610640112	Up-Regulated
WDR43	1.66536836312487	8.54165862911523	4.3011523511556	0.000215984039781388	0.00189959336109898	0.0643473217479791	Up-Regulated
TCF19	2.45722320988806	3.80178398686999	4.29671756189025	0.000218507496540539	0.00191748481479119	0.0529434635685222	Up-Regulated
PAICS	2.34685490759888	9.53059885367771	4.29635644231389	0.000218714262641045	0.00191849026844204	0.0520149415925681	Up-Regulated
APH1A	1.70555881342336	7.68607287413462	4.29623258537851	0.000218785224082046	0.00191849026844204	0.0516964795581583	Up-Regulated
BUD13	1.46497668762871	8.27820129813154	4.29482809711443	0.000219591499266173	0.0019241255140618	0.0480853472562162	Up-Regulated
PHB	1.24098406191225	9.53912053154002	4.29110563012941	0.000221742753642109	0.00193864166548518	0.0385152666123618	Up-Regulated
CDV3	2.10884900394347	7.93770033178343	4.28965796424187	0.000222585013732676	0.00194383748717604	0.0347938178335188	Up-Regulated
RPS27A	1.32753058539496	7.24870557745788	4.28807721982936	0.000223508326620463	0.00195117625295474	0.0307304959207011	Up-Regulated
STMN1	1.07095448279951	8.15289758229615	4.28723621513995	0.000224001105707219	0.0019540274495632	0.0285687798377587	Up-Regulated
ARID2	1.44479478491157	7.82446877227072	4.28642289492768	0.000224478688936018	0.00195737500647433	0.026478287563001	Up-Regulated
ZNF738	1.99802059348112	8.25930486294468	4.28629936805705	0.000224551312503943	0.00195737500647433	0.0261607896033738	Up-Regulated
ZNF626	1.6380368583862	5.81970857429243	4.28591271788385	0.000224778781539542	0.00195863185781658	0.0251670018974357	Up-Regulated
TRRAP	1.36052481125642	7.65365375576359	4.28455113075086	0.000225581635064958	0.00196489959016951	0.0216674952384048	Up-Regulated
ERLIN1	2.13203617004527	7.77895608491204	4.28340200421472	0.000226261426209584	0.00196863345231113	0.0187141850468127	Up-Regulated
MUTYH	1.17922850964116	8.12280066219377	4.281711487738	0.000227265185577114	0.00197444500716755	0.0143697056085594	Up-Regulated
RNMT	1.27528338380368	7.89469191730431	4.28064151758959	0.000227902772315269	0.00197779239826956	0.011620117026764	Up-Regulated
QSOX1	1.06192462480665	5.46224931368939	4.28021553551454	0.000228157105415359	0.00197799221217399	0.0105254670263344	Up-Regulated
PABPC4L	2.74470718815955	4.63488024383252	4.27719102548322	0.000229971010035227	0.00199206564051877	0.00275385678569418	Up-Regulated
TGS1	1.24867587286922	8.37059194724419	4.276412100893	0.000230440471080166	0.0019953972749865	0.00075251857195191	Up-Regulated
USP39	1.14336878624876	8.80876226647564	4.27438008295416	0.000231669657725475	0.00200456475731705	-0.00446819291163791	Up-Regulated
JAG1	2.595201084245	6.03501686964833	4.27261822946701	0.00023274068379777	0.00201235125057205	-0.00899446789334934	Up-Regulated
IMMP1L	1.05426780684061	8.58382461819956	4.27144021741322	0.000233459533363715	0.00201634274904438	-0.0120206620037573	Up-Regulated
RFC2	1.44345250181641	8.8896773747783	4.26754137084802	0.000235854444827869	0.00203627930743826	-0.0220354421674873	Up-Regulated
QRSL1	1.3511667056281	6.06265088723684	4.26676765069278	0.000236332601886686	0.00203891053968125	-0.0240226835203163	Up-Regulated
ALYREF	2.1903020497241	10.0166851875713	4.26450410275744	0.00023773699806059	0.00204952299134493	-0.0298360972766103	Up-Regulated
CYP51A1 /// LRRD1	1.16982767441692	11.0116947315357	4.26164044208849	0.000239525596702082	0.00206238199392152	-0.037190043816584	Up-Regulated
RBBP8	2.64994977232158	8.30216569730447	4.25803208087581	0.000241798342248355	0.00207616407922483	-0.0464552450424796	Up-Regulated
SPC24	1.03874535072343	3.66395233164762	4.25576816192899	0.000243235191077297	0.00208730989707491	-0.0522676576286045	Up-Regulated
ZNF486	1.20534370438984	6.00190180188507	4.25481686977563	0.000243841474835828	0.00209065395741487	-0.0547098641503556	Up-Regulated
PLAGL2	1.15747034949674	4.21418289948556	4.25346137431572	0.000244707958531569	0.00209731842884309	-0.0581896062394831	Up-Regulated
MIR1236 /// NELFE	1.0655156852373	9.89600067766606	4.25315583428325	0.000244903692601223	0.00209823134520786	-0.058973943884828	Up-Regulated
ISOC1	1.36610714449082	10.2573801467121	4.25166261035499	0.000245862513031555	0.00210491247960543	-0.0628069952583887	Up-Regulated
EP400	1.10821370060407	6.80094056724684	4.24769031429011	0.000248431344958381	0.00212458486208408	-0.0730026438061442	Up-Regulated
SMCHD1	1.40789842044606	6.58182949490017	4.2447917994937	0.000250322557316953	0.00213842568215769	-0.0804412249519979	Up-Regulated
SSR2	1.17202073307078	11.5240619591398	4.24229605030468	0.000251962409259897	0.00215087184790355	-0.0868454890289909	Up-Regulated
VRK1	1.97529308510241	9.87845449356058	4.24115956360991	0.000252712672574523	0.00215649369869653	-0.0897615820175721	Up-Regulated
PLSCR3 /// TMEM256-PLSCR3	1.13843414373128	6.76508147104941	4.23543750913606	0.000256523931874393	0.00218189143935696	-0.104441703177116	Up-Regulated
NID1	2.93742219762863	6.34148248429161	4.22947144699414	0.000260558408469311	0.00221299080327087	-0.119744244592142	Up-Regulated
FANCM	1.12251829841298	4.10451732577937	4.22649880688493	0.000262592036905164	0.00222625793941444	-0.127367484918004	Up-Regulated
PRUNE	1.74501231324437	7.1774843474965	4.22255752594574	0.000265312606105739	0.00224689300338306	-0.137473350709834	Up-Regulated
NOB1	2.28541042685248	9.00501532744315	4.21674634029955	0.000269374968364782	0.00227847737502423	-0.152370873310417	Up-Regulated
GNG4	2.95460836871776	8.34325769997428	4.21666876850414	0.000269429610508648	0.00227847737502423	-0.152569711794166	Up-Regulated
GEMIN4	1.54868039482299	6.65267409545731	4.21501108091406	0.000270599927133219	0.00228672981901511	-0.15681868207937	Up-Regulated
RINT1	1.37952387525105	9.05668397335686	4.21155833565888	0.000273053742453606	0.0023022203012356	-0.165667790194919	Up-Regulated
UBAP2L	1.08993466279604	8.07515012220427	4.21150216187512	0.000273093846095525	0.0023022203012356	-0.16581174857187	Up-Regulated
NFX1	1.04002919913896	6.98551099486802	4.21146800457383	0.000273118234562774	0.0023022203012356	-0.16589928443055	Up-Regulated
EZR	3.24725559043468	7.97168300508308	4.20774668593033	0.000275788240575128	0.00232389388815688	-0.175435262567838	Up-Regulated
ZNF286A /// ZNF286B	1.67213927624271	10.7568621223356	4.20715518986744	0.000276215008462529	0.00232592897671478	-0.176950850170528	Up-Regulated
VPS54	1.24000689604183	8.8166729753073	4.20413488395844	0.000278404400019235	0.00234090621367621	-0.184689178691418	Up-Regulated
ZKSCAN8	1.58464697461761	5.78985168184927	4.20311351555152	0.000279148664258096	0.00234464938786496	-0.187305804882752	Up-Regulated
DIEXF	1.74618199583232	7.33180829690481	4.19937100408334	0.000281892692278645	0.00236431966369799	-0.196892715008828	Up-Regulated
MIR186 /// ZRANB2	1.17622358700289	4.26623956918389	4.19669136999846	0.000283873814802142	0.00237754429363133	-0.203755996398733	Up-Regulated
ZNF92	2.08735831433132	5.10786680789314	4.19373686193084	0.000286074150428051	0.00239341581990996	-0.211322396459066	Up-Regulated
TOE1	1.08859679444423	6.96956032751683	4.19115573558628	0.000288010236749309	0.00240875702271346	-0.217931794187971	Up-Regulated
DYX1C1	2.12088879520856	5.64217851845489	4.18885142231991	0.000289749650589367	0.00242167064065691	-0.223831746648999	Up-Regulated
ZNF587B	1.8349809933332	7.43094123243795	4.18883744380073	0.000289760233982845	0.00242167064065691	-0.223867535392487	Up-Regulated
AZI2	1.18086155743899	7.87574371421615	4.18242712471384	0.000294654175419982	0.00245733223316565	-0.240277381540419	Up-Regulated
ZNF581	1.81761253207337	8.2377581184293	4.17865960591603	0.000297568582428865	0.00247812249347098	-0.24991975750977	Up-Regulated
ENKD1	1.49216647844168	7.32328408114377	4.17819738930332	0.00029792809570269	0.00247960701184292	-0.251102619227327	Up-Regulated
NME1	1.41946115265223	11.7598095384972	4.17815934007436	0.000297957709646573	0.00247960701184292	-0.251199990202767	Up-Regulated
CEP170 /// CEP170P1	1.41202919488378	11.0359685659736	4.17768587355256	0.000298326455412209	0.00248160249321691	-0.252411614742713	Up-Regulated
GTF2H2 /// GTF2H2B /// GTF2H2C /// GTF2H2C_2	1.58360705739272	7.75120144649134	4.17709667376115	0.00029878596790326	0.00248386298803424	-0.253919371332389	Up-Regulated
ZNF675	2.10229185349541	5.22424456644778	4.17674261445624	0.00029906243317806	0.00248528279274969	-0.254825386903104	Up-Regulated
BYSL	1.74507886766088	7.61853898078489	4.1765478847452	0.000299214594775209	0.00248566896500295	-0.255323682016516	Up-Regulated
CHD4	1.17971745243778	9.83802533771112	4.17167357059351	0.000303048456358332	0.0025139659952858	-0.267795202091438	Up-Regulated
DDX49	1.03314779111242	8.23859764486347	4.1711122596406	0.000303493063497345	0.00251676652585704	-0.269231211204456	Up-Regulated
PRRT3-AS1	2.5267652075275	6.27014803788299	4.16465787006332	0.00030865214791629	0.00255414539574079	-0.285740983585535	Up-Regulated
ZNF430	1.36112833958046	8.08576127040533	4.16155425133464	0.00031116373494567	0.00257221396079165	-0.293678076696242	Up-Regulated
MED30	1.68957908480774	9.16572533124759	4.15680838308845	0.000315043479765656	0.00260337054010144	-0.305812860187099	Up-Regulated
CTB-92J24.2	1.18072757430066	3.90267761188607	4.15537616429073	0.000316223696436218	0.00261128823482688	-0.309474410708317	Up-Regulated
ZEB1-AS1	1.97251922673908	8.13123730736668	4.1459456787083	0.000324104889394387	0.00267261528358247	-0.333578025417666	Up-Regulated
FCF1	1.1772622484527	5.08964349147551	4.14453224317547	0.00032530275119044	0.00268061321040532	-0.337189762368644	Up-Regulated
ZNF823	2.16138922331899	7.32595507042235	4.14432068744517	0.000325482417523977	0.00268115428908192	-0.337730328244549	Up-Regulated
PRL	5.89381026224373	6.28660012076421	4.14094366493808	0.000328363726737328	0.00270299549366765	-0.346358559201506	Up-Regulated
CCDC121	1.31591085961701	4.97051528909733	4.14060908268864	0.000328650566228366	0.00270346415409539	-0.347213337265643	Up-Regulated
DCP1B	1.17736298139318	7.34816483443984	4.13422830354814	0.000334168545562286	0.00273927356379708	-0.363512162502301	Up-Regulated
TEX30	1.12503756188618	8.16966990613479	4.13045078947229	0.000337478364265374	0.0027635153798026	-0.373159011206647	Up-Regulated
ARHGAP11A	1.93232266461407	4.54068672379021	4.12664448469033	0.000340846211441695	0.00278624303117336	-0.382877648094673	Up-Regulated
C12orf60	1.75741987872487	4.79866560529125	4.12526249301855	0.000342077217810217	0.00279533426284249	-0.386405853937492	Up-Regulated
TTI1	1.17444386534181	9.77132879395871	4.12461022376012	0.000342659752129711	0.00279815001756478	-0.388071008071053	Up-Regulated
ZNF33B	1.73880538774211	5.38030067621762	4.12119704385509	0.000345724064491248	0.00281828025951652	-0.396783546597907	Up-Regulated
TCF3	2.08867232378791	5.09397266529225	4.1208636196692	0.000346024858134344	0.0028197548903685	-0.39763457458758	Up-Regulated
RP3-507I15.1	1.17555302638633	11.7780328444493	4.11145360963201	0.000354621523038831	0.00287585826856111	-0.421646961128492	Up-Regulated
ALDH16A1	1.35667065057359	5.85345168041758	4.10883995895718	0.000357046519924506	0.00289253188273667	-0.428314518608994	Up-Regulated
IRS1	2.5721333489179	7.50169012543269	4.10778482801773	0.000358030131151181	0.00289950159242888	-0.431005972190961	Up-Regulated
ZBTB9	1.22827129322459	6.90385241305714	4.1074332596946	0.000358358463973543	0.00290116156823745	-0.431902730502373	Up-Regulated
VKORC1	1.08962961167811	9.84123903962647	4.1041652869436	0.000361424735106216	0.00292196181513509	-0.440237733702602	Up-Regulated
RP11-488L18.10	1.50858928206698	8.94279775109311	4.10392758271585	0.000361648777487581	0.00292276836733778	-0.440843949233145	Up-Regulated
MANEAL	1.50549785140292	9.60958083666892	4.10156420790597	0.000363883802768584	0.00293780270288759	-0.446870864462908	Up-Regulated
NT5C	1.28891513217768	4.74741066303436	4.09496466612176	0.000370197506483797	0.0029826327363775	-0.463696849413655	Up-Regulated
CHD1	1.43957836009837	9.4833206888416	4.09312822667012	0.000371973586170758	0.00299489037985754	-0.468378001223237	Up-Regulated
TMEM39B	1.3845855313968	7.25663223580568	4.08814925154075	0.000376831401047738	0.00302881780240626	-0.481067439861026	Up-Regulated
GIN1	1.2984459347195	7.29345390727981	4.08698969494641	0.000377971712824313	0.0030359080403696	-0.48402223794878	Up-Regulated
SNRNP40	1.96959564441688	8.59584389727138	4.08194628495003	0.000382971225371991	0.00307107346283469	-0.496871923206742	Up-Regulated
PRKD2	1.64134395823759	6.62594887062355	4.08181970548407	0.000383097540233663	0.00307107346283469	-0.497194382520853	Up-Regulated
TTC30A	2.1892831623684	6.77436296962743	4.08178042144722	0.000383136750521981	0.00307107346283469	-0.49729445760365	Up-Regulated
GOLGA6L4 /// GOLGA6L5P /// GOLGA6L9 /// LOC102724093	1.61790816695601	10.1709734337157	4.0816511657248	0.000383265791586998	0.00307107346283469	-0.497623731861395	Up-Regulated
SHKBP1	1.443657888774	5.69074632307139	4.07627332845639	0.000388672936834995	0.00310700548215004	-0.51132166722316	Up-Regulated
FMNL3	1.71577386295094	4.99692210444698	4.07515120143284	0.000389810649205097	0.00311504140265221	-0.514179374852551	Up-Regulated
XRCC1	1.01528867833754	7.89655332212095	4.07487757549398	0.0003900885742576	0.00311620349503744	-0.514876190022211	Up-Regulated
TFAM	1.74866525238635	7.64821507018289	4.07174029191645	0.000393289176114758	0.0031398681383359	-0.522864893383305	Up-Regulated
HAUS2	1.1224269891876	8.00524691985958	4.07091963396594	0.000394130669662844	0.00314208986072229	-0.524954385494719	Up-Regulated
MRE11A	1.18472160887874	4.58652785187395	4.07032088936452	0.00039474573793956	0.0031448612008342	-0.526478804538375	Up-Regulated
LCORL	1.8149133420458	9.01972867235725	4.06996148172308	0.000395115399577986	0.00314648182160229	-0.527393843080356	Up-Regulated
ZNF292	2.07713458158871	9.67156980328763	4.06852908192498	0.000396592067111337	0.00315529507250488	-0.531040512108194	Up-Regulated
FAM208A	1.3809968337514	9.22878770867493	4.06809922097926	0.000397036275476943	0.00315669341672304	-0.532134819408756	Up-Regulated
RPS10P2 /// RPS10P2	1.85119792796947	7.79357623399858	4.06627840764643	0.000398923319225175	0.00316955358835732	-0.536769838872566	Up-Regulated
RAD54B	1.76385152480181	6.58776431613498	4.0651942254662	0.00040005114351323	0.00317636826237142	-0.539529500693726	Up-Regulated
KLF12	2.02325979411471	5.42911274704587	4.06012882441761	0.000405362322664959	0.00321203204327308	-0.552420847950977	Up-Regulated
DERA	1.34640377269071	9.72732487431279	4.0583553721064	0.000407238238742135	0.00322580966612918	-0.556933447814168	Up-Regulated
RND3	2.65476432417991	10.8044350183223	4.05761655068275	0.000408022274667342	0.0032298444482082	-0.558813276827334	Up-Regulated
TRIT1	1.04549738399862	9.21827385880166	4.0529773775839	0.00041297954221192	0.00326469004159325	-0.570615351522418	Up-Regulated
FAM92A1	1.03046987030759	9.20114200628671	4.0527633210137	0.00041320970615429	0.00326541191845987	-0.571159842985842	Up-Regulated
NCOA5	1.35087752747379	8.58429923665867	4.05253091317129	0.000413459745721804	0.00326629032579287	-0.571751007280541	Up-Regulated
RP5-1136G13.2	2.18393292063461	6.39207377911268	4.05076472481607	0.000415364815965255	0.00327803682613116	-0.576243336732104	Up-Regulated
TSR1	1.1369891031635	8.58823491058559	4.0472988586831	0.000419128447968288	0.00330109271243074	-0.58505760850108	Up-Regulated
SGSH	1.7757371108776	5.37232657486192	4.04525797472539	0.000421360405807866	0.0033158542181125	-0.590247158250794	Up-Regulated
ERBB2IP	1.35863170748441	9.8209634788733	4.04519848362398	0.00042142564239894	0.0033158542181125	-0.590398423503809	Up-Regulated
CREB1	1.38002504502506	8.88762917014961	4.04459456184244	0.000422088454108035	0.00331663089332201	-0.591933960234808	Up-Regulated
AK025117 /// GPATCH2L	1.26528966400877	6.55677379927354	4.04365852278184	0.000423117803441946	0.003323608717885	-0.594313843807367	Up-Regulated
FLAD1	1.44299419128816	7.53782424612791	4.04212683103827	0.000424807533164394	0.00333465406040061	-0.598207921249878	Up-Regulated
FAM175A	2.62779543758217	6.01497257687918	4.04186830777852	0.000425093387004549	0.0033357845430674	-0.598865143285284	Up-Regulated
MBTD1	1.97551044804857	6.32641731335466	4.04083656893915	0.000426236092036663	0.00334140680417274	-0.601487956238673	Up-Regulated
XPO4	1.65282865536758	5.56140215210463	4.03869546526538	0.000428617163798544	0.00335783426322923	-0.606930455897936	Up-Regulated
PXMP2	1.07240192355153	8.66919106482151	4.03263270084642	0.000435430897587361	0.00340327811547343	-0.622338084121937	Up-Regulated
ST7-AS1	1.52851411574286	4.69742613532089	4.02720376078252	0.000441622979620031	0.00344366353935805	-0.636130659997338	Up-Regulated
PRELID2	1.36003218341237	5.15420909510064	4.02179952633155	0.000447873191415929	0.00348316194302904	-0.649856423489829	Up-Regulated
ITPRIP	1.17826435945132	4.42109074743033	4.02065705242669	0.000449205645160539	0.0034900622275803	-0.652757577916486	Up-Regulated
ENPP7	1.85507447319612	4.11465283512906	4.01932735588389	0.000450761381647491	0.00349950871515526	-0.656133929206278	Up-Regulated
G3BP1	1.65118392412439	5.41065926676097	4.01750488599018	0.00045290230151757	0.00351319001242037	-0.660761124187792	Up-Regulated
GSE1	2.2184587632389	10.6764326474958	4.01613078116505	0.000454523143593139	0.00352322850725888	-0.664249626745715	Up-Regulated
GTF2F2	1.60241810584639	9.14290067361379	4.01199771675652	0.000459432930990705	0.00355308900724742	-0.674740828314474	Up-Regulated
RPAP1	1.01760662968121	7.10997173586664	4.01070857955984	0.00046097501473306	0.00356384299687446	-0.678012629435297	Up-Regulated
ZNF614	1.57264724099817	5.69823708030586	4.01020620296899	0.000461577346539933	0.00356732699176015	-0.67928758638215	Up-Regulated
ZNF569	1.34154278042529	6.73322871748476	4.00618748301808	0.000466423684542245	0.00359886883630726	-0.689485213743927	Up-Regulated
NFYA	1.46475484262105	5.48962810500659	3.99867789350671	0.000475614736419111	0.00366497620285212	-0.708534876688956	Up-Regulated
CKLF /// CKLF-CMTM1	1.92920623978757	8.12116508326903	3.99651271374661	0.000478297742978969	0.00368203152843843	-0.714025815460193	Up-Regulated
LOC100996668 /// ZEB1	2.02250290249426	9.63123756900573	3.99553995694551	0.00047950800051898	0.00368893331900732	-0.716492526737555	Up-Regulated
CCDC34	1.31279838911069	6.408496652611	3.99385529985542	0.000481611119827232	0.00369914709628467	-0.720764148601935	Up-Regulated
DDX19A /// DDX19B	1.10345551069006	7.12174022868173	3.99376001285341	0.000481730347227623	0.00369914709628467	-0.721005746406003	Up-Regulated
MRPS16	1.35792105680977	8.24332283553763	3.99372082912273	0.000481779384127899	0.00369914709628467	-0.721105095392586	Up-Regulated
RECQL4	1.64674679542158	5.64973237256127	3.99197915059995	0.000483964006485101	0.00371107450424409	-0.725520836890387	Up-Regulated
EXOC2	1.03403734194686	8.04063054465463	3.99100387843388	0.0004851915742203	0.00371927491607334	-0.72799328877705	Up-Regulated
ZNF326	1.25978602241067	6.34900312070493	3.98825569984735	0.0004886672286771	0.00373530196679628	-0.734959566413374	Up-Regulated
BRIX1	1.34353622403279	6.7793209667232	3.98817233019998	0.0004887730501206	0.00373530196679628	-0.735170880576504	Up-Regulated
DENR	2.39878617164096	8.43961885763621	3.9881291910068	0.000488827815751821	0.00373530196679628	-0.735280223601857	Up-Regulated
METTL18	1.35966399282151	7.273218434861	3.98808286406034	0.000488886635006211	0.00373530196679628	-0.735397646184979	Up-Regulated
TMEM39A	1.21041921810906	5.57610062545546	3.9868416338987	0.000490465170852974	0.00374505191172735	-0.738543613779457	Up-Regulated
RP11-119F7.5	2.24108973983066	7.96244909341443	3.98602632181167	0.000491504778951029	0.00375177195435583	-0.740609946143899	Up-Regulated
ORMDL1	1.00141972560508	9.04091352297936	3.98387846966181	0.000494253929065594	0.003771532739703	-0.746053013240012	Up-Regulated
SBSPON	3.69717994556967	4.84049889939966	3.98244802878274	0.000496093232632232	0.00378146591294272	-0.749677649750999	Up-Regulated
TMEM260	1.43483063940908	8.33978036009235	3.98201337839465	0.000496653454896936	0.00378370455207844	-0.750778963980546	Up-Regulated
GTPBP4 /// IDI2	1.70617946549957	6.08881924476153	3.97706024132122	0.000503081794247652	0.0038252433356341	-0.763327232988619	Up-Regulated
C10orf2	2.48169681657113	6.10468812374748	3.97653078278926	0.000503773776789898	0.00382805270300747	-0.764668349004007	Up-Regulated
LIMK2	1.03577010875693	5.44016373664427	3.97217783113958	0.000509498608137962	0.00386653380645001	-0.775692787217247	Up-Regulated
BLMH	1.47764452101098	9.64301361795643	3.96886845728895	0.000513893836636542	0.00389360671714504	-0.784072346263946	Up-Regulated
LOC101927886	1.7340700486127	4.01849026150174	3.96798604327214	0.000515072081805086	0.00390127704344349	-0.786306403589147	Up-Regulated
C1orf112	2.04805476369421	5.53039374959812	3.96661516922641	0.000516907828186854	0.00391392089610381	-0.789776892690536	Up-Regulated
FTSJ1	1.14681176162753	8.6602252651471	3.96522354289892	0.000518777960164917	0.00392681688675845	-0.793299631330817	Up-Regulated
SRRT	2.2290318225204	6.95369542544434	3.96497980710868	0.000519106189235555	0.00392803711661576	-0.793916590101247	Up-Regulated
SS18	1.96119694346176	7.76465158763409	3.96394929587886	0.000520496200466893	0.00393728840224522	-0.79652498428306	Up-Regulated
ACAT2	1.34664789004522	9.50936893834662	3.96358836333014	0.000520983913441548	0.00393971050685477	-0.797438526630764	Up-Regulated
TMEM201	1.22006393715187	7.18142185812951	3.96149388674114	0.00052382299508876	0.00395863406121384	-0.802739389704294	Up-Regulated
PCGF2	2.16935490959349	8.13371476747699	3.96092312920317	0.000524599302243486	0.00396322723744372	-0.804183792863838	Up-Regulated
CENPA	2.10494393408947	4.8720826304662	3.95578888210528	0.000531633739202581	0.00401121664374921	-0.817174711823573	Up-Regulated
CRNDE	3.57018448200101	8.12095542405368	3.95396047577759	0.000534161219696367	0.00402254356862605	-0.821800072718613	Up-Regulated
URB2	1.6340400014308	4.2892956622507	3.95213838435262	0.000536691749331609	0.00403772122865668	-0.826408954898529	Up-Regulated
FER	1.60784375392273	7.43708737429604	3.95107650680579	0.000538171934343351	0.00404756237668274	-0.829094684615768	Up-Regulated
MITD1	1.31309339735242	9.2597741648984	3.95059910149796	0.000538838714890617	0.00404998686378956	-0.830302095332311	Up-Regulated
LTBP2	2.94926001812637	4.83779621255087	3.94760537383652	0.000543038577784773	0.00408024960777709	-0.83787277197574	Up-Regulated
EBF1	3.69210876597817	10.113455585328	3.94185098199133	0.000551202116555125	0.00413102975689721	-0.852420897275705	Up-Regulated
ZBTB10	1.74221638864421	7.47425344124416	3.93951776413491	0.000554546506627658	0.00415095263058162	-0.858318238457517	Up-Regulated
BTF3P12 /// BTF3P12	1.2307020582145	4.99234742424943	3.93950391015072	0.000554566424240474	0.00415095263058162	-0.858353252688913	Up-Regulated
TCEB3-AS1	1.2193327660654	5.25536299340519	3.9376413163769	0.000557250666296747	0.00416574099490365	-0.863060458498121	Up-Regulated
PIGW	1.86576379514207	8.47750760302132	3.93714814598571	0.000557963529815627	0.00416902378804522	-0.864306724595433	Up-Regulated
MOSPD3	1.37715671514373	7.92706367900833	3.93642663638974	0.000559008069689658	0.00417182949509882	-0.866129947473836	Up-Regulated
COL5A1	3.24652959786209	6.79220628149715	3.93541910989988	0.00056046990372406	0.00417785457869491	-0.868675787637731	Up-Regulated
C12orf45	1.5010176182832	7.40687489869336	3.93468332341904	0.000561539844734574	0.00418450382397583	-0.870534889818819	Up-Regulated
SENP7	1.52634572463357	7.56183650431483	3.92925274469399	0.000569499159221823	0.0042269673308553	-0.884253662167795	Up-Regulated
ZNF114	1.53463835290314	4.60867048454546	3.92779112175356	0.000571660292289471	0.00424110623156586	-0.887945241256259	Up-Regulated
ABCE1	1.31244608062544	10.5124298535257	3.92652424879183	0.000573540003370964	0.0042523687891798	-0.891144675776201	Up-Regulated
GUSBP3 /// SMA4 /// SMA5	1.58499785778568	8.1090072820216	3.92436374636575	0.000576759679327773	0.00427085457759148	-0.896600354204407	Up-Regulated
CPSF4	1.0254910238428	9.4852416741014	3.92395312012697	0.000577373622318698	0.00427405503610045	-0.897637180549439	Up-Regulated
LOC101927027	1.54848761215708	5.52895626805937	3.92330885299998	0.000578338187872201	0.00427715644728881	-0.89926389397908	Up-Regulated
CORO1C	1.02137035295074	10.3738336445373	3.92277719559427	0.00057913535439848	0.00428109809263762	-0.900606229414642	Up-Regulated
CDH24	1.30483459148531	4.65875908965437	3.92241460826538	0.000579679637886421	0.00428303667100624	-0.901521669060894	Up-Regulated
PCDHB3	1.58424472684174	5.63199833685479	3.9220359736025	0.000580248547793738	0.00428589363913729	-0.902477602018063	Up-Regulated
MAB21L1 /// MIR548F5	5.4234686600097	10.9066659380543	3.92164811652577	0.000580831884660716	0.00428885534174277	-0.903456795263369	Up-Regulated
RHOBTB1	2.7813592100455	8.77342717049053	3.91729668057632	0.000587416151513089	0.0043283480925657	-0.914440908310038	Up-Regulated
ATP11C	1.8590651339695	5.32778205138993	3.91458007149985	0.00059156392189912	0.00435419456935803	-0.921296790797326	Up-Regulated
ZNF473	1.0839698783193	4.4755205643684	3.91423816595405	0.000592087988281197	0.00435555999637072	-0.922159571881313	Up-Regulated
VANGL2	3.07473373413085	8.54601923624674	3.91189598800873	0.000595690344337026	0.00437795172441193	-0.928069437946691	Up-Regulated
ANKEF1	1.46244793977093	4.71669335489574	3.91078961156275	0.000597399486546005	0.00438503156198157	-0.930860782334912	Up-Regulated
KTI12 /// TXNDC12	1.20357228862953	6.37712867433315	3.90877702362122	0.000600520939906471	0.00440519384426712	-0.935937962043852	Up-Regulated
HAUS4 /// MIR4707	1.80025774554748	7.70997783938226	3.90670279561361	0.00060375479339097	0.00442477570301304	-0.941169964279695	Up-Regulated
KDM2B	1.09069498431968	10.5789627472887	3.90527028385396	0.000605998170759449	0.004434307709994	-0.944782908469361	Up-Regulated
PPIH	1.03750692795564	9.65441867320789	3.90371969268667	0.00060843571266657	0.00444808562118154	-0.948693289975602	Up-Regulated
NUDT5	1.27087905318648	9.02032566986293	3.90293545961489	0.000609672205268769	0.00445564665118425	-0.95067087268027	Up-Regulated
GAS5 /// SNORD44 /// SNORD47 /// SNORD74 /// SNORD76 /// SNORD77 /// SNORD79 /// SNORD80 /// SNORD81	1.73273735628148	10.417744096251	3.89947637379949	0.000615155687655216	0.00448874696316331	-0.959392388186155	Up-Regulated
SNRPB	1.37794641232957	11.2257839249976	3.89893416533566	0.000616019607263292	0.00449191382057489	-0.960759302462982	Up-Regulated
CENPQ	1.74626332534424	6.48508025327664	3.89872469564379	0.000616353682243182	0.00449191382057489	-0.961287365430059	Up-Regulated
PABPC1L	1.65157127297262	4.6813450984667	3.89684224227661	0.00061936394465052	0.00450965982981143	-0.966032620667542	Up-Regulated
TEAD3	1.9400052322022	4.92074317042556	3.89583539247642	0.000620979948425641	0.00451914524657036	-0.968570434163141	Up-Regulated
CASP2	1.4111358351697	3.59297679906356	3.88923457778185	0.00063167755311925	0.00458370647771013	-0.985204022097632	Up-Regulated
RRP1B	1.55739916466938	8.413657660674	3.88791583113319	0.000633836407647455	0.00459228731825411	-0.988526318432039	Up-Regulated
UBIAD1	1.15770962451278	5.20399316021117	3.88744060522175	0.00063461615419891	0.00459460550580958	-0.989723477308091	Up-Regulated
CLN3	1.36844053995635	5.96282018130372	3.88642468295796	0.000636286237062254	0.00460436299176311	-0.992282599866974	Up-Regulated
ZNF266	1.0284484065436	9.87507579159835	3.88608996301169	0.000636837432281013	0.00460693409178249	-0.993125727068782	Up-Regulated
ATP6V1G2-DDX39B /// DDX39B /// SNORD84	1.18073988771126	9.88869689815819	3.88583218221158	0.000637262249230918	0.00460858966095103	-0.99377503946087	Up-Regulated
IFI30 /// PIK3R2	2.42657432971696	7.39841101166316	3.88527446681438	0.000638182305900005	0.00461382461425033	-0.995179806193808	Up-Regulated
MXRA5	2.74471767151277	5.77420747231064	3.88309461670995	0.00064179093110971	0.00463522103795483	-1.00066989549251	Up-Regulated
PA2G4	1.06189119758688	10.1863679820455	3.88301071863832	0.00064193022028314	0.00463522103795483	-1.00088118242272	Up-Regulated
COG3	1.13649274788651	6.1373592423804	3.88189496641177	0.000643785443125327	0.00464719031658117	-1.0036909562976	Up-Regulated
TFDP1	1.81264754650639	5.68927557674455	3.88020376214977	0.00064660756188317	0.00466040963541783	-1.00794948658047	Up-Regulated
MSL2	1.00861353656045	9.63919149014194	3.8789833324565	0.000648651652857815	0.00467371004041363	-1.01102229123128	Up-Regulated
DHX8	1.0888669581195	7.49262290923193	3.87881395226557	0.000648935848610913	0.00467432566236798	-1.01144873814434	Up-Regulated
VKORC1L1	1.26983504201851	7.46356728636188	3.87848380436203	0.000649490141656425	0.00467545428572874	-1.01227993476496	Up-Regulated
MBNL3	1.27343183945466	4.16756736954217	3.87572387153116	0.000654142111987969	0.00470462207637096	-1.01922777082151	Up-Regulated
C15orf41	1.9783916814135	4.69646169194142	3.87399091571075	0.000657079805856659	0.00471963094025733	-1.0235896555464	Up-Regulated
CCDC137	1.15188857932495	8.22193337271734	3.8739011145502	0.000657232389205832	0.00471963094025733	-1.02381567326371	Up-Regulated
ZDHHC15	1.66672311919966	4.47152895201381	3.87376878412906	0.000657457298572176	0.00471980486807705	-1.02414872909316	Up-Regulated
OTX2	6.15687349190639	8.62696940941412	3.86894098575611	0.000665714600549876	0.00476907179426054	-1.03629757682036	Up-Regulated
PROSER1	1.11140427849131	8.04542415393887	3.86861671757882	0.000666272858296442	0.00477143881894511	-1.03711343747758	Up-Regulated
PCOLCE2	3.52644580683157	5.6131005411449	3.86726305250047	0.000668608294390474	0.00478233876748028	-1.04051907657902	Up-Regulated
ZNF180	1.22954165223896	6.05581100422005	3.86713809291965	0.000668824288646125	0.00478242919439938	-1.0408334425738	Up-Regulated
ZMYM6	1.28679236285307	5.132762181579	3.86573711457732	0.000671250599494569	0.00479831963492804	-1.0443577624396	Up-Regulated
GS1-111G14.1	1.30254899899683	9.97866164051783	3.86365584888428	0.000674871065517596	0.00481834174828258	-1.04959281325907	Up-Regulated
AC004692.5	1.59980847394024	7.73501955301837	3.86033504458781	0.000680687564404022	0.00485692055207943	-1.05794418993538	Up-Regulated
PTPRG-AS1	1.58509894643214	5.07528398720489	3.85941426555485	0.000682309048098373	0.00486701370736353	-1.06025949568059	Up-Regulated
LGALS3BP	2.76964519558908	9.0346864195354	3.85806264423833	0.000684696121545054	0.00488256015357689	-1.06365789763257	Up-Regulated
CBR4	1.19951296538308	8.2841394997428	3.8567535556265	0.000687015904346474	0.00489761747148238	-1.06694906379413	Up-Regulated
HSPG2	1.73773058224347	3.97936514081288	3.85627316307056	0.00068786912490526	0.00489924472426466	-1.06815674082311	Up-Regulated
RPN1	1.17019072223072	10.425343789518	3.84997810333801	0.000699146436917475	0.00496453076794239	-1.08397850000455	Up-Regulated
PIGN	1.12994552230003	5.84636645323619	3.84976099089992	0.000699538608543435	0.00496581617739949	-1.08452406135301	Up-Regulated
GNL3 /// SNORD19B	1.40573802274815	10.4634320294416	3.84830957009375	0.000702165879028998	0.00498145916832699	-1.08817099241528	Up-Regulated
MTA1	1.47990678691655	9.68066317816003	3.84591514321438	0.000706521330432094	0.00500933634281036	-1.09418659047173	Up-Regulated
TMEM185B	1.75154949761683	6.46036961245439	3.84264110022434	0.00071251979832873	0.00504578157696328	-1.10241048230421	Up-Regulated
CDCA2	2.20113707482165	4.2570901538446	3.84096281623953	0.000715614003832102	0.00505748990777033	-1.10662535699204	Up-Regulated
C7orf73	1.3165374190719	7.6009312591762	3.83989007638232	0.000717598697517682	0.00506953624758812	-1.1093192016169	Up-Regulated
SERBP1	1.25877625043615	11.3912251371742	3.83901578880359	0.000719220230831891	0.00507489390600192	-1.11151454930125	Up-Regulated
RCL1	1.67728149148114	6.23825810017736	3.83795208235836	0.000721197933002136	0.00508732243201686	-1.11418535177708	Up-Regulated
COL4A2	2.43118707910342	8.58589388477132	3.83757612022721	0.000721898219969894	0.00509073533350883	-1.115129287674	Up-Regulated
L3MBTL3	2.20619535259172	6.18804262891228	3.83744263590725	0.000722147015611909	0.00509096328332161	-1.11546442361981	Up-Regulated
RPL36	1.05615015632446	13.5860601145217	3.837258240032	0.00072249084167612	0.00509186083744051	-1.11592737692742	Up-Regulated
C5orf34	1.75663753334992	5.71577937122235	3.83466293251169	0.000727347170089368	0.00511994934036568	-1.12244265660699	Up-Regulated
DKFZP434L187 /// DKFZP434L187	3.16099360181355	4.75299648918079	3.8327790488348	0.000730892359645152	0.0051387523211165	-1.12717123854231	Up-Regulated
TRMT1	1.4670243506338	8.08450675305025	3.82996105959472	0.000736227107757476	0.00517162160102757	-1.13424328670371	Up-Regulated
GSTCD	1.85510235954733	4.63978746202257	3.82953298440554	0.000737040838460113	0.00517579171063152	-1.13531746617845	Up-Regulated
HMCN1	2.15484089238451	4.9312700603888	3.82938096272514	0.00073733002992626	0.00517627690859874	-1.13569893015995	Up-Regulated
MLLT4-AS1	3.76946866569435	6.44469088749303	3.82802604009965	0.000739912433522444	0.00518666486187208	-1.13909862290416	Up-Regulated
ZNF586	1.08904637272321	4.90254446377643	3.82669466588369	0.00074245860867784	0.00520141243934628	-1.1424389159024	Up-Regulated
ZBED4	1.65824977899688	5.50039928734548	3.82426667962296	0.000747124167938331	0.00523098129847385	-1.14852970414879	Up-Regulated
DSG2	3.14412601736895	4.60130159616143	3.82405931924155	0.000747523958694805	0.00523222275612632	-1.14904983538598	Up-Regulated
IGF2BP3	3.72899917652404	5.7357291076409	3.82224123074323	0.000751038242206176	0.00525056997033438	-1.15360990300824	Up-Regulated
ATF1	1.13810115972115	8.88833915386017	3.8178358163935	0.000759621143872341	0.00530426664536512	-1.16465699250168	Up-Regulated
TLE3	1.16950542142448	7.9244029145836	3.81658816435099	0.00076206935089234	0.00531820385587123	-1.1677850008572	Up-Regulated
MLX	1.14740871520862	8.38136094751345	3.81619506206388	0.000762842320461553	0.00532201889427909	-1.16877049664799	Up-Regulated
CUL4B	1.99714890939217	8.41223624377257	3.81307672511348	0.000769001344060762	0.0053602174302374	-1.17658710174683	Up-Regulated
SOS2	1.17732662292347	4.69952520781257	3.80866172415075	0.000777804987401746	0.00540803892338392	-1.18765103553718	Up-Regulated
TEAD2	2.22762039866063	4.28399981327345	3.80859858029869	0.000777931613139204	0.00540803892338392	-1.18780924791517	Up-Regulated
PALB2	1.30142628123297	7.76582225490827	3.8052639641461	0.000784647530920864	0.00544506952853257	-1.19616340113973	Up-Regulated
POLE	1.47994588548581	7.60720676584335	3.80512408285959	0.000784930492309094	0.00544542634752958	-1.19651379955808	Up-Regulated
MTERF1	1.1552291587547	7.76649815228414	3.80474378941227	0.000785700282262159	0.00544915931531745	-1.19746640543171	Up-Regulated
METTL3	1.76877964327277	8.5945908869572	3.80305837813073	0.00078912082163393	0.00546965619899404	-1.20168791802752	Up-Regulated
WDR75	1.19643715918712	10.2847280410746	3.80219746589181	0.000790873677863887	0.00547556287087757	-1.20384407965526	Up-Regulated
POLR1E	1.96202504608885	4.71080647116662	3.80206897063147	0.000791135627613793	0.00547556287087757	-1.20416588560812	Up-Regulated
ZNF43 /// ZNF729	1.60646993932121	8.76795565967534	3.80206824187395	0.000791137113497831	0.00547556287087757	-1.2041677107137	Up-Regulated
ATRAID	1.04100412273198	10.7852236063556	3.79517035498018	0.000805324832325375	0.00555577277988506	-1.22143852628531	Up-Regulated
PM20D2	1.45177402870327	9.65569879979263	3.79502193504341	0.000805632833814542	0.00555626773772739	-1.2218100428885	Up-Regulated
EIF3LP3 /// EIF3LP3	1.14186352332952	6.14811718055087	3.79470950089822	0.000806281575958509	0.00555911172776084	-1.22259209773064	Up-Regulated
CHD7	2.3684796676137	9.04511158947101	3.79367087095057	0.000808441887408337	0.00557237289216567	-1.22519176785997	Up-Regulated
ELP2	1.14139524306086	6.47959619425288	3.79291882061147	0.000810009668736065	0.00558154333118511	-1.22707401237711	Up-Regulated
MOSPD1	1.36010173057938	7.64643662587442	3.79176224847775	0.000812426571475253	0.00559328106204772	-1.22996849990958	Up-Regulated
SLAIN2	1.23920200655403	6.31770772633075	3.79091062944893	0.000814210732732926	0.00560392391349516	-1.23209964264364	Up-Regulated
LINC00921 /// TIGD7 /// ZNF263	1.92761041312955	4.14718294078267	3.78819703471002	0.00081992145906072	0.00563992771985669	-1.23888942183043	Up-Regulated
NSA2	1.0894851917275	12.0171384039566	3.78449321677778	0.000827779574756467	0.00568732691765194	-1.24815469594645	Up-Regulated
ADPRM	1.23776743105553	6.8755804828492	3.78110569366275	0.000835031300439201	0.0057338003280961	-1.25662653605781	Up-Regulated
FNDC1	1.17423335056678	3.96220915994526	3.77902426483461	0.000839517923831411	0.00575956316588889	-1.26183092170937	Up-Regulated
HMGN2P9 /// HMGN2P9	1.27100207094013	5.96242000961827	3.77808739533576	0.000841545102614762	0.00577079795728591	-1.26417320032309	Up-Regulated
CXADR	2.28235362973347	8.15462720214258	3.77614537848273	0.000845762503896577	0.00579560035686717	-1.26902794222264	Up-Regulated
FAM72A /// FAM72B /// FAM72C /// FAM72D	2.33526376462449	8.87268000473211	3.77603497139441	0.00084600289247066	0.00579560035686717	-1.26930392187309	Up-Regulated
BTG3	1.45008864309273	7.09095994925793	3.77171727898944	0.000855456515861081	0.00584164527875172	-1.28009488806024	Up-Regulated
PARS2	1.08276366356411	6.84007502844958	3.77142535310977	0.000856099416486694	0.00584264250636508	-1.2808243568081	Up-Regulated
LOC102724441 /// LOC102724951 /// LOC389831	2.60211768513931	9.01505607374738	3.7666782895761	0.000866620497860403	0.00590214658516509	-1.29268415689254	Up-Regulated
ZNF431	2.14142204899673	7.66960785581905	3.76448680021395	0.000871520253968503	0.00592699103667915	-1.29815782905725	Up-Regulated
UBE2D1	1.52518032630803	8.52230705187972	3.7643285790606	0.000871875056183205	0.00592699103667915	-1.29855298236595	Up-Regulated
GTF2H2 /// GTF2H2B /// GTF2H2C	1.55713232368684	8.414787805293	3.76072806863549	0.000879987396304515	0.00596929437158626	-1.30754389305806	Up-Regulated
LOC102724870	1.31012904015501	4.93597818173172	3.75418066849857	0.000894929486443714	0.0060619100409514	-1.32388727377874	Up-Regulated
MYO19	1.34318013409383	6.10265777336717	3.75094812674996	0.000902398039662436	0.00609914671823466	-1.33195322852363	Up-Regulated
GAL3ST4	1.48035603774658	7.16611956895951	3.7509176643088	0.000902468710717087	0.00609914671823466	-1.33202923004752	Up-Regulated
CGGBP1	1.04172802760969	10.6715383438089	3.7509035258865	0.000902501512860644	0.00609914671823466	-1.332064504299	Up-Regulated
UNK	1.82577759819612	7.24183314654399	3.74549950754065	0.00091512519193517	0.00617381361558558	-1.34554431044663	Up-Regulated
ZNF259P1 /// ZPR1	2.10557542522488	7.4163344478738	3.74260652965347	0.000921954087908545	0.00620741947879563	-1.35275826909541	Up-Regulated
SLC43A3	2.4711817830736	6.39111396151151	3.73995692659975	0.000928252297229714	0.00624267587253315	-1.35936393470462	Up-Regulated
HMGN5	1.73218164132311	5.90546122107486	3.73960164019172	0.000929100026331525	0.0062465907430717	-1.3602495884398	Up-Regulated
P4HB	1.06205978227336	10.9074391389907	3.73870360440156	0.000931246163342603	0.00625744207699752	-1.36248809286338	Up-Regulated
AGO2 /// CASC7 /// CASC7 /// DQ574852	1.37959866326359	7.44271676857612	3.73810101722646	0.0009326889563183	0.00626028671333265	-1.36399005495098	Up-Regulated
ZNF506	1.43898371445067	7.97082778030626	3.73718532195127	0.000934885627998373	0.00626935848282456	-1.36627231177317	Up-Regulated
TSC22D1	1.18867480043232	5.34527051530584	3.73655067120645	0.000936411072422447	0.00627779806192449	-1.36785400490462	Up-Regulated
KRI1	1.07486265261448	7.61604175122841	3.73513922228751	0.000939812375390972	0.00629701066793301	-1.37137137533413	Up-Regulated
WDR5	1.33442263385049	8.40431309138796	3.7346560921377	0.000940979398826709	0.00630303432116392	-1.37257526064383	Up-Regulated
HP08942	1.64830669660713	3.98924445844318	3.73020865767755	0.000951789296655571	0.00636275744137172	-1.38365544893436	Up-Regulated
DCX	4.46693488725649	9.28409455538777	3.7259949663652	0.000962143252793803	0.0064137429192757	-1.39414974494668	Up-Regulated
LEPREL4	1.74396011585243	7.90126918797957	3.72476332217018	0.000965190454168262	0.00642676928118041	-1.39721652832341	Up-Regulated
LYPLA1	1.12471808805444	10.5364148279931	3.72332921379804	0.000968750484047295	0.00644499968425015	-1.40078707144943	Up-Regulated
PABPC1 /// RLIM	1.05853575995284	12.6471470543714	3.72268836386398	0.000970345484547902	0.00645042606887962	-1.40238248463423	Up-Regulated
LOC100506473 /// RP11-332H14.2	1.42748348593452	6.58265911044734	3.72267091266803	0.000970388954490012	0.00645042606887962	-1.40242592873007	Up-Regulated
ZKSCAN7	1.30026533504976	5.2966692679867	3.72210919934965	0.000971789169855451	0.00645790836300099	-1.40382426098106	Up-Regulated
UTP20	1.97573648589888	7.13364849953985	3.72123331622974	0.000973976484199815	0.00646600672393759	-1.40600456565301	Up-Regulated
RP11-199F11.2	1.70376782219913	4.32955758888862	3.7206517537082	0.000975431464371181	0.00647296760132095	-1.40745214526069	Up-Regulated
PACRGL	1.1502022213406	5.70704338481887	3.71366462613536	0.000993079482396094	0.00656414931618644	-1.42483874181497	Up-Regulated
BTF3L4	1.12065341259658	8.29226448048616	3.71265409688341	0.000995657612756815	0.00657708410392366	-1.42735251927002	Up-Regulated
CD276	1.59484056460311	4.16884365003295	3.71256886930849	0.000995875350543079	0.00657708410392366	-1.42756452085589	Up-Regulated
MIF4GD	1.27833029304454	6.56337268656664	3.71122076314388	0.000999325674670564	0.00659592502914678	-1.4309177115463	Up-Regulated
MAP3K7	1.02868332707024	8.66724785070851	3.70890431435895	0.00100528171755966	0.0066282179792868	-1.43667865100758	Up-Regulated
SMC5	1.65234544209664	6.39156041191112	3.70729090318688	0.00100945063384194	0.00664697055239864	-1.44069052594237	Up-Regulated
UFM1	1.16387665858715	9.32605141638401	3.7070414898031	0.00101009660545421	0.006647324587515	-1.44131066582573	Up-Regulated
KAT6B	2.08683250610085	6.61251154979397	3.70465022868359	0.00101631046164963	0.00668388966361184	-1.44725565251637	Up-Regulated
FSTL1	1.52574297753294	7.09936576288587	3.70424136833211	0.00101737665322291	0.00668903106807277	-1.44827201826726	Up-Regulated
PCDHB12	1.5343322986611	7.22673200023845	3.70128268823725	0.00102512474937452	0.00672787880432602	-1.4556258578258	Up-Regulated
LSM12	1.16010297222594	9.13670976008244	3.70054317499592	0.00102707036837019	0.00673581732385115	-1.45746365394432	Up-Regulated
CTD-2124B8.2	1.17064304725796	7.37238490728684	3.69949351822605	0.00102983816591237	0.00675020456686934	-1.4600720125484	Up-Regulated
GUSBP1 /// GUSBP4 /// LOC100996497	1.08686949287364	5.68167930571631	3.69899907686914	0.00103114446668643	0.00675688369114836	-1.46130060450194	Up-Regulated
PDIK1L	1.43215425113186	9.88990672756452	3.69854637623085	0.00103234191184002	0.00676284598402605	-1.46242543567074	Up-Regulated
CCT5	1.19265773166498	9.1034165789234	3.69821971345461	0.001033206817723	0.00676662710643541	-1.46323707331867	Up-Regulated
NDE1	1.50438861888478	4.56009078581801	3.69767771328478	0.00103464343796025	0.00677226395044511	-1.46458369834116	Up-Regulated
ZBTB6	1.87154483338066	7.11600573923035	3.69734489813911	0.00103552656318244	0.0067761585177865	-1.46541056398392	Up-Regulated
MAP3K2	1.79411730797461	6.57224088441197	3.69594191928994	0.00103925748616075	0.00679868082323466	-1.46889596234043	Up-Regulated
MSI1	2.33782609594673	4.9427014993215	3.6955423279921	0.00104032251910445	0.00679967380766787	-1.46988858812444	Up-Regulated
ATP13A3	1.31718627829956	9.02001932717155	3.6929929075078	0.00104714269669431	0.00682784486545013	-1.47622085116377	Up-Regulated
ERCC8	1.18435834913731	5.1162228473093	3.6922776265372	0.00104906405544675	0.0068381065565401	-1.47799723348135	Up-Regulated
TET1	2.61959085402145	5.51215761286732	3.69129604592204	0.00105170635454635	0.00684774104862781	-1.48043479566749	Up-Regulated
CXorf38	1.0412897828877	7.20724803364653	3.69029206394635	0.00105441569286253	0.00686347862295624	-1.48292778524055	Up-Regulated
BOLA2 /// BOLA2B	1.10167485322308	9.42690026972683	3.68776408519834	0.00106126796459068	0.00690194143186985	-1.48920410807373	Up-Regulated
E2F1	1.72703947802774	4.1647717903671	3.68767930594586	0.00106149851854211	0.00690194143186985	-1.48941457070744	Up-Regulated
TMEM218	1.0597408718533	3.6352288830918	3.68579554130301	0.00106663400631502	0.00693341585420584	-1.49409059775695	Up-Regulated
MRRF	1.70426045004318	5.97078762394574	3.68550851859308	0.00106741861411177	0.00693468258748082	-1.49480300439385	Up-Regulated
CTD-2554C21.3	1.49693751781854	4.908404231235	3.6840371065245	0.00107144975556231	0.00695510774256541	-1.49845486875676	Up-Regulated
CSNK2A1 /// NFE2L2	1.23083046640965	8.61500639320237	3.68327427615731	0.00107354549624775	0.00696486702917365	-1.50034794628807	Up-Regulated
LRIG3	2.59176044339448	5.00070083680957	3.68297027152662	0.00107438181207869	0.00696644925736607	-1.50110234607709	Up-Regulated
PDCD4-AS1	1.63033297337218	3.14605564802926	3.68178190305756	0.00107765713052607	0.00697998909273258	-1.50405114923948	Up-Regulated
CENPN	1.93763696508469	4.87918017038102	3.68056023213805	0.00108103441845821	0.00699415885922978	-1.50708228749287	Up-Regulated
STT3A	2.02345565928872	8.618139751	3.67697997943872	0.00109099171321573	0.00704470049278001	-1.51596363821854	Up-Regulated
ZNF227	1.1451026534203	7.90451440170142	3.6768901773111	0.00109124261821573	0.00704470049278001	-1.51618637194747	Up-Regulated
PUS3	1.02268074052265	8.3692260658463	3.67585536163476	0.00109413794445239	0.00706145339671548	-1.51875287691499	Up-Regulated
ZNF438	1.02558645402164	4.58291249477978	3.67559381517095	0.00109487091804507	0.00706424533623705	-1.51940151822802	Up-Regulated
BRWD1	1.21031158131452	6.63391521961437	3.67180255144014	0.00110554988087403	0.00711752589608415	-1.52880235685666	Up-Regulated
ACTG2	1.19066729285878	3.63741343829203	3.67146021653501	0.00110651914530839	0.00712014418238843	-1.52965106633372	Up-Regulated
PPAN /// PPAN-P2RY11	1.41474441495076	7.89525385517806	3.66588546412659	0.00112242059435355	0.00720444528875732	-1.54346845917299	Up-Regulated
ZNF780A	1.09779899780007	5.45663440113041	3.66388328630926	0.00112818598267511	0.00723750080211489	-1.54842941435387	Up-Regulated
LOC642236	1.10045455234502	5.3190501020769	3.66371988140454	0.00112865779277642	0.00723855303259225	-1.54883425884425	Up-Regulated
RP1-228H13.5	1.88701329283204	6.56317715324329	3.66331741015448	0.00112982069840732	0.007244035764761	-1.54983137940942	Up-Regulated
LINC00998	1.079757534185	10.1977713837382	3.65953948169793	0.00114079396492302	0.00730046053525431	-1.55918953103362	Up-Regulated
ADAT2	1.24983700438522	4.60666974647218	3.65872457626465	0.00114317454368847	0.00731171577875047	-1.56120770871913	Up-Regulated
EIF3E	1.400568159681	9.17529721776808	3.65842752353583	0.00114404352956785	0.00731329593051824	-1.56194334869447	Up-Regulated
PLEKHG4	2.31850642783969	5.28832828851394	3.65619615505144	0.00115059176154228	0.00734429944993059	-1.56746865808646	Up-Regulated
KCTD5	1.74076609892003	7.78562023021557	3.65618003625938	0.00115063919721646	0.00734429944993059	-1.56750856760194	Up-Regulated
RBM26	1.01644353928908	6.43054450392233	3.65613653705579	0.00115076721970381	0.00734429944993059	-1.56761626970175	Up-Regulated
LOC389906	1.78967132568359	4.58404569272642	3.65583036768416	0.00115166870067546	0.00734606577230414	-1.56837432025557	Up-Regulated
CARD8	1.25239613352258	4.8808697516045	3.65321528932338	0.00115939668571457	0.00738334450436917	-1.57484823965394	Up-Regulated
SLFN12	1.62030276545771	3.93407998523267	3.65156220639908	0.00116430794283821	0.00740459551099755	-1.57893988909079	Up-Regulated
KIF7	1.08576378666497	3.24432366767538	3.64990924047697	0.00116923918444401	0.00742992897588602	-1.58303067270926	Up-Regulated
PRPF4	1.00937237874614	8.963965030037	3.64976403543751	0.00116967334425413	0.00743068009458904	-1.58339000064733	Up-Regulated
UCKL1	1.38499576011773	6.25256251373082	3.64888591893809	0.00117230225267724	0.00744536980244758	-1.58556291424772	Up-Regulated
NOP58	1.24515227606613	11.1256270755302	3.64809237352009	0.00117468293898175	0.00745445044764513	-1.58752641508701	Up-Regulated
NOX4	1.07967886831246	3.41687355512454	3.6427770011442	0.00119075166178095	0.00753783790663531	-1.60067501061209	Up-Regulated
LOXL1-AS1	2.55305795441006	4.3150124464833	3.6412173466506	0.00119550722649237	0.00755852718865833	-1.60453197678653	Up-Regulated
AFF4	1.25945345228274	5.20444114381557	3.63942920789611	0.00120098230494533	0.00758450640378741	-1.60895333809098	Up-Regulated
CCNB1IP1	1.5768678187285	10.5245820556976	3.63930033311056	0.00120137785015307	0.00758496759191943	-1.60927196821483	Up-Regulated
E2F6	1.53101081931252	8.37332262162155	3.6376303208202	0.00120651501379875	0.00761127148458129	-1.61340058716128	Up-Regulated
TOMM22	1.33759174887131	9.28289598169314	3.63338488429327	0.00121967132792631	0.00767163152986654	-1.6238935053698	Up-Regulated
BLOC1S5-TXNDC5 /// TXNDC5	1.60113029729306	10.5771234457385	3.63001618034787	0.0012302103433515	0.00772552385979725	-1.63221675983183	Up-Regulated
CTC-338M12.4	1.08554909899343	5.95534163737984	3.6286202755483	0.00123460346436544	0.00775104225172087	-1.63566498783368	Up-Regulated
UTP14A	1.30390523524065	6.83957216867204	3.62783280173279	0.00123708851928132	0.00776249941207525	-1.63761005633902	Up-Regulated
C1orf131	1.15742583763105	9.26378366813084	3.62750133411186	0.00123813600223572	0.00776341595964686	-1.63842874477989	Up-Regulated
TM9SF1	1.00509039685617	5.96581690595964	3.62747321484165	0.00123822490282487	0.00776341595964686	-1.63849819518227	Up-Regulated
ZNF747	1.01577062669142	6.73534503198946	3.6258464339019	0.00124337868681828	0.00778120807785853	-1.64251581057659	Up-Regulated
ADAT3 /// SCAMP4	1.41210352413534	5.55319777960967	3.61961771472335	0.00126330620714807	0.00788493507954039	-1.65789340471588	Up-Regulated
LOC101930301 /// LOC101930303 /// TRIM16L	1.33688780674487	4.87624876129611	3.61730945902933	0.0012707699306564	0.00791891023560605	-1.66358993406769	Up-Regulated
INTS7	1.59456122072174	6.89544860881706	3.61265705816498	0.00128594451313932	0.00800075213227792	-1.67506803010226	Up-Regulated
DCAF16	1.55365244381307	6.37462078036922	3.61188381795578	0.00128848365301561	0.00801231056362275	-1.67697525827181	Up-Regulated
NFIB	1.8977907068589	11.0816723858869	3.61128834541752	0.00129044238114964	0.00801813049402307	-1.67844392596781	Up-Regulated
BGN	2.23358418915525	7.00121796114782	3.60795185674212	0.00130147121381162	0.00807385914176249	-1.68667156903944	Up-Regulated
ARHGAP19	1.48781024542249	6.35508171259458	3.60693886154101	0.00130483786276261	0.00808621261039552	-1.68916908882388	Up-Regulated
ZNF282	1.20598139877152	7.95013323078757	3.60615140920317	0.00130746080057963	0.00810033274711058	-1.69111038095083	Up-Regulated
UBXN7	1.12607249174761	9.33704598090613	3.60550409266347	0.0013096208116372	0.00811157815330093	-1.69270609643292	Up-Regulated
KCNH8	2.84483662191818	4.89447686570826	3.60478150747738	0.00131203609893747	0.00812012236179249	-1.69448724926741	Up-Regulated
EIF4A1 /// LOC101928634 /// SENP3-EIF4A1 /// SNORA48 /// SNORA67 /// SNORD10	1.10422419130412	13.0692360332473	3.60336197585351	0.00131679364220177	0.00814527955741744	-1.69798602040165	Up-Regulated
ZFX	1.02632284559195	6.52131307991771	3.59738512951731	0.00133701033516639	0.00825513495994832	-1.71271247718257	Up-Regulated
LBH	2.40517483048448	8.0108302028745	3.58535969252664	0.00137860835545259	0.00846751405158892	-1.74231804978416	Up-Regulated
SMARCD1	1.71806040745155	7.19788313500675	3.58390138871656	0.0013837379258805	0.00849236652945139	-1.74590606219248	Up-Regulated
NHLRC3	1.09998693860953	6.98343242964463	3.58376743206398	0.00138421004980872	0.00849304773060307	-1.74623562528844	Up-Regulated
YES1	1.39279755237055	10.3054123866705	3.58206415209264	0.0013902268988682	0.00852107276715725	-1.75042571942436	Up-Regulated
PFN1	1.12814523867272	11.797966934853	3.5796410737477	0.00139883042301062	0.00855596720113489	-1.75638540010742	Up-Regulated
NOL12 /// TRIOBP	1.27024385539534	7.71314562887812	3.57814060348647	0.00140418409396412	0.00858201702750731	-1.76007521523922	Up-Regulated
PLEKHF2	1.3100828299595	8.11005223696778	3.57680131803782	0.00140897953394285	0.00860685212448518	-1.76336822923526	Up-Regulated
LYAR	1.75828575682795	7.40269617779265	3.57276417551199	0.00142353174982524	0.00868221465051608	-1.77329222879799	Up-Regulated
SEMA3C	2.7653652789546	7.01941534913616	3.5723403107075	0.00142506808098552	0.00868933137895188	-1.77433394736458	Up-Regulated
ZNF202	1.00371779148874	4.79221435044528	3.57061448524628	0.00143134018140874	0.00872079232807534	-1.77857502916426	Up-Regulated
ZNF283	1.1947902255588	4.21960210603942	3.56930643428557	0.00143611190465308	0.0087430700941318	-1.78178901011489	Up-Regulated
POP1	1.16769207723779	5.9216905130771	3.56875415160787	0.00143813126603148	0.00874961072661699	-1.78314589347736	Up-Regulated
BZW2	1.77509217106438	11.3204938472544	3.5613518340431	0.00146546572244333	0.00889092681843848	-1.80132563861342	Up-Regulated
YIF1A	1.07012683810231	8.50137320729113	3.55811871037217	0.00147756295185296	0.00895405854610306	-1.80926208814386	Up-Regulated
THOC2	1.19589689998585	9.22508439638324	3.5581031393373	0.00147762144814295	0.00895405854610306	-1.80930030501743	Up-Regulated
ZNF134	1.25160092621846	7.50616348329395	3.55679604026119	0.00148253993238464	0.00898154923488458	-1.81250819278957	Up-Regulated
PDE7A	1.13043048667492	4.69058488654829	3.55634382799753	0.00148424527479985	0.00898725035343535	-1.81361792203663	Up-Regulated
PHLDA1	2.20270405937643	9.18681547376845	3.55518082165944	0.00148863988643427	0.00901153998691409	-1.81647172331406	Up-Regulated
NME1-NME2 /// NME2	1.20439712424683	12.5323909555443	3.55451413340112	0.0014911647939875	0.00902217999099509	-1.81810751118991	Up-Regulated
PRPF31	1.08381044142645	7.93043434341912	3.55240696322497	0.00149917262404361	0.00906130603244864	-1.8232769918036	Up-Regulated
RP1-130G2.1	1.60651990936212	6.03735111901135	3.55111632469376	0.00150409808716397	0.00908174038868348	-1.8264427821857	Up-Regulated
ABCB7	1.39882705621989	8.06437612986205	3.54925927060936	0.00151121284135247	0.00911588750154584	-1.83099724677098	Up-Regulated
PTTG3P	1.13695347605187	4.14555336909039	3.5492355554915	0.00151130391055903	0.00911588750154584	-1.83105540341431	Up-Regulated
BCL2L13	1.53447688981598	5.56652671908155	3.54730010729795	0.00151875434427977	0.00915378387205835	-1.83580126641392	Up-Regulated
MRPL50	1.64289167815563	8.54365614902826	3.54672941771113	0.00152095801581653	0.00915767808908681	-1.83720047309667	Up-Regulated
MCC	1.88397012681482	9.32589434923295	3.54541127589503	0.0015260598285142	0.0091830772755811	-1.84043197954137	Up-Regulated
C5	1.49276285774048	6.06954530106323	3.54533698498295	0.00152634786419961	0.0091830772755811	-1.84061409624624	Up-Regulated
LOC643072	1.62484634665362	6.03378887202678	3.54494934768604	0.00152785164470001	0.00918977365218792	-1.84156432920922	Up-Regulated
IPO5	1.09528669635714	10.3934732235672	3.54340458265753	0.00153385867882425	0.00922118824350428	-1.8453507332198	Up-Regulated
CENPO	1.05994586778362	4.33361958999529	3.54301269176256	0.00153538625660689	0.00922801277354481	-1.84631121595383	Up-Regulated
SCFD2	1.10217235540253	7.63063951971109	3.54271018409736	0.00153656643503374	0.00923274640243319	-1.8470526053522	Up-Regulated
HSD11B2	3.27524424451109	4.49032747663752	3.54033542867834	0.00154586186051616	0.00928385578029087	-1.85287193948805	Up-Regulated
C17orf80	2.16528061012816	7.67936995392474	3.53890777007229	0.00155147643833621	0.00931281849841526	-1.85636977773583	Up-Regulated
NUDT15	1.08048607653781	9.5543923292958	3.53501287078401	0.00156689518657135	0.00938142591593305	-1.86591004721782	Up-Regulated
THG1L	2.50288951267084	5.12804482961061	3.53431041694534	0.00156969183425428	0.00939338741933642	-1.86763027584077	Up-Regulated
SMURF2	1.11181307524637	9.26000970283163	3.5337834530064	0.00157179300288642	0.00940117696894276	-1.86892067345543	Up-Regulated
PPAT	1.38851260681816	8.61855084873194	3.53107685456029	0.00158262829136042	0.00945742100118474	-1.87554739517679	Up-Regulated
ZNF485	1.28240201530373	5.76823994619529	3.53103285205727	0.00158280504552526	0.00945742100118474	-1.87565511474142	Up-Regulated
CBX8	1.16762939153933	6.06759483431592	3.53019636347083	0.00158616880500611	0.00947396374791592	-1.8777027789353	Up-Regulated
THNSL1	1.25049478535038	6.44390730471931	3.52991137219242	0.00158731642550458	0.00947552252359647	-1.87840037934003	Up-Regulated
ZPR1	1.40453132845477	7.99185034146198	3.52878192854636	0.0015918724964131	0.00949230663555865	-1.88116483724571	Up-Regulated
NUP98	1.1655955196206	7.68028742786298	3.52802108210491	0.00159494885662642	0.009506050904807	-1.88302693576105	Up-Regulated
MTX1	1.10711399984255	8.77696035461007	3.527391353152	0.00159749944245689	0.0095137989080023	-1.88456803290776	Up-Regulated
ANKRD50	1.87967821840106	9.25874343265068	3.52721872503484	0.00159819933000436	0.00951555742861837	-1.88499047869402	Up-Regulated
RNA45S5	1.99766223757874	5.14758482097108	3.52615687600306	0.00160251096439884	0.00953398756912012	-1.88758881999433	Up-Regulated
FAM210B	1.56773495310531	10.0915753818507	3.52333381329852	0.00161402915902333	0.00959765809403559	-1.8944955411637	Up-Regulated
BC045559	1.52694926043741	4.76985052289296	3.52177033171032	0.00162044285982588	0.00963336076273639	-1.89831983614048	Up-Regulated
FBXO28	1.33936364333873	8.91572537310984	3.52140939766047	0.00162192700194118	0.00963639938329497	-1.89920260233604	Up-Regulated
GTF2H3	1.04652494210303	9.6753044390057	3.52134711761615	0.00162218322810038	0.00963639938329497	-1.89935492263375	Up-Regulated
LMAN1	2.37258259891684	6.51322481759782	3.52090306859868	0.00162401123142396	0.00963995359430307	-1.90044092067678	Up-Regulated
MIR6878 /// TARS2	1.19224358186742	7.29030212486068	3.5176097429937	0.00163763149877136	0.00969388814198459	-1.9084938417083	Up-Regulated
ITGA4	2.41813529519473	4.73602238407841	3.51595813342944	0.00164450389371951	0.00972722398704615	-1.91253142004685	Up-Regulated
CA5B /// CA5BP1	1.53559547208233	5.64268159800923	3.51341771509961	0.00165512947945121	0.00977399483105309	-1.91874053078685	Up-Regulated
EIF4E2	1.33025279325596	7.25978031864873	3.51320178669239	0.00165603569942153	0.00977576495456715	-1.91926821618209	Up-Regulated
CLPTM1L	1.19254031711153	10.0684281965342	3.51151909359789	0.00166311428095446	0.00979787616720615	-1.92337999355038	Up-Regulated
SCARB2	2.13317306784502	10.3599867434822	3.50840387594004	0.00167629686328741	0.00985578740769831	-1.93099044233839	Up-Regulated
IGFLR1	1.06288022808	5.83721989761164	3.50531994899742	0.00168944716953356	0.00991822729233406	-1.93852213803324	Up-Regulated
DOK1	1.18944690097651	5.75338348995674	3.50460593073727	0.00169250612731852	0.00992875008787156	-1.94026561498715	Up-Regulated
ABRACL	2.20332877464543	9.12187097494494	3.50347609162081	0.001697357536089	0.00995224495979587	-1.94302418318608	Up-Regulated
LOC101928717 /// SLC19A1	1.56408178790722	3.32238480681745	3.50237982364349	0.00170207772624745	0.00997494741238162	-1.94570048926187	Up-Regulated
SUV39H2	1.33994117603842	5.8459372448496	3.50141178504432	0.00170625641671794	0.00999694529356565	-1.9480635076699	Up-Regulated
IWS1	1.2018570386766	7.15373333066252	3.50127811293835	0.00170683421706076	0.00999783987966001	-1.94838978837229	Up-Regulated
DPH2	1.21065554483782	8.46123384284711	3.50114944423855	0.00170739056989179	0.00999860842199079	-1.9487038521378	Up-Regulated
ADPGK	1.02733060882501	7.01306986449023	3.49842486539678	0.00171921293245147	0.0100553219958701	-1.95535325266676	Up-Regulated
TMEM5	1.10029398932695	8.67077186699594	3.49715386571326	0.001724755197851	0.0100777124827478	-1.95845453911096	Up-Regulated
NOP14	1.47332061235681	7.95034285598985	3.49502877459453	0.00173406062407814	0.0101195130910843	-1.96363895906318	Up-Regulated
GABPB1-AS1	1.74829388038784	7.35814224054784	3.49485636522849	0.00173481771463114	0.0101214197501105	-1.96405952439477	Up-Regulated
EIF3G	1.04482797194669	10.6451124863697	3.490626948798	0.00175349109929131	0.010215160681975	-1.97437423521943	Up-Regulated
KIAA0922	2.48911899741179	5.81970352989165	3.4902073084238	0.00175535448760882	0.010221148893199	-1.97539741583856	Up-Regulated
RMDN1	1.03014022062546	7.5742981417516	3.49019618783637	0.00175540389410625	0.010221148893199	-1.97542452982304	Up-Regulated
ZXDA	1.6852487368781	7.25192472146535	3.48879955517382	0.00176161961040171	0.010249819395702	-1.97882952881328	Up-Regulated
SQLE	1.6862068059917	6.67124912800939	3.48625510135194	0.00177299877203523	0.010308377038498	-1.98503168881509	Up-Regulated
TBCC	1.06091061594179	10.7836129354678	3.48610530834746	0.00177367089105265	0.0103096720908283	-1.98539676270664	Up-Regulated
SEC61A1	2.00822311019065	8.52154413335771	3.48591782214974	0.00177451248801981	0.0103096720908283	-1.98585369424344	Up-Regulated
ZNF780A /// ZNF780B	2.03381175288447	5.1484466155043	3.48481552554007	0.00177946838822098	0.01033577119145	-1.98853997838238	Up-Regulated
PRMT5	1.12967829486123	9.81394870585375	3.48452686246851	0.00178076843294047	0.010340768396517	-1.98924339740342	Up-Regulated
RP3-334F4.1	1.59534899643043	6.23700268278397	3.48292345782161	0.0017880064764255	0.0103674399192739	-1.99315022598802	Up-Regulated
PCDHB2	2.49294412484095	5.84942164375295	3.48176481488253	0.00179325458516404	0.0103858014163166	-1.99597296001548	Up-Regulated
ZNF655	1.65055625433495	8.19862627361701	3.4806270432188	0.00179842273065122	0.0104047492692387	-1.99874452311557	Up-Regulated
NOC3L	1.50208880522152	7.8836720575194	3.4773437895367	0.00181341770481533	0.0104760396909474	-2.00674058863837	Up-Regulated
UBTF	1.34327826074005	8.53256261168847	3.47662413482208	0.0018167206496932	0.0104925432808165	-2.00849288441994	Up-Regulated
CWC22	1.31408497596358	9.28063724135829	3.47133050347317	0.00184119679755537	0.0105896958388132	-2.02137844553071	Up-Regulated
DHRSX	1.36494915823011	4.67295891038348	3.47086013564499	0.00184338707650958	0.0105997010428734	-2.02252305913347	Up-Regulated
Y16709	1.11191452126096	12.427314538524	3.46917191140409	0.00185126920837311	0.0106372219014216	-2.02663080192643	Up-Regulated
ONECUT2	3.02524048051023	5.43824639339996	3.46394603796211	0.00187587641712182	0.0107580970312618	-2.03934173081425	Up-Regulated
SUPT16H	1.68628027091098	9.21412259430225	3.46347013080503	0.00187813305916312	0.0107652774275891	-2.04049894228919	Up-Regulated
MCL1	1.3587805380229	5.69622663019125	3.46314213727792	0.00187968986413989	0.0107689515773062	-2.04129645515756	Up-Regulated
TRIP10	2.32696673490902	6.05036528578184	3.46229684366175	0.00188370779045652	0.0107840895365035	-2.04335165297248	Up-Regulated
ALDH1B1	1.56324780200302	4.8509242786465	3.46152394077402	0.00188738892552824	0.0108025341325318	-2.04523068661208	Up-Regulated
STEAP3	2.27470984490089	5.29046622225287	3.4611035092981	0.00188939426531682	0.0108113806159905	-2.04625275033827	Up-Regulated
TTI2	1.13779100738059	6.60937885132673	3.46032347830841	0.00189312027842158	0.0108274325651553	-2.04814887793551	Up-Regulated
TUBGCP3	2.03005653996353	6.63464460124368	3.45838795521273	0.00190239665087432	0.0108672733629493	-2.05285315406689	Up-Regulated
FLJ45482	1.60053314508176	6.2678278228383	3.45689117084357	0.00190960054788245	0.0109004819624028	-2.05649042922304	Up-Regulated
IPP	1.18432681679985	6.37208642946513	3.45408053055565	0.00192319959450517	0.0109586161712086	-2.06331891934269	Up-Regulated
PRKAB1	1.02109586595189	7.67144911442928	3.45392410355561	0.001923959210666	0.0109586161712086	-2.06369890208541	Up-Regulated
NUP35	1.03751663174763	10.457176281755	3.45392013378493	0.00192397849183265	0.0109586161712086	-2.06370854512472	Up-Regulated
TMEM38B	1.56415130681721	8.318082874858	3.45151957756831	0.00193567242748129	0.0110145521774752	-2.06953904501278	Up-Regulated
ZNF567	1.28012576300593	5.76175722140507	3.45062760108444	0.00194003512000582	0.0110340377151866	-2.07170511486613	Up-Regulated
MPHOSPH10	1.23787762344792	9.97952486098385	3.44957228247464	0.00194520906013793	0.0110563114230875	-2.07426758206119	Up-Regulated
IFRD1	1.09345583780657	9.09770054025742	3.44896966845524	0.00194816952157279	0.0110695943001568	-2.07573068933347	Up-Regulated
EFNB1	1.08841880515769	4.86473075123644	3.44718933668538	0.00195694133977992	0.0111140657882019	-2.0800526769501	Up-Regulated
GTF2I	3.11991902436565	8.65134123290681	3.44565173819177	0.00196454805375992	0.0111518805523354	-2.08378474652094	Up-Regulated
PRMT6	1.65276731935721	9.32158954970958	3.44236808447094	0.00198088900392341	0.0112256741191014	-2.0917528280643	Up-Regulated
MPHOSPH9	1.04172064504851	7.09181696364582	3.44014280091009	0.0019920379723587	0.0112752705256154	-2.09715110760299	Up-Regulated
CCDC71L	1.37382534583929	3.91762978091979	3.43848587379039	0.00200037894643923	0.0113049869380197	-2.10116979407984	Up-Regulated
VMA21	2.15663166752568	5.41979690572689	3.43821981655021	0.00200172143473674	0.0113083076392358	-2.10181501956289	Up-Regulated
BRMS1	1.05804431059261	7.99966598113051	3.43659062816548	0.00200996119332591	0.0113439566461816	-2.10576562842894	Up-Regulated
RRP9	1.68394360344914	5.88282686921631	3.43632745381521	0.00201129530543748	0.0113460405356869	-2.10640373412599	Up-Regulated
RAI14	2.1137761367432	9.4474454861446	3.43436429759632	0.00202127431079054	0.0113903991619778	-2.11116313719566	Up-Regulated
TATDN1	1.37797924365872	10.6028132183562	3.43201355442719	0.00203328671864398	0.0114481295305409	-2.11686088196194	Up-Regulated
CPT2	1.0650017067238	7.56968546633204	3.42986165241711	0.00204434377000374	0.0114957297945749	-2.12207542062214	Up-Regulated
SNHG5 /// SNORD50A /// SNORD50B	1.75683747335196	12.3723128204974	3.4292375804652	0.00204756132154985	0.0115092129924019	-2.12358746168624	Up-Regulated
CSNK1E /// CSNK1E	1.40397451562818	10.9859014754433	3.42752752205416	0.00205640314119014	0.0115451155584888	-2.12773018160268	Up-Regulated
LHX8	4.10393266864851	5.98374901288821	3.42605105411639	0.00206406698555695	0.0115743269829109	-2.13130640328575	Up-Regulated
LRP5	1.05310119429445	3.16707972930783	3.42430909214924	0.00207314456549229	0.0116196887252735	-2.13552496105342	Up-Regulated
SHCBP1	2.84997617850376	6.60099619275421	3.42332929704963	0.00207826741044834	0.011640079294814	-2.13789741075497	Up-Regulated
RPAP3	1.45712119042223	8.39642091183342	3.42275508090881	0.00208127539828957	0.0116513770095154	-2.13928768604955	Up-Regulated
ZKSCAN4	1.05725726291764	6.84439522281432	3.42156705862006	0.00208751218094243	0.011680730780729	-2.14216381762771	Up-Regulated
LOC100288675	1.21426886598009	4.84103072261941	3.4173651993554	0.00210971658263859	0.011788147918863	-2.15233330971988	Up-Regulated
FBXL4	1.1685445781367	6.60819274734895	3.4159671271617	0.00211715526448962	0.0118156757262143	-2.15571594935265	Up-Regulated
SMARCA4	1.40562521076409	9.69345873504346	3.41423493404332	0.00212640699182891	0.011858866405936	-2.15990628385497	Up-Regulated
TAF5	1.22495066491087	8.19020995256505	3.41210787005743	0.00213782140133041	0.0119051640739096	-2.16505076826815	Up-Regulated
MDM4	1.43746749113328	6.26694402707784	3.4120278243699	0.00213825210682005	0.0119051640739096	-2.16524434229391	Up-Regulated
MTIF2	1.63770939446741	9.54731913751045	3.40844233376745	0.00215763128011431	0.0119955697871377	-2.17391338112369	Up-Regulated
ZFP90	1.16171648278993	9.44504636076416	3.40590263387625	0.00217146102253979	0.0120615069268046	-2.18005184131364	Up-Regulated
OTX2-AS1	4.98751966023496	6.13841202556678	3.40508553662807	0.00217592871343645	0.0120777652779321	-2.18202640421203	Up-Regulated
CDCA7L	2.98014591358325	8.24848885660472	3.40051868401159	0.00220106377247707	0.0121856444917881	-2.19305920752048	Up-Regulated
FN1	1.61794168310227	10.801955862791	3.40022023119353	0.00220271616230145	0.0121890538129425	-2.19378003006173	Up-Regulated
DOT1L	1.56144372778001	5.97957381888182	3.39824732889168	0.00221366946723762	0.0122285494260226	-2.19854438257581	Up-Regulated
ASPM	2.04160032916432	4.28296854989846	3.39792713378817	0.00221545212359306	0.012233623630585	-2.19931752242541	Up-Regulated
PIGM	1.53229672799702	5.73948992819452	3.39643504675668	0.00222377754928194	0.0122651970928735	-2.20291994005086	Up-Regulated
CHEK2	2.07497344339075	3.40934977380991	3.38712739462665	0.00227640043888506	0.0125085044938178	-2.22537840586406	Up-Regulated
TOR3A	1.64406835851066	7.21292653234244	3.38694130272107	0.00227746476071638	0.0125085044938178	-2.22582719057174	Up-Regulated
PHF12	1.4728199109013	6.05718821720495	3.38626853056414	0.00228131659442963	0.0125267344543068	-2.22744958990539	Up-Regulated
PTBP2	1.66845676613269	9.79560562677998	3.38447867949601	0.00229159482371502	0.0125740349768221	-2.2317652467494	Up-Regulated
PDAP1	1.07985541399787	7.13568906430845	3.38381826002569	0.00229539860806796	0.012589362048634	-2.23335742019489	Up-Regulated
MFAP3	1.97961900831567	6.94864575002746	3.38195772725934	0.00230614754987079	0.0126319993361006	-2.23784225580385	Up-Regulated
MTFR2	1.68180186119993	4.27385609107417	3.3812652588917	0.00231016062069056	0.0126441504983267	-2.23951121991494	Up-Regulated
ARHGAP11B /// LOC100288637	2.07117937624064	3.63247424781077	3.38021647852117	0.00231625151861737	0.0126623903335294	-2.24203870832696	Up-Regulated
LAMC1	1.57045305206364	7.86357766087327	3.37835314897835	0.00232711139334449	0.0127128933214113	-2.24652846949832	Up-Regulated
LUM	2.11360030911847	6.11155098390514	3.3762878623278	0.00233920595674262	0.0127730312725036	-2.25150375375565	Up-Regulated
MYCL	1.19504907271441	3.52746158175998	3.37490768942126	0.00234732233382089	0.0128024876268088	-2.25482795044039	Up-Regulated
GJC1	1.72679484913811	4.64274863516516	3.37474606359808	0.0023482745886515	0.0128047117495724	-2.2552171982488	Up-Regulated
CBFA2T2	2.02901429652128	5.48131896177274	3.37424517602775	0.00235122805772605	0.0128089371002088	-2.2564234540996	Up-Regulated
HEATR6	1.26883580160037	7.7045302737724	3.37397698178572	0.00235281093614059	0.0128145918471872	-2.25706930126878	Up-Regulated
LOC102725263 /// LOC389906	1.02343609712222	3.98706678434982	3.37235068108528	0.00236243146911491	0.0128497117578289	-2.2609852288197	Up-Regulated
LHX4	3.25929972164511	4.23402530895176	3.37159443873596	0.00236691805946544	0.0128616402316331	-2.26280591983266	Up-Regulated
MANEA	1.41083172733747	4.49535887395076	3.37105421403825	0.00237012812537438	0.0128761083974485	-2.26410644213001	Up-Regulated
SNHG1 /// SNORD22 /// SNORD25 /// SNORD26 /// SNORD27 /// SNORD28 /// SNORD29 /// SNORD30 /// SNORD31	1.85036545298457	10.9772562411587	3.36764979862149	0.00239045470958561	0.0129734862907909	-2.27230030614364	Up-Regulated
ABHD14A-ACY1 /// ACY1	1.21372167383663	8.00005113473481	3.3608265570229	0.00243170339006393	0.0131619793619156	-2.28871316194886	Up-Regulated
ZNF628	1.69952416014827	5.51294008105871	3.36044609865152	0.00243402355545155	0.0131684761852104	-2.28962795292153	Up-Regulated
PAK1IP1	1.19351100880075	9.49857699756596	3.35953097888296	0.0024396130503142	0.0131944340208304	-2.29182814423654	Up-Regulated
IER5	1.18061866510926	12.1121386618281	3.35947692462332	0.00243994359880055	0.0131944340208304	-2.29195809783842	Up-Regulated
GPX8	2.53163604113011	4.54787391693994	3.35927010194386	0.00244120874547691	0.0131982407531324	-2.29245531952881	Up-Regulated
SLC35C2	1.02058416628369	7.39650792251398	3.35896209896155	0.0024430939953451	0.0132053975137959	-2.29319576658743	Up-Regulated
STAG2	1.58863473530687	11.0616281140488	3.35777008248336	0.00245040347967599	0.013235591829542	-2.29606115824155	Up-Regulated
ACAA2	1.09351978842209	6.98145916890379	3.35589822073846	0.00246192454341303	0.0132888550406215	-2.30055998337498	Up-Regulated
BMF	1.29213782416449	4.33446760138366	3.35506925118779	0.00246704347967834	0.0133134301411371	-2.30255201624503	Up-Regulated
C19orf24	1.04345864688648	6.05140205665871	3.35470824858326	0.00246927591121927	0.0133203593264864	-2.30341945440235	Up-Regulated
SNHG16 /// SNORD1A /// SNORD1C	1.4813896777583	10.4752056922442	3.35377771858319	0.00247503930688488	0.0133412730734171	-2.30565522001419	Up-Regulated
CIRH1A	1.01367324130986	10.2771234708558	3.35159531993423	0.0024886074902278	0.0133959878588184	-2.31089788435916	Up-Regulated
AP000525.9	2.46792378311323	6.25801049796315	3.35022248473073	0.00249717939705912	0.0134359791947006	-2.31419509924369	Up-Regulated
MGC45800	2.19160635455761	4.20569943400567	3.3480656830333	0.00251070408883775	0.0134902304686512	-2.3193741529857	Up-Regulated
RNF214	1.11883223456754	7.17762333538961	3.34761811093188	0.00251351955490931	0.0135022733879299	-2.32044873042322	Up-Regulated
AP3B1	1.02561127739534	7.7252262152108	3.34476924705723	0.00253151216935779	0.0135813643052038	-2.3272872701267	Up-Regulated
RP11-395I6.3	2.09393175578064	7.24855566875107	3.34473839928113	0.00253170767556822	0.0135813643052038	-2.32736130612139	Up-Regulated
PDCD2	1.04458137129906	5.85790040234643	3.34444366502847	0.0025335763712457	0.0135882894182341	-2.32806866766888	Up-Regulated
ZBTB40	1.12339697362031	3.27080540074897	3.34304363995293	0.00254247115524017	0.0136275204015572	-2.33142839357972	Up-Regulated
AK096803 /// RP11-395B7.2	1.04676924395924	4.30397933729719	3.34288425950613	0.00254348566118014	0.0136275204015572	-2.33181083389362	Up-Regulated
LOC101928054	1.20953944918896	4.18043846685046	3.3399255544205	0.00256239001430833	0.0137022029005237	-2.33890908559478	Up-Regulated
DARS2	1.9498795145737	4.41548551813238	3.3394027741483	0.0025657443685831	0.0137170211548846	-2.34016303696749	Up-Regulated
PSPH	1.88910329315916	8.7669028660234	3.33901594731396	0.00256822912888324	0.0137271846938809	-2.34109083836683	Up-Regulated
GNS	1.04538874740433	9.52395581741228	3.33728817110658	0.00257935585059944	0.0137803932063602	-2.34523438499803	Up-Regulated
FLNC	2.53343871538415	5.77783715937527	3.33477719638077	0.00259560947055085	0.0138295295714579	-2.35125470124568	Up-Regulated
PODXL2	1.02100765086986	6.15257089455268	3.33447082091438	0.00259759941739236	0.0138369973042431	-2.35198914612583	Up-Regulated
SKIDA1	1.21500543000131	6.08521942117741	3.33311023617823	0.00260645442699262	0.0138778798311099	-2.3552504278282	Up-Regulated
DYNC2H1	1.2588270432549	5.51016620484236	3.32769069281413	0.00264201674841377	0.0140417965851288	-2.36823573284321	Up-Regulated
EFHC1	1.80546596419058	7.17769074407298	3.32546067364078	0.00265678570032757	0.0140979887410433	-2.37357647984726	Up-Regulated
MIR4723 /// TMEM199	1.07016023124744	7.9548857261124	3.32351976113102	0.00266970490977255	0.0141406249864078	-2.37822368824151	Up-Regulated
MDM1	1.09354770967902	6.39154232218759	3.32317877830138	0.00267198084288374	0.0141406249864078	-2.37904000733579	Up-Regulated
HAS3	1.80967056839554	4.38802961917244	3.32315579595705	0.00267213430891646	0.0141406249864078	-2.37909502629813	Up-Regulated
FBN1	2.31550922601571	4.12309155771598	3.32153930864587	0.00268294990982848	0.0141824266080796	-2.38296446620437	Up-Regulated
GTF2IRD2B	1.29367732129065	4.3111997690711	3.32100857873946	0.00268651014016047	0.0141980551632121	-2.38423473016643	Up-Regulated
TMEM44-AS1	1.21528921688304	4.29441522668909	3.31796305144001	0.00270702854953038	0.0142616257678888	-2.39152243058098	Up-Regulated
C2orf68	1.63973324013171	8.0585545460056	3.31570867927377	0.00272231425379787	0.0143164996915962	-2.3969152569018	Up-Regulated
SLC25A39	1.48974555188014	8.79548774792497	3.3147306109502	0.00272897193739402	0.0143427258604255	-2.39925450438803	Up-Regulated
SENP6	1.32899429221558	7.75834819024482	3.31470730047154	0.00272913080301915	0.0143427258604255	-2.39931025275742	Up-Regulated
C8orf48	1.53098031835618	4.4179803039802	3.31277439420727	0.00274233509714725	0.0143792499199989	-2.40393236974411	Up-Regulated
MPZL1	1.34185997956718	5.62814630893032	3.31270560492783	0.00274280615448232	0.0143792499199989	-2.40409684434653	Up-Regulated
ZNF736	1.6142990378253	5.24949059924635	3.31247424245174	0.00274439105943441	0.0143843523369241	-2.40465002017841	Up-Regulated
SIKE1	1.88048384589567	5.65806919720601	3.31069101774095	0.00275663643983487	0.0144388810227253	-2.40891310415817	Up-Regulated
EPRS	1.19274076241553	10.0678051397797	3.31028830054464	0.00275940919367359	0.0144437537095071	-2.40987573777091	Up-Regulated
TNIP2	1.32464163121574	5.52356326465581	3.30345677126911	0.00280685771924733	0.0146660030751519	-2.42619835250262	Up-Regulated
GEMIN6	1.10390406756099	6.53636509564351	3.30312239820989	0.00280920023743043	0.0146749824930895	-2.42699692681806	Up-Regulated
RPL7AL2	1.57451965398518	6.0862696559995	3.30274021243664	0.00281188003050587	0.014685719422038	-2.42790965142554	Up-Regulated
LINC00478	1.94957314119359	6.4444495202419	3.30243424435641	0.00281402718367443	0.0146904087248957	-2.42864032481042	Up-Regulated
COCH	2.66754492965398	7.12266691231433	3.30160811432319	0.00281983252632669	0.0147174481478365	-2.43061304652848	Up-Regulated
ASB16-AS1	1.62513083829858	4.13188115919241	3.30099812834594	0.00282412641520288	0.0147365886471581	-2.43206950968847	Up-Regulated
CCDC101	1.16785186152572	6.96530230382179	3.30026902636903	0.00282926708772696	0.0147563957752687	-2.43381024481726	Up-Regulated
ST6GAL1	2.61820132186989	5.26465895538958	3.29829040653034	0.00284326331670508	0.0148232912175283	-2.43853343525295	Up-Regulated
SKA3	1.38533911860846	3.10223479722262	3.2974672761376	0.00284910560012057	0.0148475073971681	-2.44049800681667	Up-Regulated
TPP2	1.26914792279012	7.09440234462911	3.29745808718166	0.00284917088542476	0.0148475073971681	-2.44051993705834	Up-Regulated
MALT1	2.14692323638982	5.6962225119927	3.29682932254081	0.00285364153964806	0.0148675103521141	-2.44202048029771	Up-Regulated
LOC101929759	1.31673837134002	3.83643531537677	3.29595379380004	0.00285987802851668	0.0148934037809246	-2.44410973347588	Up-Regulated
RNFT1 /// TBC1D3P1-DHX40P1	1.26526318053534	5.41902024592228	3.29003326793002	0.00290239739901105	0.0150781051535104	-2.45823188944142	Up-Regulated
MGP	3.15972832490675	6.72884624256192	3.2879062022206	0.00291782186889224	0.015144854273363	-2.46330305662139	Up-Regulated
RP11-379H18.1	1.29736623327716	7.65869021317596	3.28681406153815	0.00292577227712341	0.0151727260007471	-2.46590633061439	Up-Regulated
EIF3F	1.37698311400569	8.95862331311889	3.28468894203792	0.00294130240428787	0.0152384917628275	-2.47097085695577	Up-Regulated
SIGMAR1	1.27889686202171	8.86310449712725	3.28397207647428	0.00294655910388792	0.0152569742415755	-2.47267897269382	Up-Regulated
KATNA1	1.37985469178176	7.93945050860956	3.27785026888972	0.00299182061949312	0.0154335681792584	-2.48725959655625	Up-Regulated
POLR2D	1.15635612670631	8.08157124669791	3.27552531321409	0.00300918537474903	0.0155095379450685	-2.49279417093664	Up-Regulated
SRPRB	1.36363825247437	8.45195896896969	3.27351783680169	0.00302425714197422	0.015576977543791	-2.49757169909955	Up-Regulated
KLHL7	1.82460320832163	8.56155996231058	3.26910975732214	0.00305760822966706	0.0157040468105067	-2.50805815835529	Up-Regulated
LOC338620	1.24671947337962	4.12744842864195	3.26639302627642	0.0030783391997425	0.0157967229542972	-2.51451816603534	Up-Regulated
MOV10	1.65978795136761	5.52935215933006	3.2652348441506	0.00308721828478086	0.0158319231621187	-2.51727149417136	Up-Regulated
SKA1	1.93398717743119	4.82232791602366	3.26055072127785	0.00312338131271743	0.0159712231683058	-2.52840290608697	Up-Regulated
EHMT1	1.56055819775284	3.83553699341658	3.25928342764643	0.00313323526710718	0.0159946661627581	-2.53141339301092	Up-Regulated
RELA	1.19687229397509	7.69836153676644	3.25718320829962	0.00314963176534103	0.0160539748281947	-2.53640145662172	Up-Regulated
RP11-524C21.2	1.59517121824044	4.85477549025715	3.25553103393192	0.00316258848145313	0.0161165234901007	-2.54032447505523	Up-Regulated
PUS7	1.62665618697022	8.95885313685539	3.25316287516032	0.0031812497798163	0.0161975822302922	-2.54594613888859	Up-Regulated
C8orf82	1.07231991504012	8.00724802946031	3.25286535442111	0.00318360176370334	0.0162060489780899	-2.54665229055911	Up-Regulated
LRRC17	1.43837050643621	3.834611563035	3.24950576519026	0.00321027687876794	0.0163135893765913	-2.55462426998403	Up-Regulated
MED12	1.44956019033793	7.88356443491492	3.24653810806601	0.00323401919592942	0.0164058808131726	-2.56166340058148	Up-Regulated
LRRCC1	1.61595335567698	4.93200104324906	3.23530108869383	0.00332546252985935	0.016775681633898	-2.58829284780556	Up-Regulated
CANT1	1.03328904627714	8.65651670437618	3.23162778694077	0.00335589140060291	0.0168929481933603	-2.59698948590808	Up-Regulated
ASTE1	1.34842124224228	5.61314648496107	3.22869970168729	0.00338033902000312	0.0169832969605711	-2.60391884749372	Up-Regulated
NOM1	1.16442692908326	7.28698338533462	3.22598026242434	0.00340319818051359	0.017070169844471	-2.61035208970049	Up-Regulated
LPCAT1	1.11031158380777	10.3505177020373	3.22331688066575	0.00342573041274036	0.0171490693586266	-2.6166505160456	Up-Regulated
GPC6	1.84829137133097	6.17195089625397	3.22110854939747	0.00344452180497236	0.0172321343989236	-2.6218711717413	Up-Regulated
MAP3K1	1.34621253751202	6.40217539050779	3.21994927371674	0.00345442614366322	0.0172706619997176	-2.62461118156949	Up-Regulated
ANGEL2	1.18613441317689	6.21513018196012	3.21833486128358	0.00346826466882692	0.0173287972129746	-2.62842623975113	Up-Regulated
TNFAIP3	1.94477805841982	5.00326027889801	3.21549457841529	0.00349274086233935	0.017424773882039	-2.63513622576756	Up-Regulated
RAVER1	2.33065962116183	6.94471901892308	3.21203178992363	0.00352280653394759	0.0175495879553622	-2.64331345827674	Up-Regulated
HFM1	1.05298497318442	3.95793671470611	3.2117691720973	0.00352509685046594	0.0175568038393177	-2.64393346755607	Up-Regulated
RPL35P8 /// RPL35P8	1.06640996330443	6.76573748385792	3.21131829245749	0.003529032360714	0.0175726832647198	-2.64499789045589	Up-Regulated
CCNF	1.34642689981232	5.00600070456255	3.20775192489664	0.00356031083890055	0.0176947147737242	-2.65341503270843	Up-Regulated
EPHB4	1.68123125811807	5.03345069571287	3.2043981086472	0.00358996848773891	0.0178232803239695	-2.6613269045124	Up-Regulated
CKMT2-AS1	1.07892537418273	6.93536262878502	3.20333423668667	0.00359942583069191	0.0178513911189819	-2.66383591370215	Up-Regulated
ZNF219	1.25242626090455	5.49589150825155	3.20081630123449	0.0036219047612977	0.0179372361713451	-2.6697727384079	Up-Regulated
TMEM18	1.11713902259444	8.52557047567904	3.19874010891884	0.00364054157402098	0.0180059425316142	-2.67466651952772	Up-Regulated
LRBA	2.02331885294197	7.7268674717028	3.19847341088928	0.00364294224947285	0.0180102717853687	-2.67529505386438	Up-Regulated
NUP62CL	1.3121036230349	3.70301856523679	3.19842032358101	0.0036434202952462	0.0180102717853687	-2.67542016346888	Up-Regulated
ALKBH2	1.53196739246642	7.62667143393937	3.19813265907932	0.00364601173442215	0.0180102717853687	-2.67609808020252	Up-Regulated
DPP3	1.24042886970868	7.64721108267827	3.19721957353618	0.00365424906159031	0.018035808904613	-2.67824970616529	Up-Regulated
C5orf24	1.3681165907118	7.37146468613864	3.19536338863391	0.00367104971249588	0.0181035326354536	-2.68262287531853	Up-Regulated
ST8SIA2	2.282003005034	3.95972686736181	3.19394821045363	0.00368390863304143	0.0181555245666111	-2.68595630438885	Up-Regulated
TWIST1	2.78995762577763	7.65180142458901	3.19183409958527	0.00370319910096068	0.0182251776443079	-2.69093488169243	Up-Regulated
RMI2	2.11680470053146	6.75573646744256	3.19174825947435	0.00370398440885311	0.0182251776443079	-2.69113699910954	Up-Regulated
TGIF2	2.63948410466345	4.86811648605619	3.18982086727965	0.00372165938242217	0.0182879200492697	-2.69567458545034	Up-Regulated
NOL8	1.31358851347613	9.68630920745054	3.18344255730718	0.00378073132705139	0.0185317297518955	-2.71068241173115	Up-Regulated
DDX31	2.43956936106962	6.66532897949219	3.18233922351736	0.00379104076828293	0.0185706512785832	-2.71327718777703	Up-Regulated
PARPBP	2.08469719814059	4.22888907810625	3.18128915174237	0.00380087763470224	0.0186149604774942	-2.7157463446992	Up-Regulated
POLR3D	1.95740053596579	6.43129019612965	3.18027358537633	0.00381041460224159	0.018635924092949	-2.71813403106898	Up-Regulated
EOGT	2.09864266090143	7.55001815356345	3.18024270559183	0.00381070494782685	0.018635924092949	-2.71820662702744	Up-Regulated
MFAP4	3.18326349611635	4.7530686753931	3.17592674353602	0.00385149546414356	0.0188158434411567	-2.72835012408315	Up-Regulated
PKNOX1	1.55815934490793	6.01326642867142	3.17476335960729	0.00386256231769076	0.0188569270023362	-2.73108332400459	Up-Regulated
PSTPIP2	1.15791471061623	4.17061986517677	3.16871999317227	0.00392054420464153	0.0190847560167	-2.7452743500822	Up-Regulated
C2orf81	1.27089032773618	5.34108356324079	3.16660735439624	0.00394101010480878	0.0191655656833939	-2.75023247906829	Up-Regulated
XRCC2	1.29029843531922	6.12850690509393	3.1656604126249	0.0039502167562766	0.0191944623293622	-2.75245438008268	Up-Regulated
UGGT1	1.0910860647563	6.39037112640255	3.16392984416435	0.00396709564504798	0.0192565852177995	-2.75651423340388	Up-Regulated
TMEM138	1.08672738667406	7.90071062001672	3.16096475746561	0.00399617644250762	0.0193577914675374	-2.76346797644218	Up-Regulated
ZFP37	1.86552227244657	8.15159296106409	3.15964225492976	0.00400921314157813	0.0194009618649454	-2.76656860250954	Up-Regulated
POLR3B	1.20055982635431	5.36906702070406	3.15817273665405	0.00402374697881012	0.0194545132850623	-2.77001324489283	Up-Regulated
SEC24A	1.91510749767029	5.5081673767341	3.15769091381368	0.00402852331238196	0.0194598460790351	-2.77114251531814	Up-Regulated
RAD54L	1.44932867311963	4.01259170343846	3.15653075412982	0.00404004638523712	0.0195020137290654	-2.77386132622459	Up-Regulated
PCDH12	1.11615410765272	5.62774866467804	3.15604467204341	0.00404488371066157	0.0195155794112223	-2.77500032000527	Up-Regulated
AKAP13	1.60482723925887	6.2083619775759	3.15573933360159	0.00404792518024003	0.0195240164866458	-2.77571575373554	Up-Regulated
LOC100506076 /// LOC100506123	1.36863475957467	7.78717140438462	3.15331046162518	0.00407219746976859	0.0196290100623115	-2.78140572686379	Up-Regulated
GMDS	1.37907639547111	6.63616299727326	3.15314005692981	0.00407390560078209	0.0196298243142534	-2.78180485174608	Up-Regulated
KCNB2	2.58802422542198	5.0493574966619	3.14990324769983	0.00410648222479435	0.0197578250742049	-2.78938436781654	Up-Regulated
YOD1	1.05269979589125	7.00351234718605	3.14413941033893	0.00416511215382121	0.0199663896521743	-2.80287286562035	Up-Regulated
ABHD15	1.16796397788851	5.24442140555676	3.14275286495893	0.00417933557867987	0.0200223292196768	-2.80611602858414	Up-Regulated
LTBP4	1.31002064374537	5.03899111963594	3.14224780119451	0.00418452818634552	0.0200431229911352	-2.80729722823366	Up-Regulated
ZNF610	1.31341710973668	7.62086315181193	3.1418507804872	0.00418861433986223	0.0200504441369591	-2.80822568733171	Up-Regulated
PGBD1	1.03292239984915	7.32383826403624	3.13859155355862	0.00422230350739167	0.0201829540420401	-2.8158456474767	Up-Regulated
SEMA6D	2.52883568890473	4.89186267826619	3.13105146841338	0.00430124151394667	0.0204977908662609	-2.83346069657815	Up-Regulated
FUT4	1.19660732626655	4.82516153489938	3.13036838821616	0.00430846229444589	0.0205197278737907	-2.83505557192769	Up-Regulated
ST3GAL4-AS1	1.14931987355218	2.86125816795234	3.12678377178358	0.00434654599568448	0.0206550957216625	-2.84342250351025	Up-Regulated
CIZ1	1.22124984508505	9.01015749749496	3.12512497847191	0.00436427844663427	0.0207226126605986	-2.84729288621886	Up-Regulated
SAFB	1.00930909798814	8.04854373382443	3.12436171520108	0.00437246099764473	0.0207483100298213	-2.84907346454972	Up-Regulated
FRYL	1.14199186669974	5.62270303943357	3.12297778861738	0.00438733489984414	0.020798496709239	-2.85230146274414	Up-Regulated
EXOSC5	1.57179498942588	7.85936553913216	3.12069260932942	0.00441200138534789	0.020873355176144	-2.85763022991266	Up-Regulated
C8orf59	1.06842553631153	6.18401201664175	3.11712286589397	0.00445079992563676	0.0210062036225417	-2.86595096194758	Up-Regulated
STK36	1.06730056795938	7.40919006933728	3.10861304641161	0.00454461454560945	0.0213589618072828	-2.8857693315032	Up-Regulated
PDCD11	1.14024414527909	7.22661516270683	3.10660422142072	0.00456703533311539	0.0214386301325764	-2.89044409881913	Up-Regulated
DCC	2.93467708413117	4.25025321426706	3.10569049408605	0.00457726861606334	0.0214566879235754	-2.89256999771658	Up-Regulated
C16orf87	1.10000545942186	6.36754871363175	3.10448014199347	0.00459085778181221	0.0215032450333916	-2.89538559693811	Up-Regulated
VIM	1.26869785583097	8.11414283783838	3.10360706963427	0.00460068414935905	0.0215406907873036	-2.89741628722984	Up-Regulated
MBTPS2	1.35107464925396	4.20169583335008	3.10314827561977	0.00460585591839784	0.0215563222863444	-2.89848329895618	Up-Regulated
ATAD3A /// ATAD3B	1.28470937026611	5.8605777180571	3.10196937125976	0.00461917071312982	0.0216100371655833	-2.90122473636504	Up-Regulated
PRAME	4.41477138211784	5.2425014773187	3.10154592226076	0.00462396223204165	0.0216238504221825	-2.90220931468129	Up-Regulated
IGFBPL1	3.6462320415023	9.70328958142441	3.09837231216132	0.0046600249731445	0.0217676940172681	-2.90958647070398	Up-Regulated
TPR	1.03040240252459	8.09105003158088	3.09511457686111	0.00469732383451914	0.0219047004906155	-2.91715562534944	Up-Regulated
CDK13	1.41120586519926	7.01609033027304	3.09491614007384	0.00469960501725217	0.0219078911388973	-2.91761656495093	Up-Regulated
S1PR3	1.11962075160739	5.42519565995665	3.09259568472289	0.00472635930314441	0.0219977277046013	-2.92300564868928	Up-Regulated
DRAXIN	3.93934760498844	6.29301954983684	3.09244393135396	0.00472811405521236	0.022001540631279	-2.92335802066026	Up-Regulated
KAT6A	1.13174788946679	7.746375121861	3.09218071825559	0.00473115911638224	0.0220113551135663	-2.92396918399413	Up-Regulated
NUDT4 /// NUDT4P1 /// NUDT4P2	2.37887477500764	10.7273324095173	3.09164747858511	0.00473733382034824	0.0220313657874135	-2.92520725873611	Up-Regulated
MCCC2	1.87122307737927	5.41894852542746	3.09139754347221	0.00474023062567737	0.0220361225251394	-2.92578752419513	Up-Regulated
JAM3	2.45219039252121	5.1697402347099	3.08586355433678	0.00480480712537844	0.0222615157554472	-2.9386301264101	Up-Regulated
MTHFD2	2.07007170783148	6.97147245367859	3.08510973764319	0.00481366838141399	0.0222937875136066	-2.94037868123866	Up-Regulated
MYO7A	1.19273317623761	3.60677263864274	3.0839526199273	0.00482730096567954	0.0223481228564668	-2.94306235525161	Up-Regulated
BRD1	1.12057365301127	10.4184591243624	3.08071375583617	0.00486565645386969	0.0225079678367638	-2.95057172942873	Up-Regulated
ESCO1	1.22209422292272	7.39574369579676	3.07942706866078	0.00488097456782894	0.0225566437190413	-2.95355394051608	Up-Regulated
CTSC	2.72673664633224	6.79898425548328	3.07860484569242	0.0048907873601005	0.0225747364732585	-2.95545934442002	Up-Regulated
PLK3	1.33925169734913	4.56494368774247	3.07790252869694	0.00489918408875892	0.0226008260885508	-2.95708669623891	Up-Regulated
POLM	1.20747155582203	4.92224714491102	3.07686129087528	0.00491165826757898	0.0226450459002004	-2.9594990552095	Up-Regulated
COL6A2	2.07827682162681	6.48041148506238	3.07631034026527	0.00491827102704771	0.0226668826376829	-2.96077535659228	Up-Regulated
OCIAD2	2.42107638356991	9.86226645680285	3.07608341784675	0.00492099712969602	0.0226747669467459	-2.96130100195412	Up-Regulated
ALG8	1.12064194357213	8.88384842316637	3.07252416141963	0.0049639454695951	0.0228234740085899	-2.96954337376491	Up-Regulated
FMO4	1.00786575782792	2.43505474242327	3.06591431372627	0.00504465755786206	0.0231042368930477	-2.98483854407603	Up-Regulated
AK025975 /// RP1-74M1.3	1.75427186754014	4.58367461530269	3.06524195353021	0.00505293766217581	0.0231286469324738	-2.98639353448455	Up-Regulated
MDFI	1.09414010972498	6.80015051152317	3.06208068226211	0.00509204322538915	0.0232754655884466	-2.9937026069561	Up-Regulated
FILIP1L	2.56985528567777	6.06306784568337	3.06197931872417	0.00509330188994904	0.0232754655884466	-2.99393690872508	Up-Regulated
PAX5	1.76530354568381	3.94748632015024	3.06185673968823	0.00509482439186303	0.0232754655884466	-2.99422024532486	Up-Regulated
NUDT21	2.12200449193484	8.90004505215031	3.06157161157686	0.00509836753047501	0.02328221506441	-2.99487928743608	Up-Regulated
ACTR5	1.14336065446109	5.25154853423109	3.06148114187184	0.00509949224281803	0.0232828302400688	-2.99508839223705	Up-Regulated
RPL13A /// SNORD32A /// SNORD33 /// SNORD34 /// SNORD35A	1.13312730976178	12.2133152337722	3.06062194953956	0.00511018548972661	0.0233069073772805	-2.99707412186518	Up-Regulated
LOC101928589 /// TMEM164	1.31814213173062	8.08324950418355	3.06055353612132	0.0051110378634868	0.0233069073772805	-2.99723222505038	Up-Regulated
SAPCD2	2.38789385294861	5.94250222455981	3.06042065006104	0.00511269390081598	0.0233069073772805	-2.99753931963447	Up-Regulated
TP53I13	1.2897497289321	6.48435098153574	3.06018246938124	0.00511566341284655	0.0233159248339778	-2.99808973062622	Up-Regulated
AASS	1.3174793775305	6.37232886943634	3.05934996485427	0.00512605560680449	0.0233497144607453	-3.00001340722529	Up-Regulated
ZNF112	1.10475242132714	8.44262504839276	3.05767983307598	0.00514696485086962	0.0234222754184891	-3.0038718677898	Up-Regulated
LINC00520	1.95595469505958	2.86974940672823	3.05686738174746	0.00515716581264768	0.0234641566225282	-3.00574849981806	Up-Regulated
PCDHGA4	2.11770024683999	7.37263427022717	3.05581874215513	0.00517036088425507	0.023515093265502	-3.00817034747042	Up-Regulated
GPNMB	1.88495171324619	6.47805003308792	3.05547761630632	0.00517466023779788	0.0235214133849206	-3.00895809938271	Up-Regulated
TAB3	1.40656722324346	4.80933449199661	3.05518424627319	0.00517836043832601	0.0235287250364279	-3.00963553760609	Up-Regulated
PCDHB7	2.14907702610123	5.85678959808559	3.04859504662532	0.00526213785267381	0.0238586770810069	-3.02484309820753	Up-Regulated
ESF1	1.40342070552518	9.059083344678	3.04761047542363	0.00527476675988636	0.023897508121558	-3.02711413169638	Up-Regulated
PRIMPOL	1.10390895602489	7.94437652294855	3.0472075252367	0.00527994367480831	0.023913241573942	-3.02804348699243	Up-Regulated
TMOD3	1.77660816333912	6.11004233131356	3.04712392369348	0.00528101835631792	0.023913241573942	-3.02823629655788	Up-Regulated
AGAP2-AS1	1.9730345757179	3.21078404870053	3.04405573610995	0.00532060425142165	0.0240555300337665	-3.03531072837116	Up-Regulated
AKAP9	1.83503393119197	4.94633873728895	3.04399392399636	0.00532140466071644	0.0240555300337665	-3.03545321668371	Up-Regulated
MYO9B	1.08908550121166	6.64675447021819	3.04395410435567	0.00532192034891092	0.0240555300337665	-3.03554500757903	Up-Regulated
MPST	1.54555474574269	8.75925071936085	3.04137081055484	0.00535547778562786	0.0241697891466002	-3.04149873246233	Up-Regulated
RNGTT	1.54255986681171	6.74955966148847	3.04082857167712	0.00536254719132059	0.0241880293144376	-3.04274813239744	Up-Regulated
GEMIN7	1.23064951013635	5.90041522953572	3.03696777485645	0.00541314045078329	0.0243639597327056	-3.05164097866035	Up-Regulated
NXT2	1.11381786903265	6.1597548329127	3.03598168437769	0.00542613545605822	0.0244041059395619	-3.05391146308551	Up-Regulated
SERTAD3	1.49874715036296	6.16376929682142	3.03340565272652	0.00546022395720061	0.0245251235724683	-3.0598411749223	Up-Regulated
NEUROG1	4.47228378179546	5.13730802392109	3.03154620578457	0.00548495693907909	0.0246174078803935	-3.06411992883048	Up-Regulated
ZNF84	1.13731367323133	9.75895668940289	3.03019862128036	0.00550294833982817	0.0246840242334692	-3.06722007164376	Up-Regulated
SZRD1	1.02421418067416	7.24789471619741	3.02792273736979	0.00553346136146525	0.0247759986469	-3.07245431338823	Up-Regulated
KLHL23	1.35901893831805	8.99910335252969	3.02529282798279	0.00556892205442478	0.0249039568123145	-3.0785004638104	Up-Regulated
ADSL	1.34846800261852	9.37535735707224	3.02311004126147	0.00559851859047992	0.0250077797171713	-3.08351680142662	Up-Regulated
ERV3-2	1.83157415286128	4.79827857835139	3.02199638604421	0.00561367650142017	0.0250564516910988	-3.08607547315437	Up-Regulated
KIAA0040	1.31010244032915	4.50524732801649	3.02176094988039	0.00561688602543559	0.0250660200277408	-3.08661634110793	Up-Regulated
SLC16A1-AS1	1.05731189204197	3.74391183735412	3.021215201249	0.00562433254362817	0.0250921596076467	-3.08787001399817	Up-Regulated
TRIM16	1.13478374273429	7.72568042059167	3.02101436353331	0.00562707526402536	0.0250972038800205	-3.08833134381027	Up-Regulated
TMEM123	1.59991714045372	10.7609491335185	3.02076822907482	0.00563043831610086	0.0250993230110674	-3.08889670175011	Up-Regulated
CSTF1	1.07625455004457	6.65615774607299	3.0190345390983	0.00565418095548339	0.0251655994911163	-3.09287828021065	Up-Regulated
FBLIM1	1.74966675585911	3.26775286848489	3.01877390844422	0.00565775850818213	0.0251767577285577	-3.09347674907019	Up-Regulated
DCTPP1	1.16048581989761	9.03771451471274	3.01570318104967	0.00570007193128911	0.0253362864638173	-3.10052601589875	Up-Regulated
MIPEP	1.35377209067084	5.55908202078444	3.01359679198618	0.00572927160428918	0.0254126430207908	-3.10535955007456	Up-Regulated
ATP11B	1.30746220191839	5.41410881534362	3.01147116440013	0.00575888263748958	0.0255043172523725	-3.11023560744865	Up-Regulated
CENPJ	1.22805954345171	4.71258351308982	3.01122938156906	0.00576226002560158	0.0255095369338728	-3.1107901388006	Up-Regulated
ZBTB8A	1.00610693306185	10.5459907856171	3.0106945915015	0.0057697370537168	0.0255349409163176	-3.11201661010954	Up-Regulated
THOC6	1.29004914526845	4.46066189989632	3.0105846628119	0.00577127513962898	0.0255369423770074	-3.11226870441371	Up-Regulated
MIS18BP1	1.71651956063729	4.68362807704261	3.00872193986295	0.00579739729552087	0.0256111239664688	-3.11653973466251	Up-Regulated
VCAN	2.20494688944099	8.83614879969216	3.00479417983602	0.00585284895311964	0.0257827061804038	-3.12554155941646	Up-Regulated
MBD2	1.42389207977095	2.70895733460477	3.00388994634493	0.00586568627032976	0.0258283485687353	-3.12761313121014	Up-Regulated
NHLH1	3.4888351556782	6.550119732306	3.00063059380237	0.00591218221306701	0.0259803188248973	-3.13507774244084	Up-Regulated
GTPBP4	1.17935888086788	9.73760730968418	3.00050461555901	0.00591398637889001	0.0259803188248973	-3.13536618180958	Up-Regulated
S100A11P1 /// S100A11P1	1.72819422969111	7.80554460857794	3.00046455482178	0.00591456020871249	0.0259803188248973	-3.1354579035291	Up-Regulated
NMU	2.79072538720756	7.63099053988568	2.9991861019328	0.00593290067223761	0.026051149740419	-3.13838469917249	Up-Regulated
ZNF510	1.35547333428542	7.1846615303364	2.99773327399037	0.00595380852149283	0.0261331968660822	-3.1417099725845	Up-Regulated
COL6A3	4.09244980988679	6.7729221443417	2.99638447796364	0.0059732821079146	0.026208889666779	-3.14479644506419	Up-Regulated
SEPN1	1.27316645537066	8.84043880091119	2.99269212052436	0.00602690261287198	0.0263900010518569	-3.1532423253801	Up-Regulated
CHODL	3.27030724918141	4.50132723207827	2.99186514211672	0.00603897475177472	0.0264231829232071	-3.1551332675265	Up-Regulated
HNRNPA2B1	1.08863784856525	11.6788461420925	2.99169819826868	0.00604141457425521	0.0264240260288886	-3.15551496553252	Up-Regulated
PRKAA1	1.03344482554849	5.16600035574538	2.9907433728613	0.00605538705931601	0.0264605337905972	-3.1576978681739	Up-Regulated
LRRC55	2.3519728118298	4.70718769968292	2.98828680121471	0.00609147713113673	0.0265639457018494	-3.16331249492597	Up-Regulated
RAMP2	1.87846502333165	6.20541159966028	2.98815384470456	0.00609343626315459	0.0265675628544438	-3.16361631095068	Up-Regulated
DHX35	1.49277363363694	4.10883727943619	2.98778665411448	0.00609884998566721	0.0265763857630019	-3.16445533641347	Up-Regulated
FAM114A1	1.37924546717558	5.13615201366618	2.98732129442178	0.0061057176636126	0.0265964563831897	-3.16551860570223	Up-Regulated
H2AFX	1.02050184195857	5.29784472325538	2.98595734204372	0.00612588906188497	0.0266497704323734	-3.16863455047229	Up-Regulated
PHC1	1.00069318950045	9.37458843131778	2.97843494541159	0.00623828308256539	0.0270038545068604	-3.18580711811219	Up-Regulated
NADK	1.36414499054287	5.77012377347802	2.97649879365475	0.00626752795024885	0.0270855792601897	-3.19022369410046	Up-Regulated
ARSD	1.36219963539139	6.34289603632337	2.97641981090921	0.00626872372390728	0.0270857697113451	-3.19040383298344	Up-Regulated
SLC30A5	1.39423470424411	6.94603294927233	2.97503283505069	0.00628975754431149	0.0271587021772447	-3.19356678343096	Up-Regulated
SRM	1.08400604314533	10.5498186694905	2.97443587817881	0.00629883121530061	0.0271747097288793	-3.19492790325467	Up-Regulated
POLQ	1.30411517365566	2.83128016541197	2.97423535393039	0.00630188195552342	0.0271791050485971	-3.19538508840055	Up-Regulated
RPL31 /// TBC1D8	2.20392328316349	3.41187066076878	2.96530716881843	0.00643914887556231	0.0275538397480849	-3.21572573954341	Up-Regulated
CDC42EP3	2.16508138901786	8.55725845420639	2.96418749324398	0.00645656294016231	0.0276183061525531	-3.21827454449697	Up-Regulated
SEPSECS	1.0797826413755	3.5238696335111	2.96264730506196	0.00648059040569499	0.027687294879304	-3.22177982923584	Up-Regulated
LOC646903	1.32102512201712	6.76805552206576	2.96182568688919	0.00649344272021765	0.0277206000896857	-3.22364937118763	Up-Regulated
EPHA8	2.09027094498179	3.84294689633719	2.9615603224991	0.0064975989126366	0.0277232458685391	-3.22425313763926	Up-Regulated
CALD1	1.06328883285356	6.22692144783763	2.95610288117228	0.00658363806367437	0.0280090448591704	-3.23666424490705	Up-Regulated
GAA	1.36406148607175	7.17657209064081	2.95453249854987	0.0066085960703621	0.0280999751189253	-3.24023347684617	Up-Regulated
BAZ2B	1.29420260427303	10.992727125296	2.95433522529606	0.00661173768102385	0.0281054428729863	-3.24068178221739	Up-Regulated
CARD6	1.14385120832322	5.67160113717957	2.95296812739607	0.00663354802821679	0.0281602495537188	-3.24378812269014	Up-Regulated
PSMG1	1.55226841346889	9.87162366325473	2.95086277439384	0.00666727024531001	0.0282754584010776	-3.24857055982612	Up-Regulated
HEATR2	1.63611430830944	7.57999759773495	2.95063495687295	0.00667092904566963	0.0282807333689589	-3.24908796089746	Up-Regulated
RP11-613M5.1	1.44075350127708	4.39231692550931	2.95036304141339	0.00667529856924736	0.02829152491468	-3.24970548806151	Up-Regulated
GINS3	1.54206314834893	6.19975624555423	2.94577330340367	0.00674946507715384	0.0285492661303065	-3.26012468760369	Up-Regulated
MMP14	1.61624649563126	5.13333058716992	2.9414505631711	0.00682003324475426	0.0287495145814896	-3.26993047814204	Up-Regulated
KIAA1549	1.69461728762956	7.49903392399289	2.93475852340972	0.00693066526221555	0.0290788925080932	-3.28509682650785	Up-Regulated
FBXL21	2.89901818335705	4.76342874953449	2.93468830032333	0.00693183517683481	0.0290788925080932	-3.28525588448309	Up-Regulated
STAT5B	1.11123663210401	5.99027939784674	2.93467140973745	0.00693211660151869	0.0290788925080932	-3.28529414202502	Up-Regulated
AP1AR	1.11980673264314	5.88975102093648	2.93440846150624	0.00693649914832907	0.0290788925080932	-3.28588971140594	Up-Regulated
RGMB	1.70868332474319	8.36179368551539	2.93270109833385	0.00696501982768374	0.0291724552640189	-3.28975619235691	Up-Regulated
CABP4	1.07260567492649	4.39026201245553	2.92920950944109	0.00702369252971637	0.0293294035713547	-3.29765974609623	Up-Regulated
OR2A20P /// OR2A9P	1.17496044848739	3.51829722944765	2.92756392029834	0.0070515075918311	0.0293985739309846	-3.30138307967234	Up-Regulated
CHUK	1.02422355036849	8.44684128833242	2.92520150013123	0.00709162214678521	0.029529173096334	-3.30672650914013	Up-Regulated
MTHFD1	1.06453364087605	10.5594096451957	2.92028540093916	0.00717579496135429	0.0298005202015063	-3.31783908825273	Up-Regulated
PRKCSH	1.53908550121165	9.52504076126999	2.91867201877142	0.00720362529821857	0.0298686283080931	-3.32148402324015	Up-Regulated
PHF19	1.55274386104675	6.63244573438773	2.91498608473884	0.00726759161884191	0.0300755269561717	-3.32980747317737	Up-Regulated
MTG1	1.01727351435908	6.6619305813427	2.9128587049386	0.0073047556323367	0.0301780844255673	-3.334609057627	Up-Regulated
IRX3	2.46228633539868	7.14562999793368	2.91017665009007	0.00735186665456519	0.0302910301300042	-3.34066006717627	Up-Regulated
UBL7-AS1	1.28268260166276	3.41824733802157	2.90990978625786	0.00735656993623424	0.0302997919019889	-3.34126198854765	Up-Regulated
PNO1	1.22762649968298	8.3024935205614	2.9088452818423	0.00737535949211515	0.0303559160895282	-3.3436627429419	Up-Regulated
NHEJ1 /// SLC23A3	1.57040773279526	6.03675559714988	2.90792357000568	0.00739166540892662	0.0303991803634575	-3.3457411045736	Up-Regulated
NCKAP5	2.62518022159086	5.84751583355771	2.90788581471595	0.00739233406321173	0.0303991803634575	-3.34582623167379	Up-Regulated
ZNF311	1.80817241128493	4.62057720126766	2.90212179725925	0.00749509223985296	0.0307021722629192	-3.35881588981875	Up-Regulated
MRPL11	1.40676984267556	7.87561033063138	2.90166925195771	0.00750321713754355	0.0307262163748475	-3.35983518714323	Up-Regulated
SNORD50A /// SNORD50B	1.234066295416	7.22966569604861	2.90146684367275	0.00750685383526358	0.0307357570504403	-3.360291058655	Up-Regulated
IGFBP4	1.87222483516518	7.41431599683722	2.90034798336612	0.00752698674859922	0.030791385345896	-3.36281070896477	Up-Regulated
CRIP1	2.31809468155073	6.25572139703361	2.89858860006989	0.00755874896879697	0.0308702973385498	-3.36677181408433	Up-Regulated
RPGRIP1	3.30751849405126	4.80527323656121	2.89819019483386	0.00756595903248145	0.0308917056468574	-3.36766862218013	Up-Regulated
CEBPZ	1.17095753455732	10.340628018268	2.89671761116103	0.00759266550765783	0.0309738607821503	-3.37098286095367	Up-Regulated
RALGPS2	1.74280570036445	5.43248406555427	2.89615653270649	0.00760286462059507	0.0309995905091986	-3.37224541661945	Up-Regulated
LOC732360 /// TDG	1.33829547159032	7.42348533598974	2.89586999144119	0.00760807829247812	0.0310092263790269	-3.37289015282274	Up-Regulated
EIF2A	1.08809888586238	11.1729786772133	2.89545416830639	0.00761565030459838	0.0310245736815425	-3.37382572426332	Up-Regulated
HEATR1	1.20876127754161	6.21186175562227	2.89525197636348	0.00761933474066317	0.0310288336676912	-3.37428061674961	Up-Regulated
IFRD2	1.20104283351524	7.97005735797647	2.88797980854075	0.00775298118958988	0.0313991065294945	-3.39063090147804	Up-Regulated
CEP164	1.05631636742152	8.27490784863549	2.886179272904	0.00778641276801261	0.0315019534626046	-3.39467589712674	Up-Regulated
CACNA2D1	1.88640761489701	8.59557852463794	2.88558035326546	0.00779756351497622	0.031541640651051	-3.39602111732163	Up-Regulated
PSPC1	1.04545928024258	7.5791827333971	2.8835836112576	0.00783484853784697	0.031648912386308	-3.40050493209059	Up-Regulated
RDX	1.32333590106506	8.13328758940939	2.88257426611589	0.0078537602197548	0.0317035243474414	-3.40277088298753	Up-Regulated
NUS1P3	1.36952165258735	5.34502603455008	2.88182239410639	0.00786787584879863	0.0317387142730782	-3.4044585521656	Up-Regulated
AP000473.8	2.04898475696838	4.41407920303659	2.88158978796883	0.00787224766005696	0.0317454596140637	-3.40498061992892	Up-Regulated
CCSER1	2.15277818002472	5.87044621429653	2.88104922432917	0.00788241639990602	0.0317810164397377	-3.40619379344586	Up-Regulated
MEST	1.77010028980396	10.3951450342668	2.87686717393129	0.00796150827516902	0.032050453888296	-3.41557555104148	Up-Regulated
FAM86B1 /// FAM86B2 /// FAM86C1 /// FAM86DP /// FAM86FP	1.7145217504896	5.59032283725398	2.87590408401864	0.00797982869400107	0.0320912467895891	-3.41773510513197	Up-Regulated
FJX1	1.08495271304593	9.89151511695977	2.87496957427974	0.00799764362835168	0.0321299253248334	-3.41983022101312	Up-Regulated
TRIM13	1.09533642787559	8.82216479454511	2.87303354175628	0.00803467097536471	0.0322238737662937	-3.42416958684461	Up-Regulated
SLC25A1	1.19442020324839	8.16927110543794	2.86689689207892	0.00815311292455315	0.0326152253375814	-3.43791421912719	Up-Regulated
UAP1L1	1.37082995745091	4.95437257868763	2.86622982321966	0.0081660870524604	0.0326504650288615	-3.43940738811703	Up-Regulated
TULP3	1.06482786789439	8.67971833154498	2.86394282921095	0.00821071644131818	0.0327737061931416	-3.44452525081551	Up-Regulated
LOC101927943	1.31483340128314	4.19890784955646	2.8616089307676	0.00825649921957493	0.0329391600756511	-3.44974591643338	Up-Regulated
CEP128	1.1877737007889	3.47285847605011	2.85841102909355	0.00831962329992681	0.0331123541661328	-3.45689570918022	Up-Regulated
ZNF107	1.00495309933597	4.46417344123411	2.85642837727551	0.00835898845600762	0.0332244129834429	-3.46132641047932	Up-Regulated
FKBP5	2.38781167988163	6.83720372308592	2.8556964897752	0.00837356444308145	0.0332674035414177	-3.46296158516525	Up-Regulated
RP11-429B14.4	1.73300194002704	3.79737792257092	2.8530410325501	0.00842665175070055	0.0334139261293164	-3.46889256467668	Up-Regulated
RP11-212P7.2	1.1810131363879	6.50437187330877	2.84922729622952	0.00850345263091378	0.0336334004328675	-3.47740558755476	Up-Regulated
NOL9	1.3195806898063	6.21491099123438	2.84469226251786	0.00859564106725728	0.0339292850879389	-3.48752102951351	Up-Regulated
GJA9-MYCBP /// MYCBP	1.4639069085547	5.33487840084709	2.84379851483647	0.00861392040543267	0.0339788963594373	-3.48951355964023	Up-Regulated
[truncated: 2,427 more rows]
